# Supplementary material for: A transcriptomic snapshot of early molecular communication between Pasteuria penetrans and Meloidogyne incognita
Source: BMC Genomics. 2018 Nov 29;19:850. doi: 10.1186/s12864-018-5230-8 (PMC6263062; doi:10.1186/s12864-018-5230-8)
Supplement: Supplementary file 1 — A list of all, and the differentially expressed transcripts between endospore encumbered and non-encumbered Meloidogyne incognita juveniles at 8 hours post-Pasteuria attachment. (XLSX 7442 kb) [file 12864_2018_5230_MOESM1_ESM.xlsx]

## Sheet: Summary
Summary
Total sequences	52485
Annotated	42511
Un-Annotated	9974
e Value	<=0.001
Differentially Expressed	582

## Sheet: Complete-Transcripts
Transcript ID	baseMean_Control	baseMean_Treated	log2FoldChange	pval	padj	Regulation	Hit ID	Hit Description	Hit Organism	Pathway	Gene Ontology (Molecular Function)	Gene Ontology (Biological Process)	Gene Ontology (Cellular Component)	Length
TR12178|c0_g1_i1	2652.2	2849.25	0.103395	0.859833	1	Baseline Expressed	541046347	mediator of rna polymerase ii transcription subunit 13-like protein	Ascaris suum	-	-	-	-	8320
TR13977|c0_g1_i1	1636.33	3184.55	0.960622	0.0393706	1	Baseline Expressed	541048691	chromodomain-helicase-dna-binding protein 8	Ascaris suum	-	GO:0016817-hydrolase activity, acting on acid anhydrides ; GO:1901363-heterocyclic compound binding ; GO:0097159-organic cyclic compound binding	-	-	8288
TR38491|c2_g1_i5	2623.19	4515.6	0.783595	0.0684505	1	Baseline Expressed	560135228	Thyroglobulin type-1 and Proteinase inhibitor I2 domain containing protein	Haemonchus contortus	-	-	-	-	7449
TR38569|c0_g1_i1	2826.81	4043.07	0.516278	0.369354	1	Baseline Expressed	541043049	spectrin alpha chain	Ascaris suum	-	GO:0005509-calcium ion binding	-	-	7426
TR13982|c1_g1_i1	3432.57	2704.48	-0.343935	0.470292	1	Baseline Expressed	541044493	autophagy-related protein 2-like protein a	Ascaris suum	-	-	-	-	7424
TR12210|c0_g1_i2	2055.02	2277.62	0.148375	0.765267	1	Baseline Expressed	170574269	Zinc finger, C2H2 type family protein	Brugia malayi	-	-	-	-	7163
TR38538|c0_g1_i1	3340.96	2983.99	-0.163018	0.436806	1	Baseline Expressed	685832042	Dynein heavy chain, cytoplasmic	Strongyloides ratti	map00230:Purine metabolism(phosphatase[ec:3.6.1.15]) ; map00730:Thiamine metabolism(phosphatase[ec:3.6.1.15])	GO:0017111-nucleoside-triphosphatase activity ; GO:0000166-nucleotide binding	-	-	6945
TR7709|c0_g1_i1	3031.9	4622.36	0.608409	0.731945	1	Baseline Expressed	671416923	Protein BM-KETN-1, isoform i	Brugia malayi	-	-	-	-	6902
TR13990|c0_g1_i2	1384.72	1764.99	0.350062	0.338072	1	Baseline Expressed	170592268	Prion-like-	Brugia malayi	-	-	-	-	6610
TR9603|c0_g1_i1	845.403	944.923	0.160558	0.709514	1	Baseline Expressed	1009342005	BMA-PQN-55	Brugia malayi	-	-	-	-	6427
TR12230|c0_g1_i1	11881.9	17631.5	0.569392	0.661315	1	Baseline Expressed	597857124	hypothetical protein Y032_0075g958	Ancylostoma ceylanicum	-	GO:0003779-actin binding ; GO:0005524-ATP binding ; GO:0003774-motor activity	GO:0008152-metabolic process	GO:0016459-myosin complex	6380
TR9585|c0_g1_i1	578.035	748.236	0.372336	0.488281	1	Baseline Expressed	402594482	hypothetical protein WUBG_00685, partial	Wuchereria bancrofti	-	-	-	-	6319
TR5081|c0_g1_i5	4046.5	4672.31	0.207463	0.420278	1	Baseline Expressed	541046958	cubilin	Ascaris suum	-	-	-	-	6277
TR13944|c2_g1_i2	4270.27	7512.03	0.814876	0.00716433	0.455118	Baseline Expressed	393909784	hypothetical protein LOAG_03520	Loa loa	map00230:Purine metabolism(phosphodiesterase[ec:3.1.4.17])	GO:0046872-metal ion binding ; GO:0004114-3',5'-cyclic-nucleotide phosphodiesterase activity	GO:0008152-metabolic process ; GO:0007165-signal transduction	-	6268
TR43801|c0_g1_i1	7037.43	7830.23	0.154007	0.695854	1	Baseline Expressed	1009345151	Bm7900	Brugia malayi	-	-	-	-	6212
TR38497|c1_g1_i3	916.852	867.535	-0.0797658	0.75491	1	Baseline Expressed	597884173	hypothetical protein Y032_0002g846	Ancylostoma ceylanicum	-	-	-	-	6198
TR9612|c0_g1_i1	1513.52	1460.61	-0.0513364	0.668843	1	Baseline Expressed	671419276	Protein Bm2518, isoform b	Brugia malayi	-	-	-	-	6155
TR38484|c0_g1_i1	1790.43	2102.2	0.231593	0.74604	1	Baseline Expressed	402589309	Cnot1 protein	Wuchereria bancrofti	-	-	-	-	6132
TR43801|c0_g1_i5	7124.47	7864.6	0.142591	0.732708	1	Baseline Expressed	170579134	thyroid receptor interacting protein 12	Brugia malayi	-	-	-	-	6102
TR3870|c0_g1_i1	4639.84	3833.1	-0.275563	0.318505	1	Baseline Expressed	1009343649	BMA-UTX-1	Brugia malayi	-	-	-	-	6096
TR40903|c0_g1_i1	2494.62	2726.18	0.128061	0.681362	1	Baseline Expressed	312070269	WD-repeat protein HUSSY-07	Loa loa	-	-	-	-	6087
TR9617|c5_g1_i1	1348.86	1557.79	0.207765	0.905933	1	Baseline Expressed	402591740	hypothetical protein WUBG_03421	Wuchereria bancrofti	-	-	-	-	6076
TR9564|c2_g2_i1	600.119	699.684	0.221455	0.67002	1	Baseline Expressed	541048396	hypothetical protein ASU_01156	Ascaris suum	-	-	-	-	6044
TR18838|c0_g1_i5	1919.48	2055.61	0.098848	0.884338	1	Baseline Expressed	170586704	Surp module family protein	Brugia malayi	-	-	-	-	6007
TR38568|c0_g1_i1	2720.55	2513	-0.114487	0.60108	1	Baseline Expressed	341904465	CBN-PYC-1 protein	Caenorhabditis brenneri	map00720:Carbon fixation pathways in prokaryotes(carboxylase[ec:6.4.1.1]) ; map00620:Pyruvate metabolism(carboxylase[ec:6.4.1.1]) ; map00020:Citrate cycle (TCA cycle)(carboxylase[ec:6.4.1.1])	GO:0004736-pyruvate carboxylase activity ; GO:0046872-metal ion binding ; GO:0003677-DNA binding ; GO:0005524-ATP binding ; GO:0004075-biotin carboxylase activity ; GO:0009374-biotin binding	GO:0006094-gluconeogenesis ; GO:0006090-pyruvate metabolic process	-	5986
TR12221|c0_g1_i1	1230.25	1202.45	-0.0329774	0.641656	1	Baseline Expressed	597864215	hypothetical protein Y032_0043g818	Ancylostoma ceylanicum	-	GO:0043168-anion binding ; GO:0016810-hydrolase activity, acting on carbon-nitrogen (but not peptide) bonds ; GO:0016743-carboxyl- or carbamoyltransferase activity ; GO:0036094-small molecule binding	GO:0006520-cellular amino acid metabolic process	-	5965
TR9566|c1_g3_i2	1366.49	1465	0.100426	0.840418	1	Baseline Expressed	1009338935	Bm5678	Brugia malayi	-	-	-	-	5824
TR13952|c0_g1_i1	1179.51	1421.01	0.26873	0.580063	1	Baseline Expressed	312069719	hypothetical protein LOAG_02227	Loa loa	-	-	-	-	5794
TR42652|c0_g1_i2	3597.5	3941.03	0.131577	1	1	Baseline Expressed	393905343	DNA-directed RNA polymerase II largest subunit	Loa loa	map00230:Purine metabolism(RNA polymerase[ec:2.7.7.6]) ; map00240:Pyrimidine metabolism(RNA polymerase[ec:2.7.7.6])	GO:0003899-DNA-directed RNA polymerase activity ; GO:0003677-DNA binding	GO:0006366-transcription from RNA polymerase II promoter	GO:0005665-DNA-directed RNA polymerase II, core complex	5717
TR38536|c0_g1_i2	990.677	1113.13	0.168139	0.872336	1	Baseline Expressed	685827978	Spectrin beta chain, erythrocytic	Strongyloides ratti	-	GO:0003779-actin binding ; GO:0005543-phospholipid binding ; GO:0005200-structural constituent of cytoskeleton	-	GO:0008091-spectrin	5701
TR12191|c0_g1_i1	3642.49	4196.65	0.204315	0.6771	1	Baseline Expressed	402585198	MIZ zinc finger family protein, partial	Wuchereria bancrofti	-	-	-	-	5679
TR28705|c1_g2_i4	1192.51	1498.47	0.329486	0.556646	1	Baseline Expressed	393904839	hypothetical protein LOAG_06662	Loa loa	-	-	-	-	5630
TR40932|c0_g1_i2	2367.46	2489.91	0.0727541	0.693292	1	Baseline Expressed	560125256	Protein of unknown function DUF895 domain containing protein	Haemonchus contortus	-	-	-	-	5629
TR28746|c1_g1_i1	1606.1	1204.89	-0.414654	0.269577	1	Baseline Expressed	541043819	dymeclin	Ascaris suum	-	-	-	-	5614
TR8197|c0_g1_i2	7203.53	6392.38	-0.172349	0.606422	1	Baseline Expressed	597894394	hypothetical protein Y032_0527g2962	Ancylostoma ceylanicum	-	-	-	GO:0016020-membrane	5608
TR40932|c0_g1_i1	2372.92	2496.61	0.0733113	0.699384	1	Baseline Expressed	560125256	Protein of unknown function DUF895 domain containing protein	Haemonchus contortus	-	-	-	-	5590
TR38489|c0_g1_i3	1174.02	1211.69	0.0455708	0.964021	1	Baseline Expressed	685833422	Helicase, C-terminal domain and DNA/RNA helicase, DEAD/DEAH box type, N-terminal domain and Helicase, superfamily 1/2, ATP-binding domain and P-loop containing nucleoside triphosphate hydrolase domain-containing protein	Strongyloides ratti	-	-	-	-	5581
TR4323|c0_g1_i1	1966.16	2.85035	-9.43002	0.0335917	0.95863	Down Regulated	-							5576
TR9546|c7_g1_i2	1367.9	2001.49	0.549115	0.150048	1	Baseline Expressed	312095065	hypothetical protein LOAG_12677	Loa loa	-	-	-	-	5554
TR43811|c1_g1_i1	2966.61	4315.28	0.540639	0.0709118	1	Baseline Expressed	597849997	hypothetical protein Y032_0122g1068	Ancylostoma ceylanicum	-	GO:0005216-ion channel activity	GO:0055085-transmembrane transport ; GO:0006811-ion transport	GO:0016020-membrane	5549
TR4323|c0_g1_i5	1980.89	2.85035	-9.44079	0.0324624	0.945602	Down Regulated	-							5548
TR38564|c3_g2_i6	1942.59	1431.42	-0.440539	0.615802	1	Baseline Expressed	597842878	hypothetical protein Y032_0194g1443	Ancylostoma ceylanicum	-	-	-	-	5547
TR43767|c0_g1_i1	2101.86	2036.22	-0.0457717	0.80864	1	Baseline Expressed	312069447	hypothetical protein LOAG_02100	Loa loa	-	-	-	-	5542
TR38544|c1_g1_i1	1519.44	1337.74	-0.183739	0.600924	1	Baseline Expressed	402594276	hypothetical protein WUBG_00891	Wuchereria bancrofti	-	-	-	-	5527
TR4323|c0_g1_i4	1987.55	2.85035	-9.44563	0.0327337	0.946151	Down Regulated	-							5518
TR5102|c1_g1_i1	1178.83	1541.92	0.387373	0.550998	1	Baseline Expressed	1009343584	BMA-MRCK-1	Brugia malayi	-	-	-	-	5515
TR43380|c0_g1_i2	4743.53	3954.67	-0.262403	0.497592	1	Baseline Expressed	170581626	Probable clathrin heavy chain	Brugia malayi	-	GO:0005198-structural molecule activity	GO:0016192-vesicle-mediated transport ; GO:0006886-intracellular protein transport	GO:0030132-clathrin coat of coated pit ; GO:0030130-clathrin coat of trans-Golgi network vesicle	5498
TR4323|c0_g1_i2	1991.36	2.85035	-9.4484	0.0315793	0.942304	Down Regulated	-							5490
TR13967|c1_g3_i1	280.966	595.947	1.08479	0.510657	1	Baseline Expressed	748398579	SET domain protein	Ancylostoma duodenale	-	-	-	-	5475
TR13942|c0_g1_i1	3069.41	2433.6	-0.334865	0.43453	1	Baseline Expressed	685824219	Autophagy-specific gene 2	Strongyloides ratti	-	-	-	-	5473
TR43770|c0_g1_i8	2249.65	3130.82	0.47684	0.136841	1	Baseline Expressed	541046863	protein ric1-like protein	Ascaris suum	-	-	-	-	5464
TR34000|c0_g2_i2	1167.05	1336.58	0.195684	0.959038	1	Baseline Expressed	1034639320	PREDICTED: ankyrin repeat domain-containing protein 17 isoform X10	Homo sapiens	-	-	-	-	5439
TR38548|c0_g1_i1	1102.11	951.295	-0.212299	0.674296	1	Baseline Expressed	312082346	RNA dependent RNA polymerase	Loa loa	-	-	-	-	5421
TR43770|c0_g1_i9	2213.78	3113.72	0.492127	0.124906	1	Baseline Expressed	541046863	protein ric1-like protein	Ascaris suum	-	-	-	-	5418
TR13966|c0_g1_i2	1362.97	1294.77	-0.0740625	0.84304	1	Baseline Expressed	1009341322	BMA-ABT-6, isoform a	Brugia malayi	-	-	-	-	5405
TR38491|c2_g1_i3	1822.91	3476.22	0.931273	0.16063	1	Baseline Expressed	560135228	Thyroglobulin type-1 and Proteinase inhibitor I2 domain containing protein	Haemonchus contortus	-	-	-	-	5393
TR9610|c1_g1_i1	3615.26	4381.24	0.277237	0.489612	1	Baseline Expressed	671412087	Protein BM-HECD-1, isoform a	Brugia malayi	-	-	-	-	5388
TR18606|c0_g1_i1	1454.68	1645.21	0.177572	0.750525	1	Baseline Expressed	597875972	hypothetical protein Y032_0012g1833	Ancylostoma ceylanicum	-	-	-	-	5369
TR29168|c1_g1_i4	1753.68	2403.94	0.455013	0.155971	1	Baseline Expressed	560115281	HEAT and SNF2-related and DNA RNA helicase domain containing protein	Haemonchus contortus	-	-	-	-	5347
TR9572|c0_g2_i1	821.254	721.899	-0.186031	0.425041	1	Baseline Expressed	573893071	PREDICTED: 5-oxoprolinase-like	Lepisosteus oculatus	-	-	-	-	5344
TR18568|c0_g1_i2	3373.19	1606.18	-1.07048	0.317273	1	Baseline Expressed	541048342	olfactomedin-like protein 2b	Ascaris suum	-	-	GO:0050794-regulation of cellular process	-	5316
TR13928|c0_g1_i1	2065.67	2225.47	0.107499	0.75798	1	Baseline Expressed	922581533	Uncharacterized protein CELE_F57C12.5	Caenorhabditis elegans	-	-	GO:0040024-dauer larval development ; GO:0097501-stress response to metal ion ; GO:0016246-RNA interference	GO:0005887-integral component of plasma membrane	5301
TR43373|c0_g1_i4	1917.31	2461.21	0.360284	0.251078	1	Baseline Expressed	685831197	Ionotropic glutamate receptor domain and NMDA receptor family and Extracellular ligand-binding receptor domain and Glutamate receptor, L-glutamate/glycine-binding domain and Periplasmic binding protein-like I domain-containing protein	Strongyloides ratti	-	GO:0004872-receptor activity ; GO:0005216-ion channel activity	GO:0044699-single-organism process ; GO:0006810-transport	GO:0016020-membrane	5295
TR38520|c0_g1_i3	1375.14	1205.36	-0.190113	0.54649	1	Baseline Expressed	597860284	hypothetical protein Y032_0059g3005	Ancylostoma ceylanicum	-	-	-	-	5284
TR28732|c0_g1_i3	1363.02	2213.07	0.699235	0.189542	1	Baseline Expressed	568294627	FHA domain protein, partial	Necator americanus	-	-	-	-	5228
TR12206|c0_g1_i2	1186.89	1368.86	0.205792	0.615984	1	Baseline Expressed	312082371	hypothetical protein LOAG_07836	Loa loa	-	-	-	-	5204
TR38567|c0_g1_i2	252.624	512.635	1.02094	0.513644	1	Baseline Expressed	685825113	Death domain and ZU5 domain and Ankyrin repeat and Death-like domain and Ankyrin repeat-containing domain-containing protein	Strongyloides ratti	-	-	-	-	5203
TR38523|c0_g1_i3	541.902	459.207	-0.238888	0.404742	1	Baseline Expressed	541047026	regulatory-associated protein of mtor	Ascaris suum	-	-	-	-	5199
TR13991|c0_g1_i1	1024.93	1112.15	0.117838	0.963632	1	Baseline Expressed	541044064	chromodomain-helicase-dna-binding protein 3-like protein	Ascaris suum	-	GO:0016818-hydrolase activity, acting on acid anhydrides, in phosphorus-containing anhydrides ; GO:0043167-ion binding ; GO:1901363-heterocyclic compound binding ; GO:0097159-organic cyclic compound binding	-	-	5147
TR5071|c0_g1_i1	6084.96	5125.63	-0.247517	0.430551	1	Baseline Expressed	341904641	hypothetical protein CAEBREN_16690	Caenorhabditis brenneri	-	-	-	-	5144
TR38566|c1_g1_i5	898.953	917.602	0.0296234	0.766046	1	Baseline Expressed	393907410	hypothetical protein LOAG_18073	Loa loa	-	-	-	-	5126
TR38498|c1_g1_i2	913.783	792.806	-0.204882	0.473317	1	Baseline Expressed	170582057	Protein-tyrosine phosphatase containing protein	Brugia malayi	-	-	-	-	5123
TR43801|c0_g1_i2	3836.43	3831.57	-0.00182864	0.715893	1	Baseline Expressed	170579134	thyroid receptor interacting protein 12	Brugia malayi	-	-	-	-	5116
TR13921|c1_g1_i1	1516.79	1774.91	0.226721	0.406461	1	Baseline Expressed	685830454	Ankyrin repeat and Ankyrin repeat-containing domain-containing protein	Strongyloides ratti	-	-	-	-	5089
TR34051|c0_g1_i1	2673.22	2686.15	0.0069625	0.937192	1	Baseline Expressed	393907936	hypothetical protein LOAG_05271	Loa loa	-	-	-	-	5061
TR7646|c0_g2_i4	9661.93	9581.94	-0.0119944	0.852372	1	Baseline Expressed	510854502	hnRNP-R, Q splicing factor family	Ancylostoma ceylanicum	-	GO:0003676-nucleic acid binding ; GO:0000166-nucleotide binding	-	-	5051
TR12146|c0_g1_i2	13395.2	14573.3	0.121611	0.527819	1	Baseline Expressed	1009343254	Bm7212	Brugia malayi	-	-	-	-	5039
TR29121|c0_g1_i1	1097.51	1427.38	0.379132	0.325496	1	Baseline Expressed	333440978	RdRP1	Ascaris suum	-	-	-	-	5029
TR12151|c0_g1_i1	4201.87	4799.61	0.191886	0.833821	1	Baseline Expressed	510852667	hypothetical protein ANCCEY_12049	Ancylostoma ceylanicum	-	-	-	-	5018
TR43765|c0_g3_i1	5669.32	3011.66	-0.912618	0.302798	1	Baseline Expressed	831437675	neurotransmitter gamma-aminobutyric acid	Anisakis simplex	-	-	-	-	5011
TR38510|c0_g1_i2	936.635	1027.24	0.133211	0.899877	1	Baseline Expressed	597851072	hypothetical protein Y032_0115g526	Ancylostoma ceylanicum	-	-	-	-	5001
TR38518|c0_g1_i4	1927.92	1948.89	0.0156054	0.836369	1	Baseline Expressed	685830454	Ankyrin repeat and Ankyrin repeat-containing domain-containing protein	Strongyloides ratti	-	-	-	-	5001
TR12238|c0_g1_i1	3004.66	3146.08	0.0663543	0.802062	1	Baseline Expressed	393907272	hypothetical protein LOAG_10144	Loa loa	-	-	-	-	4996
TR7991|c0_g1_i2	3994.27	5722.91	0.518817	0.143096	1	Baseline Expressed	304269310	putative transmembrane cation transporter	Meloidogyne javanica	-	GO:0005388-calcium-transporting ATPase activity ; GO:0046872-metal ion binding ; GO:0005524-ATP binding	GO:0070588-calcium ion transmembrane transport ; GO:0008152-metabolic process	GO:0016021-integral component of membrane	4995
TR13951|c2_g2_i1	1254.9	1897.25	0.596339	0.0688962	1	Baseline Expressed	560123441	unnamed protein product, partial	Haemonchus contortus	-	-	-	-	4989
TR39305|c0_g1_i7	1101.56	1419.17	0.365499	0.28323	1	Baseline Expressed	541040626	ras gtpase-activating protein gap-1	Ascaris suum	-	-	GO:0050789-regulation of biological process	-	4986
TR43373|c0_g1_i6	1868.23	2350.4	0.331233	0.297476	1	Baseline Expressed	597849803	hypothetical protein Y032_0123g1122	Ancylostoma ceylanicum	-	GO:0005230-extracellular ligand-gated ion channel activity	GO:0044763-single-organism cellular process ; GO:0006811-ion transport	GO:0005886-plasma membrane ; GO:0044425-membrane part ; GO:0045202-synapse	4981
TR29182|c0_g1_i4	3625.26	3940.35	0.120241	0.652235	1	Baseline Expressed	312084598	DNA methyltransferase 1 associated protein 1	Loa loa	-	-	-	-	4979
TR40867|c0_g1_i10	14605.6	12527.3	-0.221449	0.58056	1	Baseline Expressed	597898029	hypothetical protein Y032_0409g934	Ancylostoma ceylanicum	-	-	-	-	4933
TR38573|c0_g1_i2	740.551	891.233	0.267204	0.852664	1	Baseline Expressed	568288298	hypothetical protein NECAME_11523	Necator americanus	-	GO:0046872-metal ion binding ; GO:0019992-diacylglycerol binding	GO:0007268-synaptic transmission ; GO:0035556-intracellular signal transduction	GO:0005622-intracellular	4927
TR12161|c0_g1_i3	1731.18	1719.99	-0.00936048	0.987475	1	Baseline Expressed	563403531	Protein C53D5.5, isoform b	Caenorhabditis elegans	-	-	-	-	4917
TR14012|c1_g1_i2	1140.52	884.446	-0.366844	0.206181	1	Baseline Expressed	597831932	hypothetical protein Y032_0377g265	Ancylostoma ceylanicum	-	-	-	-	4916
TR28761|c0_g1_i3	3077.45	3706.39	0.268279	0.369722	1	Baseline Expressed	170590012	Pre-mRNA splicing factor PRP8	Brugia malayi	-	-	-	-	4909
TR38543|c0_g1_i1	2272.97	2032.28	-0.161478	0.664075	1	Baseline Expressed	668449729	hypothetical protein ZHAS_00006401	Anopheles sinensis	-	-	-	-	4909
TR39255|c0_g1_i2	2723.93	2647.64	-0.0409871	0.672295	1	Baseline Expressed	541042624	e3 ubiquitin-protein ligase huwe1	Ascaris suum	-	-	-	-	4903
TR29507|c0_g3_i1	2246.84	2032.61	-0.144566	0.69198	1	Baseline Expressed	541042064	protein patched-like protein 1	Ascaris suum	-	-	-	-	4890
TR8194|c0_g1_i3	1207.06	1142.25	-0.079624	0.777118	1	Baseline Expressed	541039633	bromodomain adjacent to zinc finger domain protein 1a	Ascaris suum	-	-	-	-	4880
TR9621|c4_g3_i2	442.461	579.752	0.389887	0.926813	1	Baseline Expressed	1009338908	Bm1051	Brugia malayi	-	-	-	-	4869
TR5072|c2_g2_i4	782.806	1025.29	0.389305	0.346554	1	Baseline Expressed	541045335	glycogen debranching enzyme	Ascaris suum	-	-	-	-	4865
TR38480|c1_g1_i5	1667.45	2039.11	0.290296	0.56618	1	Baseline Expressed	402589309	Cnot1 protein	Wuchereria bancrofti	-	-	-	-	4842
TR28771|c1_g2_i2	2133.14	3051.96	0.516759	0.109882	1	Baseline Expressed	1000724509	PREDICTED: trafficking protein particle complex subunit 8	Cephus cinctus	-	-	-	-	4840
TR3821|c0_g1_i1	3370.96	2911.6	-0.211349	0.42543	1	Baseline Expressed	57335620	putative trehalose 6-phosphate synthase	Aphelenchus avenae	-	GO:0016757-transferase activity, transferring glycosyl groups	-	-	4804
TR8162|c0_g1_i6	3333.53	2946.94	-0.177836	0.54107	1	Baseline Expressed	17564884	Protein T28H10.3	Caenorhabditis elegans	-	-	-	-	4791
TR38528|c3_g1_i2	737.955	540.148	-0.450178	0.233204	1	Baseline Expressed	393907913	hypothetical protein LOAG_04478	Loa loa	-	-	-	-	4780
TR38529|c2_g2_i5	2288.88	2478.65	0.114917	0.829582	1	Baseline Expressed	170595467	hypothetical protein	Brugia malayi	-	-	-	-	4776
TR13917|c1_g2_i1	1297.3	1760.28	0.44029	0.21052	1	Baseline Expressed	25146601	Protein CCA-1, isoform a	Caenorhabditis elegans	-	GO:0008332-low voltage-gated calcium channel activity	GO:0030317-sperm motility ; GO:0043051-regulation of pharyngeal pumping ; GO:0070509-calcium ion import ; GO:0034220-ion transmembrane transport ; GO:0086010-membrane depolarization during action potential ; GO:0045760-positive regulation of action potential	GO:0016021-integral component of membrane ; GO:0005886-plasma membrane	4757
TR28764|c1_g1_i7	880.854	778.919	-0.17743	0.642021	1	Baseline Expressed	541045205	patched domain-containing protein 3	Ascaris suum	-	-	-	-	4756
TR38530|c1_g1_i2	1992.45	2559.46	0.361298	0.232797	1	Baseline Expressed	597847177	hypothetical protein Y032_0148g2670	Ancylostoma ceylanicum	-	GO:0005262-calcium channel activity ; GO:0005244-voltage-gated ion channel activity	GO:0006816-calcium ion transport ; GO:0055085-transmembrane transport	GO:0016021-integral component of membrane	4753
TR29153|c0_g1_i6	958.782	1307.6	0.447648	0.215853	1	Baseline Expressed	333440978	RdRP1	Ascaris suum	-	-	-	-	4719
TR38333|c0_g1_i4	201.194	596.554	1.56806	0.311702	1	Baseline Expressed	597889563	hypothetical protein Y032_0756g2091	Ancylostoma ceylanicum	-	-	-	-	4699
TR38488|c1_g2_i2	2623.02	3503.66	0.417634	0.132772	1	Baseline Expressed	541043984	putative cation-transporting atpase	Ascaris suum	-	GO:0043167-ion binding ; GO:0016787-hydrolase activity ; GO:0000166-nucleotide binding	-	GO:0016020-membrane	4692
TR21972|c0_g1_i8	5274.3	5868.16	0.153929	0.623016	1	Baseline Expressed	768197519	calpain family cysteine protease	Dictyocaulus viviparus	-	GO:0004198-calcium-dependent cysteine-type endopeptidase activity	GO:0006508-proteolysis	GO:0005622-intracellular	4684
TR28757|c2_g1_i5	1148.31	1114.24	-0.0434555	0.841502	1	Baseline Expressed	685831724	Huntingtin interacting protein 1	Strongyloides ratti	-	-	-	-	4681
TR9583|c0_g1_i1	591.963	500.703	-0.241553	0.446399	1	Baseline Expressed	1009339343	BMA-EXC-5	Brugia malayi	-	-	-	-	4675
TR39267|c0_g1_i6	1095.52	1621.84	0.56601	0.271151	1	Baseline Expressed	541039625	alk tyrosine kinase receptor	Ascaris suum	-	GO:0016740-transferase activity	GO:0009987-cellular process	-	4673
TR21972|c0_g1_i14	5278.68	5876.62	0.15481	0.620504	1	Baseline Expressed	768197519	calpain family cysteine protease	Dictyocaulus viviparus	-	GO:0004198-calcium-dependent cysteine-type endopeptidase activity	GO:0006508-proteolysis	GO:0005622-intracellular	4654
TR34414|c1_g1_i1	17987.1	20518.9	0.189989	0.404371	1	Baseline Expressed	341882216	hypothetical protein CAEBREN_04263	Caenorhabditis brenneri	-	-	-	-	4650
TR38524|c0_g1_i2	581.602	793.139	0.44754	0.250258	1	Baseline Expressed	1009339148	Bm7617	Brugia malayi	-	-	-	-	4650
TR12193|c1_g1_i1	781.927	1303.4	0.737171	0.0339901	0.963739	Baseline Expressed	685825626	C2 domain and Munc13 homology 1 domain and Mammalian uncoordinated homology 13, domain 2 and Mammalian uncoordinated homology 13, subgroup, domain 2-containing protein	Strongyloides ratti	-	-	-	-	4649
TR38479|c0_g2_i2	390.572	481.262	0.301235	0.709347	1	Baseline Expressed	685828109	UDP-glucose:glycoprotein glucosyltransferase 1	Strongyloides ratti	-	GO:0016740-transferase activity	-	-	4646
TR39310|c0_g1_i5	1049.17	1125.29	0.101047	0.75659	1	Baseline Expressed	541048950	rap guanine nucleotide exchange factor 2	Ascaris suum	-	-	-	-	4646
TR38307|c0_g1_i2	1026.07	1196.39	0.221552	0.517398	1	Baseline Expressed	541046413	rna exonuclease 1-like protein	Ascaris suum	-	-	-	-	4638
TR38525|c0_g1_i2	482.112	533.348	0.145707	1	1	Baseline Expressed	393907447	hypothetical protein LOAG_18062	Loa loa	-	-	-	-	4630
TR40903|c0_g1_i6	1469.35	1581.04	0.105696	0.770548	1	Baseline Expressed	312070269	WD-repeat protein HUSSY-07	Loa loa	-	-	-	-	4624
TR13857|c0_g1_i1	1049.79	1056.8	0.00960083	0.932629	1	Baseline Expressed	541047788	tyrosine-protein phosphatase non-receptor type 13	Ascaris suum	-	-	-	-	4619
TR8130|c0_g1_i2	907.353	1002.49	0.143847	0.699787	1	Baseline Expressed	1009342172	Bm2975	Brugia malayi	-	-	-	-	4600
TR29178|c0_g1_i1	1776.6	2223.41	0.32366	0.359098	1	Baseline Expressed	671412414	Protein BM-UNC-31, isoform c	Brugia malayi	-	-	-	-	4599
TR38506|c1_g1_i6	580.004	745.514	0.362172	0.410911	1	Baseline Expressed	1009341328	BMA-MRP-5, isoform a	Brugia malayi	-	-	-	-	4598
TR5092|c1_g1_i2	359.257	449.16	0.322216	0.753757	1	Baseline Expressed	671404666	Protein BM-SUR-2, isoform c	Brugia malayi	-	-	-	-	4598
TR39267|c0_g1_i1	1089.41	1606.65	0.560508	0.265027	1	Baseline Expressed	541039625	alk tyrosine kinase receptor	Ascaris suum	-	GO:0016740-transferase activity	GO:0009987-cellular process	-	4594
TR14005|c0_g1_i2	600.23	720.161	0.262804	0.509554	1	Baseline Expressed	312073209	RNA polymerase Rpb1	Loa loa	-	GO:0016779-nucleotidyltransferase activity	-	-	4591
TR13965|c1_g1_i2	329.595	393.553	0.255864	0.633447	1	Baseline Expressed	597849701	hypothetical protein Y032_0124g1208	Ancylostoma ceylanicum	-	-	-	-	4587
TR7646|c0_g2_i1	9681.6	9635.03	-0.00695636	0.862928	1	Baseline Expressed	510854502	hnRNP-R, Q splicing factor family	Ancylostoma ceylanicum	-	GO:0003676-nucleic acid binding ; GO:0000166-nucleotide binding	-	-	4583
TR39178|c0_g1_i1	2780.81	2764.02	-0.00874039	0.956125	1	Baseline Expressed	568288729	hypothetical protein NECAME_11334	Necator americanus	-	-	-	-	4577
TR27873|c0_g1_i6	2182.53	1959.46	-0.155543	0.549425	1	Baseline Expressed	1009342319	Bm6507	Brugia malayi	-	-	-	-	4566
TR29122|c0_g1_i1	701.216	908.904	0.37427	0.408744	1	Baseline Expressed	597868582	hypothetical protein Y032_0029g1983	Ancylostoma ceylanicum	-	-	-	-	4557
TR12212|c0_g1_i2	1875.6	3059.35	0.705871	0.0246135	0.845682	Baseline Expressed	1009339451	BMA-UNC-36, isoform b	Brugia malayi	-	-	-	-	4556
TR39293|c0_g1_i3	1454.86	1529.95	0.0726057	0.736594	1	Baseline Expressed	402594645	other/VPS15 protein kinase	Wuchereria bancrofti	-	-	-	-	4556
TR38501|c0_g1_i1	-	-	-	-	-	-	-	-	-	-	-	-	-	4549
TR21897|c0_g1_i2	148.586	829.331	2.48064	0.272603	1	Baseline Expressed	308506043	CRE-KETN-1 protein	Caenorhabditis remanei	-	-	-	-	4547
TR38533|c0_g1_i1	992.319	803.792	-0.303982	0.350794	1	Baseline Expressed	393912337	hypothetical protein LOAG_00466	Loa loa	-	-	-	-	4545
TR14001|c1_g1_i3	467.21	519	0.151665	0.855763	1	Baseline Expressed	133931121	Protein TBC-9, isoform b	Caenorhabditis elegans	-	-	-	-	4542
TR27821|c1_g1_i8	3440.94	3863.75	0.167195	0.814656	1	Baseline Expressed	393911660	KH domain-containing protein	Loa loa	-	-	-	-	4525
TR18847|c0_g1_i3	1473.77	1442.25	-0.0311867	0.727911	1	Baseline Expressed	541042060	transmembrane cell adhesion receptor mua-3	Ascaris suum	-	-	-	-	4524
TR38508|c2_g1_i3	477.074	536.39	0.16907	1	1	Baseline Expressed	685835911	Ral GTPase-activating protein subunit beta	Strongyloides ratti	-	-	-	-	4519
TR14014|c1_g1_i1	875.421	949.716	0.117519	0.842475	1	Baseline Expressed	393909575	hypothetical protein, variant	Loa loa	-	-	-	-	4507
TR28750|c1_g1_i1	1656.94	1834.13	0.146571	0.773339	1	Baseline Expressed	560126830	unnamed protein product	Haemonchus contortus	-	GO:0003676-nucleic acid binding ; GO:0005524-ATP binding ; GO:0004386-helicase activity	GO:0008152-metabolic process	-	4505
TR30932|c0_g1_i6	1524.17	1449.22	-0.0727403	0.920552	1	Baseline Expressed	671404483	Protein Bm6321, isoform b	Brugia malayi	-	-	-	-	4500
TR5077|c0_g1_i2	1875.23	1858.2	-0.0131594	0.912902	1	Baseline Expressed	170581758	SH2 domain containing protein	Brugia malayi	-	-	-	-	4497
TR8135|c1_g1_i1	941.602	1044.92	0.150205	0.652325	1	Baseline Expressed	1009342172	Bm2975	Brugia malayi	-	-	-	-	4493
TR21972|c0_g1_i3	5339.64	5898.48	0.143599	0.650678	1	Baseline Expressed	768197519	calpain family cysteine protease	Dictyocaulus viviparus	-	GO:0004198-calcium-dependent cysteine-type endopeptidase activity	GO:0006508-proteolysis	GO:0005622-intracellular	4484
TR13953|c1_g1_i1	1547.33	1671.43	0.111305	0.947806	1	Baseline Expressed	685826401	K-Cl co-transporter family and Amino acid permease/ SLC12A domain-containing protein	Strongyloides ratti	-	-	GO:0006811-ion transport	-	4477
TR28762|c1_g2_i1	591.695	777.647	0.394262	0.360991	1	Baseline Expressed	597845996	hypothetical protein Y032_0159g3308	Ancylostoma ceylanicum	-	-	-	-	4474
TR40881|c0_g1_i3	2090.64	2162.46	0.0487269	0.929891	1	Baseline Expressed	1009341313	Bm9906	Brugia malayi	-	-	-	-	4474
TR5051|c1_g1_i1	1006.21	1729.19	0.781162	0.261073	1	Baseline Expressed	393911013	LET-418 protein	Loa loa	-	GO:0008026-ATP-dependent helicase activity ; GO:0003677-DNA binding ; GO:0005524-ATP binding ; GO:0008270-zinc ion binding	GO:0006355-regulation of transcription, DNA-templated ; GO:0008152-metabolic process	GO:0005634-nucleus	4469
TR29163|c0_g1_i2	2001.34	2646.82	0.403294	0.200299	1	Baseline Expressed	393906755	hypothetical protein LOAG_03620	Loa loa	-	-	-	-	4466
TR30932|c0_g1_i1	1506.29	1452.73	-0.0522375	1	1	Baseline Expressed	541044672	ral gtpase-activating protein subunit alpha-1	Ascaris suum	-	-	-	-	4450
TR43788|c0_g1_i1	1792.98	1815.73	0.0181866	0.818267	1	Baseline Expressed	671412517	Protein BM-SEC-24.2, isoform b	Brugia malayi	-	-	GO:0006810-transport	-	4435
TR28763|c1_g2_i1	578.202	721.279	0.318984	0.867042	1	Baseline Expressed	541042060	transmembrane cell adhesion receptor mua-3	Ascaris suum	-	-	-	-	4433
TR38571|c1_g1_i1	906.128	1404.03	0.63179	0.207029	1	Baseline Expressed	341882637	hypothetical protein CAEBREN_01769	Caenorhabditis brenneri	-	GO:0005216-ion channel activity	GO:0055085-transmembrane transport ; GO:0006811-ion transport	GO:0016020-membrane	4427
TR43358|c1_g1_i9	3700.9	3783.99	0.0320317	0.857742	1	Baseline Expressed	541046958	cubilin	Ascaris suum	-	-	-	-	4416
TR27841|c0_g1_i5	1787.87	2044.83	0.193738	0.484316	1	Baseline Expressed	312093183	zinc finger protein	Loa loa	-	-	-	-	4414
TR43766|c0_g1_i5	634.41	1434.75	1.17731	0.078818	1	Baseline Expressed	312077442	hypothetical protein LOAG_05721	Loa loa	-	GO:0005488-binding	-	-	4410
TR39261|c0_g1_i4	1167.65	1358.98	0.21892	0.664521	1	Baseline Expressed	685824724	Inositol 1,4,5-trisphosphate receptor type 1	Strongyloides ratti	-	GO:0005216-ion channel activity	GO:0044763-single-organism cellular process ; GO:0006811-ion transport	-	4406
TR38478|c0_g1_i1	615.939	677.533	0.137505	0.772318	1	Baseline Expressed	312078568	hypothetical protein LOAG_06211	Loa loa	-	-	-	-	4397
TR13999|c0_g2_i2	553.135	695.99	0.331436	0.513907	1	Baseline Expressed	170586430	hypothetical protein Bm1_32690	Brugia malayi	-	-	-	-	4395
TR38562|c1_g1_i1	1256.63	1734.54	0.464995	0.171388	1	Baseline Expressed	597839614	hypothetical protein Y032_0234g3128	Ancylostoma ceylanicum	-	-	-	-	4385
TR40837|c1_g1_i1	2133.56	2231.29	0.0646105	0.580179	1	Baseline Expressed	1009342820	Bm2942	Brugia malayi	-	-	-	-	4383
TR29198|c0_g1_i1	491.113	510.877	0.0569207	0.920232	1	Baseline Expressed	685828744	Protein strawberry notch homolog 2	Strongyloides ratti	-	-	GO:0006355-regulation of transcription, DNA-templated	-	4382
TR38541|c2_g1_i1	673.988	675.066	0.00230565	0.941315	1	Baseline Expressed	1009343915	Bm3531	Brugia malayi	-	-	-	-	4382
TR42664|c0_g1_i10	2360.46	2373.2	0.00776751	0.971323	1	Baseline Expressed	768190484	K-Cl cotransporter	Dictyocaulus viviparus	-	-	GO:0006811-ion transport	-	4361
TR13920|c0_g1_i4	967.632	952.138	-0.0232878	0.88386	1	Baseline Expressed	541046264	protein retinal degeneration b	Ascaris suum	-	-	-	-	4358
TR9616|c1_g1_i1	1448.83	1576.98	0.122274	0.951978	1	Baseline Expressed	685827191	Ryanodine receptor 1	Strongyloides ratti	-	GO:0005509-calcium ion binding ; GO:0005219-ryanodine-sensitive calcium-release channel activity	GO:0070588-calcium ion transmembrane transport ; GO:0006874-cellular calcium ion homeostasis	GO:0016021-integral component of membrane ; GO:0005623-cell	4358
TR5061|c1_g1_i2	702.506	944.399	0.426887	0.648704	1	Baseline Expressed	541042060	transmembrane cell adhesion receptor mua-3	Ascaris suum	-	-	-	-	4344
TR43812|c1_g2_i1	584.37	643.904	0.139963	0.829548	1	Baseline Expressed	1009344183	BMA-HMR-1	Brugia malayi	-	-	-	-	4339
TR12210|c0_g1_i4	1259.21	1522.23	0.273676	0.453308	1	Baseline Expressed	170574269	Zinc finger, C2H2 type family protein	Brugia malayi	-	-	-	-	4336
TR13927|c0_g1_i1	577.656	832.999	0.528103	0.521139	1	Baseline Expressed	541047003	protein fam65b	Ascaris suum	-	-	-	-	4335
TR28749|c1_g3_i3	797.683	1131.66	0.504552	0.177913	1	Baseline Expressed	541045324	contactin	Ascaris suum	-	-	-	-	4335
TR28736|c1_g1_i2	681.962	600.478	-0.183579	0.687503	1	Baseline Expressed	937360587	P-glycoprotein 10	Dirofilaria immitis	-	-	-	-	4327
TR39301|c0_g1_i1	3467.34	5562.49	0.681903	0.027395	0.887024	Baseline Expressed	685836163	Sodium bicarbonate transporter-like protein 11	Strongyloides ratti	-	GO:0005452-inorganic anion exchanger activity	GO:0098656-anion transmembrane transport	GO:0016021-integral component of membrane	4324
TR5121|c1_g1_i6	844.857	1231.68	0.543845	0.143001	1	Baseline Expressed	597873987	hypothetical protein Y032_0015g2607	Ancylostoma ceylanicum	-	-	GO:0030029-actin filament-based process	-	4323
TR43358|c1_g1_i7	3768.12	3897.68	0.0487727	0.821861	1	Baseline Expressed	541046958	cubilin	Ascaris suum	-	-	-	-	4315
TR18838|c0_g1_i7	1535.86	1607.63	0.0658859	1	1	Baseline Expressed	312082754	serologically defined colon cancer antigen 1	Loa loa	-	-	-	-	4312
TR13979|c0_g2_i3	697.909	911.882	0.385808	0.379445	1	Baseline Expressed	1009339928	Bm2118	Brugia malayi	-	-	-	-	4309
TR12163|c1_g1_i2	1838.73	1447.68	-0.344973	0.295606	1	Baseline Expressed	560134388	Clathrin coatomer adaptor and Clathrin adaptor domain containing protein	Haemonchus contortus	-	GO:0008565-protein transporter activity	GO:0016192-vesicle-mediated transport ; GO:0006886-intracellular protein transport	GO:0030131-clathrin adaptor complex	4306
TR12167|c0_g1_i2	625.359	557.582	-0.1655	0.552173	1	Baseline Expressed	541042090	intron-binding protein aquarius	Ascaris suum	-	-	-	-	4303
TR34785|c0_g1_i4	3864.94	4226.31	0.128951	0.61257	1	Baseline Expressed	541043353	parafibromin	Ascaris suum	-	-	-	-	4301
TR38551|c0_g1_i1	769.547	665.256	-0.210099	0.53393	1	Baseline Expressed	560140388	HEAT repeat containing 5B	Haemonchus contortus	-	-	-	-	4299
TR39338|c1_g1_i22	1620.18	1629.73	0.00848019	0.811375	1	Baseline Expressed	597837416	hypothetical protein Y032_0269g827	Ancylostoma ceylanicum	-	-	-	-	4295
TR12224|c1_g2_i1	1144.11	1379.1	0.269498	0.447156	1	Baseline Expressed	685825081	Attractin	Strongyloides ratti	-	-	-	-	4291
TR30325|c1_g2_i7	1253.75	1067.14	-0.232502	0.469732	1	Baseline Expressed	312086795	RNA polymerase III 128kD subunit-PA	Loa loa	-	-	-	-	4290
TR13961|c1_g1_i1	366.732	365.369	-0.00537164	0.660356	1	Baseline Expressed	685836239	Sema domain and Plexin repeat and IPT domain and Rho GTPase activation protein domain and Plexin, cytoplasmic RasGAP domain and Immunoglobulin-like fold domain and Immunoglobulin E-set domain and WD40/YVTN repeat-like-containing domain and Plexin-like fold repeat-containing protein	Strongyloides ratti	-	-	-	-	4286
TR38577|c1_g1_i2	489.744	487.806	-0.0057214	0.872849	1	Baseline Expressed	671405063	Protein BM-AGEF-1, isoform c	Brugia malayi	-	-	-	-	4285
TR18551|c0_g2_i5	713.239	1141.39	0.678338	0.308125	1	Baseline Expressed	1009338584	BMA-LARP-5	Brugia malayi	-	-	-	-	4283
TR13645|c1_g1_i3	3066.87	1974.76	-0.635088	0.0404084	1	Baseline Expressed	541044406	ras-like protein 1	Ascaris suum	-	-	-	-	4278
TR34599|c0_g1_i2	1438.56	1661.84	0.20815	0.818088	1	Baseline Expressed	671410835	Protein Bm14765	Brugia malayi	-	GO:0016817-hydrolase activity, acting on acid anhydrides ; GO:0005524-ATP binding	GO:0006355-regulation of transcription, DNA-templated ; GO:0008152-metabolic process	GO:0005634-nucleus	4277
TR27841|c0_g1_i9	1787.43	2020.27	0.176661	0.527162	1	Baseline Expressed	312093183	zinc finger protein	Loa loa	-	-	-	-	4266
TR17077|c0_g1_i1	7832.77	8452.04	0.109778	0.655888	1	Baseline Expressed	393908480	serine/threonine-protein phosphatase 2B catalytic subunit 3	Loa loa	map04660:T cell receptor signaling pathway(phosphatase[ec:3.1.3.16])	GO:0004721-phosphoprotein phosphatase activity	GO:0006470-protein dephosphorylation	-	4250
TR34534|c0_g2_i9	1413.52	1783.85	0.3357	0.453612	1	Baseline Expressed	541045106	putative atp-dependent rna helicase a	Ascaris suum	-	GO:0016787-hydrolase activity ; GO:0097159-organic cyclic compound binding ; GO:1901363-heterocyclic compound binding	-	-	4249
TR18551|c0_g2_i8	711.831	1206.04	0.760675	0.276946	1	Baseline Expressed	1009338584	BMA-LARP-5	Brugia malayi	-	-	-	-	4246
TR9591|c2_g1_i2	2363.63	2080.31	-0.184209	0.433964	1	Baseline Expressed	541038811	atrial natriuretic peptide receptor 1	Ascaris suum	map00230:Purine metabolism(cyclase[ec:4.6.1.2])	GO:0004383-guanylate cyclase activity ; GO:0004672-protein kinase activity ; GO:0005524-ATP binding	GO:0006468-protein phosphorylation ; GO:0035556-intracellular signal transduction ; GO:0006182-cGMP biosynthetic process	GO:0016021-integral component of membrane ; GO:0005622-intracellular	4241
TR34515|c0_g1_i3	1544.24	1658.14	0.102667	0.834871	1	Baseline Expressed	170586704	Surp module family protein	Brugia malayi	-	-	-	-	4239
TR43780|c0_g1_i1	3426.33	3683.34	0.10435	0.812127	1	Baseline Expressed	560118489	unnamed protein product, partial	Haemonchus contortus	map00230:Purine metabolism(adenylpyrophosphatase[ec:3.6.1.3])	GO:0016887-ATPase activity ; GO:0000166-nucleotide binding	GO:0006810-transport	GO:0016020-membrane	4235
TR8191|c0_g1_i1	844.289	1349.33	0.676438	0.138955	1	Baseline Expressed	393908951	rab-3-interacting molecule unc-10	Loa loa	-	-	-	-	4232
TR40893|c0_g2_i1	878.215	1146.24	0.384268	0.4772	1	Baseline Expressed	170588819	laminin-like protein K08C7.3 precursor	Brugia malayi	-	-	-	-	4230
TR7652|c0_g1_i1	2129.51	1896.88	-0.166894	0.663246	1	Baseline Expressed	671416487	Protein Bm4244, isoform b	Brugia malayi	-	GO:0000166-nucleotide binding	-	-	4228
TR43811|c1_g1_i4	2528.51	3823.06	0.596443	0.0461126	1	Baseline Expressed	597849997	hypothetical protein Y032_0122g1068	Ancylostoma ceylanicum	-	GO:0005216-ion channel activity	GO:0055085-transmembrane transport ; GO:0006811-ion transport	GO:0016020-membrane	4225
TR13969|c0_g1_i1	354.036	382.215	0.110489	0.949891	1	Baseline Expressed	560120609	FG-GAP and Integrin alpha-2 domain containing protein	Haemonchus contortus	-	-	-	-	4219
TR38494|c0_g1_i1	251.217	451.308	0.84518	0.0698147	1	Baseline Expressed	597881257	hypothetical protein Y032_0005g2754	Ancylostoma ceylanicum	-	GO:0016787-hydrolase activity	-	-	4216
TR38519|c0_g2_i2	1101.15	1616.9	0.554219	0.159234	1	Baseline Expressed	768189739	Phosphatidylinositol-specific phospholipase C, Y domain protein	Dictyocaulus viviparus	-	GO:0016787-hydrolase activity	GO:0044699-single-organism process	-	4214
TR3870|c0_g1_i3	2419.2	2401.52	-0.0105797	0.8381	1	Baseline Expressed	1009343649	BMA-UTX-1	Brugia malayi	-	-	-	-	4204
TR18894|c0_g1_i1	652.624	675.59	0.0498968	0.861695	1	Baseline Expressed	402585833	hypothetical protein WUBG_09319	Wuchereria bancrofti	-	-	-	-	4203
TR28725|c2_g1_i1	2516.94	2279.95	-0.142666	0.667828	1	Baseline Expressed	312070562	dead box protein 15	Loa loa	-	GO:0003676-nucleic acid binding ; GO:0005524-ATP binding ; GO:0008026-ATP-dependent helicase activity	GO:0008152-metabolic process	-	4199
TR28756|c0_g1_i2	419.063	565.494	0.432345	0.252436	1	Baseline Expressed	541046923	tetratricopeptide repeat protein 17	Ascaris suum	-	-	-	-	4198
TR7653|c1_g2_i7	746.199	930.703	0.31876	0.625019	1	Baseline Expressed	541044404	t family of potassium channels protein 7	Ascaris suum	-	-	GO:0006810-transport	-	4198
TR18572|c0_g1_i3	4822.28	3967.04	-0.281655	0.287173	1	Baseline Expressed	646701586	hypothetical protein L798_14504, partial	Zootermopsis nevadensis	-	-	-	-	4197
TR13995|c0_g1_i1	725.324	809.857	0.159042	0.631299	1	Baseline Expressed	1009343925	Bm5815	Brugia malayi	-	-	-	-	4194
TR12242|c0_g1_i2	501.547	569.795	0.184058	0.805236	1	Baseline Expressed	1009342678	Bm2239	Brugia malayi	-	-	-	-	4192
TR21916|c1_g3_i2	1289.47	1577.68	0.291029	0.493266	1	Baseline Expressed	541045106	putative atp-dependent rna helicase a	Ascaris suum	-	GO:0016787-hydrolase activity ; GO:0097159-organic cyclic compound binding ; GO:1901363-heterocyclic compound binding	-	-	4192
TR34592|c0_g1_i2	1238.82	1184.92	-0.0641771	0.942677	1	Baseline Expressed	1009338714	BMA-GEX-2, isoform a	Brugia malayi	-	-	-	-	4186
TR13998|c0_g1_i2	1236.17	1195.69	-0.0480343	0.914414	1	Baseline Expressed	685832989	ATP-binding cassette sub-family A member 2	Strongyloides ratti	-	-	-	-	4185
TR17556|c0_g1_i2	366.218	405.497	0.146991	0.86044	1	Baseline Expressed	748304670	Filamin/ABP280 repeat protein	Ancylostoma duodenale	-	-	-	-	4181
TR34785|c0_g1_i2	3887.44	4134.57	0.088919	0.728211	1	Baseline Expressed	312089622	RNA pol II accessory factor	Loa loa	-	-	-	-	4181
TR39131|c0_g1_i1	16377.4	16539.5	0.0142115	0.958665	1	Baseline Expressed	685833288	C-1-tetrahydrofolate synthase, cytoplasmic	Strongyloides ratti	map00720:Carbon fixation pathways in prokaryotes(ligase[ec:6.3.4.3]) ; map00720:Carbon fixation pathways in prokaryotes(dehydrogenase (NADP+)[ec:1.5.1.5]) ; map00670:One carbon pool by folate(ligase[ec:6.3.4.3]) ; map00670:One carbon pool by folate(dehydrogenase (NADP+)[ec:1.5.1.5])	GO:0004488-methylenetetrahydrofolate dehydrogenase (NADP+) activity ; GO:0005524-ATP binding ; GO:0004329-formate-tetrahydrofolate ligase activity	GO:0055114-oxidation-reduction process ; GO:0009396-folic acid-containing compound biosynthetic process	-	4178
TR36664|c0_g2_i1	1238.16	1123.72	-0.139918	0.496752	1	Baseline Expressed	560120787	Tensin phosphotyrosine-binding and Variant SH3 domain containing protein	Haemonchus contortus	-	-	-	-	4177
TR40869|c0_g1_i3	646.677	608.601	-0.0875494	0.619766	1	Baseline Expressed	597895566	hypothetical protein Y032_0484g2306	Ancylostoma ceylanicum	-	-	-	-	4177
TR34544|c0_g2_i4	4547.57	6399.06	0.492765	0.156874	1	Baseline Expressed	312084994	MH2 domain-containing protein	Loa loa	-	-	GO:0009987-cellular process ; GO:0050794-regulation of cellular process	GO:0044424-intracellular part	4176
TR42696|c1_g1_i2	1685.42	2153.89	0.353834	0.280965	1	Baseline Expressed	393908494	JNK-interacting protein, variant	Loa loa	-	-	-	-	4175
TR43791|c0_g1_i1	433.657	625.211	0.52779	0.253798	1	Baseline Expressed	541049104	nephrocystin-4	Ascaris suum	-	-	-	-	4174
TR43791|c0_g1_i6	422.978	622.297	0.557019	0.224553	1	Baseline Expressed	541049104	nephrocystin-4	Ascaris suum	-	-	-	-	4156
TR28715|c2_g3_i2	700.471	466.23	-0.587283	0.0350708	0.978085	Baseline Expressed	341881498	hypothetical protein CAEBREN_06253	Caenorhabditis brenneri	-	-	-	-	4155
TR34544|c0_g2_i1	4527.45	6254.27	0.466144	0.18564	1	Baseline Expressed	312084994	MH2 domain-containing protein	Loa loa	-	-	GO:0009987-cellular process ; GO:0050794-regulation of cellular process	GO:0044424-intracellular part	4149
TR27823|c0_g1_i4	1944.82	2736.01	0.492441	0.135507	1	Baseline Expressed	555699848	hypothetical protein HELRODRAFT_192108	Helobdella robusta	-	-	-	-	4144
TR3818|c0_g2_i4	1746.7	2046.26	0.228354	0.285816	1	Baseline Expressed	308457729	hypothetical protein CRE_04385	Caenorhabditis remanei	map00340:Histidine metabolism(hydratase[ec:4.2.1.49])	GO:0016153-urocanate hydratase activity	GO:0008152-metabolic process	-	4141
TR30984|c0_g1_i3	1456.3	1933.78	0.409119	0.190043	1	Baseline Expressed	671412803	Protein Bm9516, isoform b	Brugia malayi	-	GO:0004576-oligosaccharyl transferase activity	GO:0006486-protein glycosylation	GO:0016021-integral component of membrane	4131
TR3854|c0_g1_i10	3926.72	3171.14	-0.308326	0.314644	1	Baseline Expressed	541040376	pre-mrna-splicing factor cwc22-like protein	Ascaris suum	-	GO:0003723-RNA binding	-	-	4130
TR38545|c1_g1_i2	1251.7	1084.17	-0.207289	0.578244	1	Baseline Expressed	597842878	hypothetical protein Y032_0194g1443	Ancylostoma ceylanicum	-	-	-	-	4129
TR13989|c2_g1_i2	1209.56	1597.33	0.401173	0.196656	1	Baseline Expressed	541046401	sn1-specific diacylglycerol lipase beta	Ascaris suum	-	-	-	-	4114
TR38491|c2_g1_i6	549.893	627.262	0.189918	0.925155	1	Baseline Expressed	560135228	Thyroglobulin type-1 and Proteinase inhibitor I2 domain containing protein	Haemonchus contortus	-	-	-	-	4114
TR38535|c1_g1_i1	3470.35	3298.35	-0.0733363	0.676662	1	Baseline Expressed	560132337	Glutamate synthase and FAD-dependent pyridine nucleotide-disulphide oxidoreductase domain containing protein	Haemonchus contortus	-	GO:0015930-glutamate synthase activity ; GO:0051536-iron-sulfur cluster binding ; GO:0016639-oxidoreductase activity, acting on the CH-NH2 group of donors, NAD or NADP as acceptor	GO:0006537-glutamate biosynthetic process ; GO:0055114-oxidation-reduction process	-	4112
TR5112|c1_g1_i10	2698.26	2505.66	-0.106843	0.837705	1	Baseline Expressed	541040236	er degradation-enhancing alpha-mannosidase-like 1	Ascaris suum	-	GO:0016798-hydrolase activity, acting on glycosyl bonds	-	-	4112
TR28731|c1_g3_i2	1375.92	1286.87	-0.0965264	0.573275	1	Baseline Expressed	541045615	death-associated protein kinase dapk-1	Ascaris suum	-	-	GO:0009987-cellular process	-	4111
TR29147|c0_g1_i2	697.512	746.677	0.0982657	0.922061	1	Baseline Expressed	541046624	hypothetical protein ASU_03805	Ascaris suum	-	-	-	-	4102
TR12188|c0_g1_i1	1543.03	1383.41	-0.15754	0.615345	1	Baseline Expressed	541049017	kinase d-interacting substrate	Ascaris suum	-	-	-	-	4101
TR16991|c0_g1_i4	4564.31	5706.29	0.322157	0.280687	1	Baseline Expressed	957839248	PREDICTED: calcium-independent protein kinase C-like isoform X3	Priapulus caudatus	-	-	-	-	4099
TR29156|c0_g1_i1	445.221	369.555	-0.268732	0.460637	1	Baseline Expressed	671413667	Protein BM-MLK-1, isoform a	Brugia malayi	-	-	-	-	4097
TR13978|c2_g1_i1	2711.28	2621.98	-0.0483168	0.956771	1	Baseline Expressed	541045483	succinate-semialdehyde	Ascaris suum	-	GO:0016491-oxidoreductase activity	GO:0008152-metabolic process	-	4090
TR28710|c1_g2_i4	816.263	834.539	0.0319455	0.90009	1	Baseline Expressed	568281067	N-acetyllactosaminide 3-alpha-galactosyltransferase	Necator americanus	-	GO:0016757-transferase activity, transferring glycosyl groups	-	GO:0016020-membrane	4090
TR39297|c0_g1_i1	562.699	733.077	0.381602	0.615458	1	Baseline Expressed	541048037	transformation transcription domain-associated protein	Ascaris suum	-	-	-	-	4089
TR28745|c0_g1_i1	-	-	-	-	-	-	-	-	-	-	-	-	-	4087
TR36710|c2_g2_i5	1699.25	1967.02	0.211114	0.327857	1	Baseline Expressed	308457729	hypothetical protein CRE_04385	Caenorhabditis remanei	map00340:Histidine metabolism(hydratase[ec:4.2.1.49])	GO:0016153-urocanate hydratase activity	GO:0008152-metabolic process	-	4086
TR3818|c0_g2_i1	1763.48	2042.34	0.211798	0.297789	1	Baseline Expressed	541048277	putative urocanate hydratase	Ascaris suum	map00340:Histidine metabolism(hydratase[ec:4.2.1.49])	GO:0016153-urocanate hydratase activity	GO:0008152-metabolic process	-	4084
TR5068|c0_g3_i2	998.046	820.179	-0.283169	0.312709	1	Baseline Expressed	541040505	paired amphipathic helix protein sin3a	Ascaris suum	-	-	-	-	4083
TR8184|c0_g1_i1	904.103	1167.79	0.369226	0.606831	1	Baseline Expressed	671413889	Protein Bm5671, isoform h	Brugia malayi	-	-	-	-	4081
TR12194|c1_g2_i3	910.517	992.567	0.124479	0.83605	1	Baseline Expressed	393909617	CBR-ZYG-9 protein	Loa loa	-	-	-	-	4079
TR5076|c0_g2_i1	1876.84	2924.48	0.639873	0.0449874	1	Baseline Expressed	685829047	Phosphatidylinositol 3,4,5-trisphosphate 3-phosphatase and dual-specificity protein phosphatase PTEN	Strongyloides ratti	-	-	-	-	4072
TR12192|c0_g1_i2	1846.29	1572.7	-0.231388	0.365447	1	Baseline Expressed	597859294	hypothetical protein Y032_0064g3495	Ancylostoma ceylanicum	-	GO:0003918-DNA topoisomerase type II (ATP-hydrolyzing) activity ; GO:0003677-DNA binding ; GO:0005524-ATP binding	GO:0006265-DNA topological change	-	4070
TR28706|c1_g1_i5	668.317	643.649	-0.0542593	0.847703	1	Baseline Expressed	597884173	hypothetical protein Y032_0002g846	Ancylostoma ceylanicum	-	-	-	-	4068
TR13921|c1_g1_i2	1087.78	1204.46	0.147003	0.590746	1	Baseline Expressed	685830454	Ankyrin repeat and Ankyrin repeat-containing domain-containing protein	Strongyloides ratti	-	-	-	-	4062
TR14008|c1_g3_i2	512.375	384.126	-0.41562	0.206738	1	Baseline Expressed	541046606	leucine-rich repeats and immunoglobulin-like domains protein 1	Ascaris suum	-	-	-	-	4062
TR28755|c1_g1_i1	463.445	494.779	0.0943847	0.904627	1	Baseline Expressed	541044394	dep domain-containing protein 5	Ascaris suum	-	-	-	-	4060
TR12185|c0_g2_i1	1964.8	1939.59	-0.018636	0.938599	1	Baseline Expressed	560123362	DNA RNA helicase domain containing protein	Haemonchus contortus	-	GO:0016787-hydrolase activity ; GO:0000166-nucleotide binding	-	-	4059
TR21916|c1_g3_i3	1526.2	1905.74	0.320405	0.448328	1	Baseline Expressed	541045106	putative atp-dependent rna helicase a	Ascaris suum	-	GO:0016787-hydrolase activity ; GO:0097159-organic cyclic compound binding ; GO:1901363-heterocyclic compound binding	-	-	4057
TR34511|c2_g2_i3	519.661	713.776	0.457902	0.292328	1	Baseline Expressed	170586588	Double-stranded RNA binding motif family protein	Brugia malayi	-	-	-	-	4048
TR40833|c1_g2_i5	2977.25	4132.35	0.47298	0.12517	1	Baseline Expressed	597866527	hypothetical protein Y032_0035g3045	Ancylostoma ceylanicum	-	GO:0008081-phosphoric diester hydrolase activity	-	-	4047
TR18547|c0_g2_i5	285.822	348.951	0.287904	0.755505	1	Baseline Expressed	170589231	hypothetical protein Bm1_39610	Brugia malayi	-	-	-	-	4041
TR39338|c1_g1_i17	1660.86	1645.86	-0.0130872	0.871405	1	Baseline Expressed	393906892	calpain-5	Loa loa	-	GO:0016787-hydrolase activity	-	-	4041
TR9567|c0_g1_i4	1459.48	1521.01	0.0595824	0.79119	1	Baseline Expressed	170593461	hypothetical protein Bm1_50075	Brugia malayi	-	-	-	-	4041
TR21932|c0_g1_i5	1111.52	1475.05	0.408228	0.19342	1	Baseline Expressed	597892516	hypothetical protein Y032_0599g466	Ancylostoma ceylanicum	-	-	GO:0006810-transport	-	4035
TR8165|c0_g1_i1	2217.69	3110.58	0.488123	0.19983	1	Baseline Expressed	184161661	calcium-activated potassium channel	Parascaris equorum	-	GO:0005249-voltage-gated potassium channel activity ; GO:0060072-large conductance calcium-activated potassium channel activity	GO:0071805-potassium ion transmembrane transport	GO:0008076-voltage-gated potassium channel complex	4032
TR29167|c1_g1_i1	840.373	1345.6	0.679143	0.0836057	1	Baseline Expressed	528476193	PREDICTED: glutamate receptor-interacting protein 1 isoform X6	Danio rerio	-	-	-	-	4027
TR32467|c1_g1_i4	285.704	437.203	0.613784	0.723556	1	Baseline Expressed	685832340	La-related protein 1	Strongyloides ratti	-	-	-	-	4026
TR28770|c3_g1_i1	1877.49	2063.57	0.136339	0.764928	1	Baseline Expressed	541048883	tubby-related protein 4	Ascaris suum	-	-	-	-	4020
TR28703|c0_g1_i2	1065.24	1041.61	-0.0323624	0.868587	1	Baseline Expressed	671405460	Protein Bm11057, isoform e	Brugia malayi	-	-	-	-	4016
TR28781|c0_g1_i7	319.628	270.687	-0.239766	0.500449	1	Baseline Expressed	685829843	C11.1	Strongyloides ratti	-	-	-	-	4014
TR21949|c0_g1_i5	983.025	755.209	-0.380353	0.288762	1	Baseline Expressed	597846737	hypothetical protein Y032_0152g2884	Ancylostoma ceylanicum	-	-	-	-	4013
TR9610|c2_g2_i1	294.088	652.475	1.14967	0.186678	1	Baseline Expressed	402590523	Hectd1 protein, partial	Wuchereria bancrofti	-	-	-	-	4013
TR30361|c0_g1_i1	1094.88	1641.76	0.584467	0.118595	1	Baseline Expressed	685824958	Plexin-A4	Strongyloides ratti	-	-	-	-	4012
TR12207|c0_g1_i2	728.204	1079.15	0.567474	0.355507	1	Baseline Expressed	1009343361	Bm8983	Brugia malayi	-	-	-	-	4011
TR38558|c0_g4_i2	2039.23	1968.38	-0.0510195	0.952865	1	Baseline Expressed	541044733	cullin-3	Ascaris suum	-	-	-	-	4011
TR28775|c1_g1_i4	1616.72	1476.42	-0.130965	0.677337	1	Baseline Expressed	541048265	wd repeat-containing protein 46	Ascaris suum	-	-	-	-	4009
TR39342|c0_g1_i2	918.191	998.012	0.120263	0.982687	1	Baseline Expressed	4262364	alternatively spliced serine/threonine protein kinase MIG-15	Caenorhabditis elegans	-	-	-	-	4001
TR13981|c0_g1_i3	684.104	344.797	-0.98847	0.17772	1	Baseline Expressed	685831252	Epidermal growth factor-like domain and EGF-like, laminin domain and EMI domain-containing protein	Strongyloides ratti	-	-	-	-	4000
TR12206|c0_g1_i4	548.879	499.239	-0.136755	0.557274	1	Baseline Expressed	402588661	hypothetical protein WUBG_06496, partial	Wuchereria bancrofti	-	-	-	-	3999
TR38559|c0_g1_i1	665.352	747.341	0.16765	0.638205	1	Baseline Expressed	1009340261	Bm3718	Brugia malayi	-	-	-	-	3999
TR12154|c0_g1_i7	271.331	302.629	0.157499	0.821639	1	Baseline Expressed	541044524	niemann-pick c1 protein	Ascaris suum	-	-	-	-	3994
TR29127|c0_g1_i1	760.047	534.204	-0.508698	0.178527	1	Baseline Expressed	685824855	Epidermal growth factor-like domain and Laminin G domain and Concanavalin A-like lectin/glucanases superfamily domain and Concanavalin A-like lectin/glucanase, subgroup domain-containing protein	Strongyloides ratti	-	-	-	-	3990
TR40892|c2_g1_i2	5766.25	4485.17	-0.362471	0.235989	1	Baseline Expressed	918312831	hypothetical protein OCBIM_22024632mg	Octopus bimaculoides	-	-	-	-	3990
TR21932|c0_g1_i3	1110.43	1473.17	0.407807	0.194505	1	Baseline Expressed	597892516	hypothetical protein Y032_0599g466	Ancylostoma ceylanicum	-	-	GO:0006810-transport	-	3989
TR29207|c0_g1_i3	824.482	1277.19	0.63141	0.0877506	1	Baseline Expressed	1009344741	BMA-FLI-1	Brugia malayi	-	-	-	-	3989
TR5069|c1_g1_i1	632.676	682.135	0.108589	0.865884	1	Baseline Expressed	597866715	hypothetical protein Y032_0034g2801	Ancylostoma ceylanicum	-	GO:0003824-catalytic activity ; GO:0005488-binding	-	-	3983
TR38554|c0_g3_i1	884.984	1132.63	0.355955	0.322979	1	Baseline Expressed	1009340546	BMA-UNC-104	Brugia malayi	-	-	-	-	3982
TR29153|c0_g1_i1	929.342	1235.37	0.410663	0.255068	1	Baseline Expressed	333440978	RdRP1	Ascaris suum	-	-	-	-	3979
TR12207|c0_g1_i5	729.62	1068.68	0.550617	0.36499	1	Baseline Expressed	1009343361	Bm8983	Brugia malayi	-	-	-	-	3972
TR28769|c1_g1_i1	2021.61	2373.06	0.231245	0.502402	1	Baseline Expressed	1009343208	Bm13692	Brugia malayi	-	-	-	-	3972
TR7991|c0_g1_i1	4294.04	6220.05	0.534592	0.102605	1	Baseline Expressed	304269310	putative transmembrane cation transporter	Meloidogyne javanica	-	GO:0005388-calcium-transporting ATPase activity ; GO:0046872-metal ion binding ; GO:0005524-ATP binding	GO:0070588-calcium ion transmembrane transport ; GO:0008152-metabolic process	GO:0016021-integral component of membrane	3971
TR18903|c0_g2_i1	824.506	979.843	0.249021	0.538139	1	Baseline Expressed	560139554	ATPase and Bromodomain domain containing protein	Haemonchus contortus	-	-	-	-	3964
TR43831|c0_g1_i1	1686.96	2366.18	0.488131	0.132152	1	Baseline Expressed	541044503	diacylglycerol o-acyltransferase 1	Ascaris suum	-	GO:0008374-O-acyltransferase activity	-	GO:0005783-endoplasmic reticulum ; GO:0044425-membrane part	3964
TR23355|c0_g1_i2	4773.57	5361.21	0.16749	0.498556	1	Baseline Expressed	671414919	Protein Bm7056, isoform b	Brugia malayi	-	-	-	-	3963
TR40845|c0_g1_i4	591.83	915.256	0.628994	0.0748675	1	Baseline Expressed	685825179	von Willebrand factor, type A domain and Cache domain and VWA N-terminal domain-containing protein	Strongyloides ratti	-	-	-	-	3959
TR43810|c0_g1_i4	1477.05	1407.42	-0.0696646	0.91233	1	Baseline Expressed	541044660	mau2 chromatid cohesion factor-like protein	Ascaris suum	-	-	-	-	3959
TR27869|c3_g1_i4	516.654	425.495	-0.280059	0.424806	1	Baseline Expressed	170593257	interleukin-16	Brugia malayi	-	-	-	-	3957
TR12134|c0_g1_i6	583.43	731.306	0.325916	0.536599	1	Baseline Expressed	597850760	hypothetical protein Y032_0117g684	Ancylostoma ceylanicum	-	-	GO:0009987-cellular process	GO:0043229-intracellular organelle	3954
TR38490|c0_g1_i1	368.67	505.528	0.455463	0.361604	1	Baseline Expressed	597849617	hypothetical protein Y032_0125g1285	Ancylostoma ceylanicum	-	GO:0016740-transferase activity	-	-	3947
TR38526|c1_g2_i6	589.377	609.623	0.0487272	0.806542	1	Baseline Expressed	768184385	zinc finger, C4 type	Dictyocaulus viviparus	-	-	-	-	3937
TR18515|c0_g1_i2	647.159	827.567	0.354755	0.420236	1	Baseline Expressed	312089503	hypothetical protein LOAG_10699	Loa loa	-	-	-	-	3936
TR42735|c0_g1_i2	2209.25	1569.43	-0.493318	0.111035	1	Baseline Expressed	170588199	Amino acid permease family protein	Brugia malayi	-	-	GO:0044765-single-organism transport	GO:0016020-membrane	3936
TR40913|c0_g1_i3	1372.43	1296.86	-0.0817093	0.862181	1	Baseline Expressed	541044660	mau2 chromatid cohesion factor-like protein	Ascaris suum	-	-	-	-	3929
TR39303|c0_g1_i4	1050.2	1179.96	0.168072	0.73793	1	Baseline Expressed	560120406	Extracellular ligand-binding receptor and Serine threonine protein kinase-related and Adenylyl cyclase class-3 4 guanylyl cyclase domain containing protein	Haemonchus contortus	map00230:Purine metabolism(cyclase[ec:4.6.1.2])	GO:0004383-guanylate cyclase activity ; GO:0004672-protein kinase activity ; GO:0005524-ATP binding	GO:0006468-protein phosphorylation ; GO:0035556-intracellular signal transduction ; GO:0006182-cGMP biosynthetic process	GO:0016021-integral component of membrane ; GO:0005622-intracellular	3928
TR13956|c0_g1_i2	716.007	768.904	0.102831	1	1	Baseline Expressed	541041914	neurobeachin-like protein	Ascaris suum	-	-	-	-	3926
TR34733|c0_g1_i1	2459.25	2115.18	-0.217443	0.456304	1	Baseline Expressed	597845480	hypothetical protein Y032_0165g53	Ancylostoma ceylanicum	-	GO:0003924-GTPase activity ; GO:0005525-GTP binding	GO:0008152-metabolic process	-	3925
TR28765|c0_g1_i2	705.605	970.48	0.459838	0.220616	1	Baseline Expressed	312072605	hypothetical protein LOAG_03556	Loa loa	-	GO:1901363-heterocyclic compound binding ; GO:0097159-organic cyclic compound binding	-	-	3920
TR33981|c0_g1_i1	1812.3	2537.92	0.485827	0.129596	1	Baseline Expressed	541046863	protein ric1-like protein	Ascaris suum	-	-	-	-	3916
TR27810|c0_g1_i4	4480.63	5017.42	0.163246	0.650694	1	Baseline Expressed	170584348	potential phospholipid-transporting ATPase IIB	Brugia malayi	-	GO:0005524-ATP binding ; GO:0004012-phospholipid-translocating ATPase activity ; GO:0000287-magnesium ion binding	GO:0045332-phospholipid translocation ; GO:0008152-metabolic process	GO:0016021-integral component of membrane	3908
TR5087|c0_g1_i2	1228.63	1175.25	-0.0640839	0.640047	1	Baseline Expressed	170575336	Phospholipase d protein 1	Brugia malayi	-	-	-	-	3903
TR43772|c1_g1_i2	727.309	666.88	-0.125143	0.689905	1	Baseline Expressed	541040764	putative pre-mrna-splicing factor atp-dependent rna helicase mog-5	Ascaris suum	-	GO:0003676-nucleic acid binding ; GO:0005524-ATP binding ; GO:0008026-ATP-dependent helicase activity	GO:0008152-metabolic process	-	3902
TR14002|c4_g1_i3	1854.53	3411.6	0.879396	0.177296	1	Baseline Expressed	748385610	Kunitz/Bovine pancreatic trypsin inhibitor domain protein	Ancylostoma duodenale	-	-	-	-	3899
TR468|c0_g3_i6	1801.52	1786.72	-0.0119001	0.893403	1	Baseline Expressed	1009340127	Bm6212, isoform a, partial	Brugia malayi	-	-	-	-	3898
TR12220|c0_g1_i2	564.817	540.832	-0.0626041	0.688405	1	Baseline Expressed	597882446	hypothetical protein Y032_0003g1251	Ancylostoma ceylanicum	-	-	-	-	3895
TR5052|c3_g1_i1	847.009	751.674	-0.17227	0.454878	1	Baseline Expressed	533120694	PREDICTED: intersectin-1 isoform X4	Chinchilla lanigera	-	-	-	-	3891
TR13930|c0_g1_i5	358.245	435.113	0.280445	0.66925	1	Baseline Expressed	312069783	hypothetical protein LOAG_02257	Loa loa	-	-	-	-	3882
TR21887|c0_g1_i3	2321.3	3403.05	0.551896	0.0694034	1	Baseline Expressed	560139723	Cyclic nucleotide-binding and Patatin domain containing protein	Haemonchus contortus	-	-	GO:0008152-metabolic process	-	3878
TR27823|c0_g1_i6	1884.62	2739.93	0.539863	0.10361	1	Baseline Expressed	555699848	hypothetical protein HELRODRAFT_192108	Helobdella robusta	-	-	-	-	3875
TR39445|c0_g1_i5	261.832	430.256	0.716554	0.144357	1	Baseline Expressed	268576691	Hypothetical protein CBG04140	Caenorhabditis briggsae	-	-	-	-	3875
TR12148|c0_g1_i1	1624.01	1685.24	0.0533905	0.773167	1	Baseline Expressed	671414646	Protein Bm3641, isoform h	Brugia malayi	-	-	-	-	3873
TR12213|c1_g1_i1	2683.43	2511.16	-0.0957266	0.623671	1	Baseline Expressed	541047260	hypothetical protein ASU_02897	Ascaris suum	-	-	-	-	3864
TR16474|c0_g1_i2	2970.99	2533.39	-0.229872	0.517535	1	Baseline Expressed	541047092	swi snf-related matrix-associated actin-dependent regulator of chromatin subfamily d member 1	Ascaris suum	-	-	-	-	3850
TR39328|c0_g1_i3	1081.73	1291.28	0.255455	0.605438	1	Baseline Expressed	1009339739	Bm1759	Brugia malayi	-	-	-	-	3848
TR5339|c2_g3_i1	2344.24	2136.97	-0.133554	0.775072	1	Baseline Expressed	541042219	cugbp elav-like family member 4	Ascaris suum	-	GO:0003676-nucleic acid binding ; GO:0000166-nucleotide binding	-	-	3845
TR42693|c0_g3_i5	1393.65	1511.68	0.117283	0.687617	1	Baseline Expressed	312068951	hypothetical protein LOAG_01868	Loa loa	-	-	-	-	3837
TR35389|c0_g2_i4	1591.44	1805.91	0.182392	0.809511	1	Baseline Expressed	768192470	zinc finger, C2H2 type	Dictyocaulus viviparus	-	-	-	-	3831
TR34804|c0_g1_i7	1069.06	1347.09	0.3335	0.531339	1	Baseline Expressed	321476709	hypothetical protein DAPPUDRAFT_312181	Daphnia pulex	-	-	-	-	3830
TR36704|c0_g1_i2	3042.9	2354.03	-0.370313	0.438925	1	Baseline Expressed	71986506	Protein F14E5.2, isoform a	Caenorhabditis elegans	-	-	-	GO:0016020-membrane	3827
TR38502|c0_g2_i1	727.721	936.212	0.363451	0.310692	1	Baseline Expressed	597834766	hypothetical protein Y032_0316g2288	Ancylostoma ceylanicum	-	-	-	-	3826
TR29137|c0_g1_i3	-	-	-	-	-	-	-	-	-	-	-	-	-	3826
TR33981|c0_g1_i3	1850.35	2551.27	0.463413	0.149609	1	Baseline Expressed	541046863	protein ric1-like protein	Ascaris suum	-	-	-	-	3825
TR39308|c0_g1_i7	491.992	730.559	0.570365	0.170782	1	Baseline Expressed	541044094	structural maintenance of chromosomes protein 1a	Ascaris suum	-	-	-	-	3825
TR18836|c0_g1_i1	2084.06	1489.69	-0.484384	0.130019	1	Baseline Expressed	1009340019	BMA-TIR-1, isoform e	Brugia malayi	-	-	-	-	3821
TR42706|c1_g1_i3	1980.61	722.027	-1.45582	0.000474117	0.0851382	Baseline Expressed	212659371	Protein GCY-18	Caenorhabditis elegans	map00230:Purine metabolism(cyclase[ec:4.6.1.2]) ; map00230:Purine metabolism(cyclase[ec:4.6.1.1])	GO:0004383-guanylate cyclase activity ; GO:0032550-purine ribonucleoside binding ; GO:0035639-purine ribonucleoside triphosphate binding ; GO:0032555-purine ribonucleotide binding ; GO:0004016-adenylate cyclase activity	GO:0040040-thermosensory behavior ; GO:0006182-cGMP biosynthetic process ; GO:0007168-receptor guanylyl cyclase signaling pathway	GO:0008074-guanylate cyclase complex, soluble ; GO:0031528-microvillus membrane ; GO:0044306-neuron projection terminus	3820
TR9576|c0_g1_i2	507.345	641.514	0.338514	0.448294	1	Baseline Expressed	541048396	hypothetical protein ASU_01156	Ascaris suum	-	-	-	-	3819
TR38513|c0_g2_i1	1332.65	1226.12	-0.120198	0.785282	1	Baseline Expressed	402591594	WWE domain-containing protein, partial	Wuchereria bancrofti	-	-	-	-	3812
TR39328|c0_g1_i2	1080.86	1251.5	0.211476	0.713947	1	Baseline Expressed	1009339739	Bm1759	Brugia malayi	-	-	-	-	3812
TR29157|c0_g1_i3	321.155	452.407	0.494349	0.389334	1	Baseline Expressed	541040698	cytoplasmic dynein 2 heavy chain 1	Ascaris suum	-	-	-	-	3809
TR5116|c0_g1_i2	3640.21	2183.9	-0.737117	0.361373	1	Baseline Expressed	671415293	Protein Bm5765, isoform d	Brugia malayi	-	-	-	-	3804
TR38534|c0_g1_i4	988.911	1051.23	0.0881654	0.877248	1	Baseline Expressed	685830820	Phosphatidylinositol 4-kinase III alpha	Strongyloides ratti	-	-	-	-	3803
TR5111|c3_g1_i5	609.572	898.141	0.559146	0.245901	1	Baseline Expressed	312079451	hypothetical protein LOAG_06595	Loa loa	-	-	-	-	3802
TR42706|c1_g1_i2	1927.09	708.779	-1.44302	0.000138927	0.0345635	Baseline Expressed	212659371	Protein GCY-18	Caenorhabditis elegans	map00230:Purine metabolism(cyclase[ec:4.6.1.2]) ; map00230:Purine metabolism(cyclase[ec:4.6.1.1])	GO:0004383-guanylate cyclase activity ; GO:0032550-purine ribonucleoside binding ; GO:0035639-purine ribonucleoside triphosphate binding ; GO:0032555-purine ribonucleotide binding ; GO:0004016-adenylate cyclase activity	GO:0040040-thermosensory behavior ; GO:0006182-cGMP biosynthetic process ; GO:0007168-receptor guanylyl cyclase signaling pathway	GO:0008074-guanylate cyclase complex, soluble ; GO:0031528-microvillus membrane ; GO:0044306-neuron projection terminus	3799
TR34500|c1_g1_i1	1001.95	1308.25	0.384836	0.319058	1	Baseline Expressed	312082371	hypothetical protein LOAG_07836	Loa loa	-	-	-	-	3796
TR3221|c0_g1_i2	1716.04	1490.42	-0.203368	0.453225	1	Baseline Expressed	671415174	Protein Bm4766	Brugia malayi	-	GO:0003676-nucleic acid binding	-	GO:0005634-nucleus	3795
TR38520|c0_g1_i4	1180.38	1014.32	-0.218739	0.482863	1	Baseline Expressed	597860284	hypothetical protein Y032_0059g3005	Ancylostoma ceylanicum	-	-	-	-	3795
TR12068|c0_g1_i3	2848.62	2998.16	0.0738128	0.79741	1	Baseline Expressed	685824477	Serine/threonine-protein kinase minibrain	Strongyloides ratti	-	GO:0016301-kinase activity ; GO:0000166-nucleotide binding	GO:0016310-phosphorylation	-	3794
TR29474|c2_g1_i1	2590.25	2542.05	-0.0270995	0.925037	1	Baseline Expressed	685832265	Adenylyl cyclase V	Strongyloides ratti	-	-	-	-	3794
TR40876|c0_g1_i1	371.952	352.708	-0.076641	0.683336	1	Baseline Expressed	402587882	hypothetical protein WUBG_07275, partial	Wuchereria bancrofti	-	-	-	-	3794
TR38336|c0_g2_i2	1194.66	1178.03	-0.0202306	0.914628	1	Baseline Expressed	597866296	hypothetical protein Y032_0036g3301	Ancylostoma ceylanicum	map00230:Purine metabolism(deaminase[ec:3.5.4.6]) ; map01130:Biosynthesis of antibiotics(deaminase[ec:3.5.4.6])	GO:0003876-AMP deaminase activity	GO:0032264-IMP salvage	-	3793
TR38499|c0_g3_i1	554.147	509.19	-0.122064	0.646852	1	Baseline Expressed	1009342430	BMA-CPSF-1	Brugia malayi	-	-	-	-	3790
TR5095|c0_g1_i1	762.262	741.308	-0.0402142	0.818842	1	Baseline Expressed	541048107	nuclear pore complex protein nup160	Ascaris suum	-	-	-	-	3779
TR12171|c2_g3_i1	698.651	696.502	-0.00444611	0.761423	1	Baseline Expressed	541042936	phosphatidylinositol 4-kinase alpha	Ascaris suum	-	-	-	-	3771
TR5333|c1_g3_i1	1166.24	994.446	-0.2299	0.464308	1	Baseline Expressed	541045838	bifunctional protein ncoat	Ascaris suum	-	-	-	-	3770
TR470|c0_g1_i1	3479.31	3617.46	0.0561794	0.720064	1	Baseline Expressed	685824859	LD11581p	Strongyloides ratti	map00230:Purine metabolism(adenylpyrophosphatase[ec:3.6.1.3])	GO:0016887-ATPase activity ; GO:0000166-nucleotide binding	GO:0044765-single-organism transport	GO:0016020-membrane	3767
TR40882|c1_g1_i4	1101.54	1244.59	0.176146	0.587292	1	Baseline Expressed	597878437	hypothetical protein Y032_0008g193	Ancylostoma ceylanicum	-	-	-	-	3762
TR13932|c1_g1_i1	534.396	589.256	0.140985	0.896612	1	Baseline Expressed	541040418	dep domain-containing protein 1b	Ascaris suum	-	-	-	-	3761
TR5073|c0_g1_i4	664.782	649.509	-0.0335313	0.768717	1	Baseline Expressed	560119893	Peptidase C19 and Ubiquitin domain containing protein	Haemonchus contortus	-	-	-	-	3759
TR21914|c0_g1_i3	3452.19	2865.77	-0.26859	0.403609	1	Baseline Expressed	170588633	Ubiquitin carboxyl-terminal hydrolase family protein	Brugia malayi	-	-	-	-	3757
TR5066|c0_g1_i2	641.685	994.191	0.631656	0.0837933	1	Baseline Expressed	685825179	von Willebrand factor, type A domain and Cache domain and VWA N-terminal domain-containing protein	Strongyloides ratti	-	-	-	-	3757
TR28407|c0_g1_i1	2115.93	2304.05	0.122886	0.739218	1	Baseline Expressed	541048590	regulator of nonsense transcripts 1	Ascaris suum	-	GO:0004386-helicase activity ; GO:0003677-DNA binding ; GO:0005524-ATP binding ; GO:0008270-zinc ion binding	GO:0000184-nuclear-transcribed mRNA catabolic process, nonsense-mediated decay	GO:0005737-cytoplasm	3752
TR5062|c0_g1_i1	799.155	923.008	0.207868	0.532384	1	Baseline Expressed	541046955	serine threonine-protein kinase nek9	Ascaris suum	-	GO:0016301-kinase activity ; GO:0000166-nucleotide binding	GO:0016310-phosphorylation	-	3749
TR39189|c0_g1_i1	1657.52	1608.01	-0.0437468	1	1	Baseline Expressed	560124950	ATPase domain containing protein	Haemonchus contortus	-	GO:0046872-metal ion binding ; GO:0016787-hydrolase activity ; GO:0000166-nucleotide binding	GO:0015914-phospholipid transport	GO:0016020-membrane	3748
TR42667|c1_g1_i1	224.647	270.592	0.268458	0.759262	1	Baseline Expressed	685829365	Voltage-dependent calcium channel type A subunit alpha-1	Strongyloides ratti	-	GO:0005262-calcium channel activity ; GO:0005244-voltage-gated ion channel activity	GO:0055085-transmembrane transport ; GO:0006816-calcium ion transport	GO:0016021-integral component of membrane	3746
TR18892|c0_g1_i2	321.637	422.421	0.393245	0.291208	1	Baseline Expressed	1009340820	BMA-DAF-11, isoform b	Brugia malayi	-	-	-	-	3743
TR21959|c0_g1_i2	2357.46	3146.2	0.416378	0.216265	1	Baseline Expressed	560141112	CoA-binding and ATP-citrate lyase succinyl-CoA ligase domain containing protein	Haemonchus contortus	map00720:Carbon fixation pathways in prokaryotes(citrate synthase[ec:2.3.3.8]) ; map01130:Biosynthesis of antibiotics(citrate synthase[ec:2.3.3.8]) ; map00020:Citrate cycle (TCA cycle)(citrate synthase[ec:2.3.3.8])	GO:0016874-ligase activity ; GO:0046872-metal ion binding ; GO:0003878-ATP citrate synthase activity ; GO:0005524-ATP binding ; GO:0048037-cofactor binding ; GO:0016829-lyase activity	GO:0006085-acetyl-CoA biosynthetic process ; GO:0006629-lipid metabolic process ; GO:0006101-citrate metabolic process	GO:0005737-cytoplasm	3743
TR38537|c1_g1_i1	479.407	371.53	-0.367772	0.357106	1	Baseline Expressed	541041226	dynamin-binding protein	Ascaris suum	-	-	-	-	3741
TR12209|c0_g1_i1	3511.72	2659.13	-0.40122	0.216858	1	Baseline Expressed	510857260	C2 domain protein	Ancylostoma ceylanicum	-	-	-	-	3738
TR44034|c0_g1_i9	172.45	165.748	-0.0571846	0.904283	1	Baseline Expressed	597836401	hypothetical protein Y032_0286g1394	Ancylostoma ceylanicum	-	-	-	-	3734
TR28734|c0_g1_i4	854.888	962.549	0.171125	0.718895	1	Baseline Expressed	541041185	rb1-inducible coiled-coil protein 1	Ascaris suum	-	-	-	-	3733
TR28702|c1_g1_i1	1396.58	1674.35	0.2617	0.403143	1	Baseline Expressed	541041355	putative cation-transporting atpase	Ascaris suum	-	GO:0043167-ion binding ; GO:0016787-hydrolase activity ; GO:0000166-nucleotide binding	-	GO:0016020-membrane	3731
TR28774|c0_g1_i2	753.918	880.72	0.224275	0.648001	1	Baseline Expressed	321476556	hypothetical protein DAPPUDRAFT_207300	Daphnia pulex	-	-	-	-	3729
TR42668|c3_g1_i2	529.152	511.465	-0.0490447	0.998325	1	Baseline Expressed	560123098	WASH complex subunit 7-like	Haemonchus contortus	-	-	-	-	3729
TR40925|c0_g1_i2	1272.68	1604.85	0.334563	0.474276	1	Baseline Expressed	510864408	diacylglycerol kinase accessory domain protein	Ancylostoma ceylanicum	map00564:Glycerophospholipid metabolism(kinase (ATP)[ec:2.7.1.107]) ; map00561:Glycerolipid metabolism(kinase (ATP)[ec:2.7.1.107]) ; map04070:Phosphatidylinositol signaling system(kinase (ATP)[ec:2.7.1.107])	GO:0046872-metal ion binding ; GO:0003676-nucleic acid binding ; GO:0005524-ATP binding ; GO:0004143-diacylglycerol kinase activity	GO:0035556-intracellular signal transduction ; GO:0007205-protein kinase C-activating G-protein coupled receptor signaling pathway ; GO:0016310-phosphorylation	GO:0005622-intracellular	3728
TR18880|c1_g1_i1	550.572	673.775	0.291337	0.438693	1	Baseline Expressed	597839706	hypothetical protein Y032_0233g3084	Ancylostoma ceylanicum	-	-	-	-	3726
TR21920|c0_g1_i8	2724.21	3764.7	0.466695	0.244976	1	Baseline Expressed	71993806	Protein MVK-1, isoform d	Caenorhabditis elegans	-	GO:0016772-transferase activity, transferring phosphorus-containing groups	GO:0007275-multicellular organismal development ; GO:0008152-metabolic process	GO:0005829-cytosol	3725
TR29142|c0_g1_i2	165.671	484.911	1.5494	0.230196	1	Baseline Expressed	71997207	Protein VAB-10, isoform c	Caenorhabditis elegans	-	GO:0051015-actin filament binding	GO:0044763-single-organism cellular process ; GO:0000003-reproduction ; GO:0007275-multicellular organismal development ; GO:0048730-epidermis morphogenesis ; GO:0051179-localization ; GO:0016337-single organismal cell-cell adhesion	GO:0030056-hemidesmosome ; GO:0009925-basal plasma membrane ; GO:0005882-intermediate filament ; GO:0016324-apical plasma membrane	3725
TR43764|c0_g3_i3	789.749	736.132	-0.101431	0.776709	1	Baseline Expressed	541039262	dna damage-binding protein 1	Ascaris suum	-	-	-	-	3723
TR18494|c1_g4_i4	1947.79	2028.82	0.0588058	0.824946	1	Baseline Expressed	541043933	eukaryotic translation initiation factor 3 subunit l	Ascaris suum	-	GO:0003743-translation initiation factor activity	GO:0001731-formation of translation preinitiation complex ; GO:0006446-regulation of translational initiation	GO:0016282-eukaryotic 43S preinitiation complex ; GO:0005852-eukaryotic translation initiation factor 3 complex ; GO:0033290-eukaryotic 48S preinitiation complex	3722
TR40898|c2_g1_i1	1384.49	2247.42	0.698913	0.164084	1	Baseline Expressed	402589989	fork head domain-containing protein	Wuchereria bancrofti	-	GO:0043565-sequence-specific DNA binding ; GO:0003700-transcription factor activity, sequence-specific DNA binding	GO:0006355-regulation of transcription, DNA-templated ; GO:0006351-transcription, DNA-templated	GO:0005634-nucleus	3721
TR29134|c0_g1_i1	679.605	619.171	-0.134357	0.806493	1	Baseline Expressed	402591963	hypothetical protein WUBG_03197	Wuchereria bancrofti	-	-	-	-	3718
TR9561|c3_g1_i3	1192.16	1678.3	0.493419	0.173282	1	Baseline Expressed	312095065	hypothetical protein LOAG_12677	Loa loa	-	-	-	-	3717
TR28719|c0_g2_i6	569.849	717.739	0.33288	0.356909	1	Baseline Expressed	393912145	symplekin	Loa loa	-	-	-	-	3714
TR468|c0_g3_i4	1760.3	1753.49	-0.00559496	0.911444	1	Baseline Expressed	1009340127	Bm6212, isoform a, partial	Brugia malayi	-	-	-	-	3712
TR44034|c0_g1_i1	161.543	186.576	0.207853	0.69154	1	Baseline Expressed	597836401	hypothetical protein Y032_0286g1394	Ancylostoma ceylanicum	-	-	-	-	3710
TR35319|c0_g1_i1	17128.5	19538.9	0.189956	0.405824	1	Baseline Expressed	341882216	hypothetical protein CAEBREN_04263	Caenorhabditis brenneri	-	-	-	-	3709
TR42869|c0_g2_i2	7329.5	8195.75	0.161162	0.544312	1	Baseline Expressed	393908480	serine/threonine-protein phosphatase 2B catalytic subunit 3	Loa loa	map04660:T cell receptor signaling pathway(phosphatase[ec:3.1.3.16])	GO:0004721-phosphoprotein phosphatase activity	GO:0006470-protein dephosphorylation	-	3709
TR18755|c0_g1_i1	284.834	392.409	0.462239	0.827352	1	Baseline Expressed	685832340	La-related protein 1	Strongyloides ratti	-	-	-	-	3707
TR38532|c0_g1_i1	810.672	814.254	0.00636054	0.80742	1	Baseline Expressed	541041852	microtubule-actin cross-linking factor isoform 4	Ascaris suum	-	-	-	-	3706
TR21945|c0_g1_i1	903.952	1177.73	0.381692	0.625518	1	Baseline Expressed	541043162	twitchin	Ascaris suum	-	GO:0016301-kinase activity ; GO:0000166-nucleotide binding	GO:0016310-phosphorylation	-	3703
TR7661|c1_g1_i17	572.561	719.285	0.329135	0.332867	1	Baseline Expressed	685832980	Transporter	Strongyloides ratti	-	-	-	-	3703
TR29200|c1_g1_i3	676.971	616.768	-0.134365	0.714205	1	Baseline Expressed	597872944	hypothetical protein Y032_0017g3282	Ancylostoma ceylanicum	-	-	-	-	3702
TR8170|c0_g3_i2	255.108	300.418	0.235864	1	1	Baseline Expressed	597841630	hypothetical protein Y032_0209g2107	Ancylostoma ceylanicum	-	-	-	-	3702
TR3202|c0_g1_i2	1612.46	1466.59	-0.136798	0.773145	1	Baseline Expressed	685832953	Probable phospholipid-transporting ATPase IM	Strongyloides ratti	-	GO:0043167-ion binding	-	-	3701
TR34806|c1_g2_i2	3728.67	5096.66	0.450891	0.761467	1	Baseline Expressed	126238333	paramyosin	Dictyocaulus viviparus	-	GO:0003774-motor activity	GO:0008152-metabolic process	GO:0016459-myosin complex	3701
TR34740|c0_g1_i2	586.174	712.357	0.281272	0.452711	1	Baseline Expressed	170590714	SMC proteins Flexible Hinge Domain containing protein	Brugia malayi	-	-	-	GO:0043229-intracellular organelle	3698
TR39463|c0_g3_i3	2976.34	3200.99	0.10498	0.720238	1	Baseline Expressed	685824477	Serine/threonine-protein kinase minibrain	Strongyloides ratti	-	GO:0004672-protein kinase activity ; GO:0005524-ATP binding	GO:0006468-protein phosphorylation	-	3696
TR21930|c0_g3_i3	321.748	377.901	0.232078	0.892775	1	Baseline Expressed	393911117	hypothetical protein LOAG_16810	Loa loa	-	-	-	-	3695
TR17009|c1_g1_i3	6577.66	5152.65	-0.352258	0.406702	1	Baseline Expressed	393909424	peptidase A22B family protein	Loa loa	-	-	-	-	3690
TR34022|c0_g1_i1	2395.72	2424.84	0.017433	0.923474	1	Baseline Expressed	541041326	low-density lipoprotein receptor-related protein	Ascaris suum	-	-	-	GO:0016020-membrane	3689
TR29177|c0_g1_i2	278.538	375.032	0.429142	0.51729	1	Baseline Expressed	560117158	AT-rich interaction region domain containing protein	Haemonchus contortus	-	-	-	-	3685
TR28333|c0_g1_i5	5050.08	6286.17	0.315876	0.268315	1	Baseline Expressed	541045983	bisphosphoglycerate-independent phosphoglycerate mutase	Ascaris suum	-	GO:0030145-manganese ion binding ; GO:0004619-phosphoglycerate mutase activity	GO:0006007-glucose catabolic process	GO:0005737-cytoplasm	3684
TR42662|c1_g1_i4	730.853	998.92	0.450787	0.262164	1	Baseline Expressed	312091103	hypothetical protein LOAG_11292	Loa loa	-	-	-	-	3684
TR21602|c0_g1_i1	6188.87	7016.63	0.181103	0.496909	1	Baseline Expressed	597870629	hypothetical protein Y032_0023g824	Ancylostoma ceylanicum	-	-	-	-	3672
TR28776|c0_g1_i4	295.226	417.059	0.498429	0.624056	1	Baseline Expressed	568280700	kinase domain protein	Necator americanus	-	GO:0004672-protein kinase activity ; GO:0005524-ATP binding	GO:0006468-protein phosphorylation	-	3666
TR43805|c1_g1_i2	1993.15	2698.2	0.436943	0.205733	1	Baseline Expressed	560121867	Alanine dehydrogenase PNT and NAD(P) transhydrogenase domain containing protein	Haemonchus contortus	map00760:Nicotinate and nicotinamide metabolism(transhydrogenase (Re/Si-specific)[ec:1.6.1.2])	GO:0008750-NAD(P)+ transhydrogenase (AB-specific) activity ; GO:0050661-NADP binding	GO:0015992-proton transport ; GO:0055114-oxidation-reduction process	GO:0016021-integral component of membrane	3663
TR43827|c0_g1_i1	1295.17	1547.57	0.256859	0.444538	1	Baseline Expressed	748386343	kinase domain protein	Ancylostoma duodenale	-	GO:0004672-protein kinase activity ; GO:0005524-ATP binding	GO:0006468-protein phosphorylation	-	3663
TR8132|c1_g2_i2	435.167	504.793	0.214123	0.502665	1	Baseline Expressed	402594346	hypothetical protein WUBG_00816	Wuchereria bancrofti	-	-	-	-	3659
TR38485|c0_g2_i1	299.798	378.093	0.33475	0.792082	1	Baseline Expressed	541047603	mitogen-activated protein kinase kinase kinase 15	Ascaris suum	-	GO:0016301-kinase activity ; GO:0000166-nucleotide binding	GO:0016310-phosphorylation	-	3658
TR35307|c0_g1_i1	1755.95	1869.59	0.0904721	0.880235	1	Baseline Expressed	762158585	PREDICTED: serine/threonine-protein kinase/endoribonuclease IRE1-like	Crassostrea gigas	-	-	-	-	3656
TR34826|c0_g2_i3	3781.87	3236.64	-0.224606	0.616821	1	Baseline Expressed	393908923	prolyl oligopeptidase	Loa loa	-	-	-	-	3653
TR468|c0_g3_i2	1847.06	1874.48	0.0212579	0.990569	1	Baseline Expressed	393905125	hypothetical protein LOAG_08834	Loa loa	-	-	-	-	3653
TR12138|c0_g1_i2	885.847	956.625	0.110896	0.794891	1	Baseline Expressed	685830130	Sterol-sensing domain and Patched family-containing protein	Strongyloides ratti	-	-	-	-	3651
TR13985|c1_g1_i1	830.28	819.814	-0.0183	0.634676	1	Baseline Expressed	541048861	disco-interacting protein 2	Ascaris suum	-	-	-	-	3641
TR39280|c2_g1_i1	240.902	204.81	-0.234159	0.593981	1	Baseline Expressed	685824276	Cadherin domain and Fibronectin, type III domain and Immunoglobulin-like fold domain and Cadherin-like domain-containing protein	Strongyloides ratti	-	-	-	-	3640
TR5301|c1_g1_i1	379.569	398.538	0.0703535	0.877134	1	Baseline Expressed	541047067	papilin	Ascaris suum	-	GO:0008237-metallopeptidase activity	-	GO:0031012-extracellular matrix	3639
TR38576|c1_g1_i1	373.264	339.492	-0.13682	0.772724	1	Baseline Expressed	170589157	c-MYC promoter-binding protein IRLB	Brugia malayi	-	-	-	-	3638
TR38145|c1_g3_i4	378.036	582.436	0.623579	0.26036	1	Baseline Expressed	541047365	nuclear hormone receptor family member nhr-136	Ascaris suum	-	-	-	-	3637
TR9554|c2_g2_i1	1172.77	1393.18	0.248466	0.993225	1	Baseline Expressed	671403999	Protein Bm7639, isoform h	Brugia malayi	-	-	-	-	3635
TR7661|c1_g1_i12	561.669	714.524	0.347262	0.319212	1	Baseline Expressed	685832980	Transporter	Strongyloides ratti	-	-	-	-	3626
TR22034|c0_g2_i10	2608.54	2816.51	0.110664	0.56665	1	Baseline Expressed	93278153	CYP31B1	Nematoda environmental sample	-	GO:0046872-metal ion binding ; GO:0016491-oxidoreductase activity	-	-	3624
TR18482|c0_g1_i3	1660.79	1694.89	0.0293254	0.866269	1	Baseline Expressed	541045949	ribosomal protein s6 kinase beta-1	Ascaris suum	-	GO:0005524-ATP binding ; GO:0004674-protein serine/threonine kinase activity	GO:0006468-protein phosphorylation	-	3621
TR7699|c0_g1_i3	6932.95	6097	-0.185371	0.567938	1	Baseline Expressed	685824328	AMP-dependent synthetase/ligase domain-containing protein	Strongyloides ratti	-	GO:0003824-catalytic activity	-	-	3617
TR12246|c1_g2_i1	1520.26	1769.81	0.219275	0.574649	1	Baseline Expressed	393908494	JNK-interacting protein, variant	Loa loa	-	-	-	-	3615
TR5058|c0_g1_i5	673.783	611.355	-0.140273	0.662377	1	Baseline Expressed	1009342430	BMA-CPSF-1	Brugia malayi	-	-	-	-	3609
TR42668|c3_g1_i1	518.347	514.475	-0.0108152	0.953657	1	Baseline Expressed	946684007	PREDICTED: WASH complex subunit 7 isoform X2	Camelus ferus	-	-	-	-	3608
TR43848|c1_g1_i1	640.649	773.346	0.27158	0.458373	1	Baseline Expressed	597879871	hypothetical protein Y032_0006g2858	Ancylostoma ceylanicum	-	GO:0000166-nucleotide binding	-	-	3608
TR12101|c0_g1_i2	548.024	730.61	0.414861	0.353917	1	Baseline Expressed	685829731	Kuzbanian	Strongyloides ratti	-	-	-	-	3599
TR474|c0_g1_i1	6075.52	5284.16	-0.201334	0.536524	1	Baseline Expressed	402595080	importin-beta domain-containing protein	Wuchereria bancrofti	-	-	-	-	3599
TR29204|c0_g1_i2	355.129	462.294	0.380467	0.615269	1	Baseline Expressed	393912538	Bms1l protein	Loa loa	-	-	-	-	3598
TR33721|c0_g1_i7	270.905	370.098	0.450123	0.758851	1	Baseline Expressed	685828692	Fibronectin, type III domain and Immunoglobulin-like fold domain-containing protein	Strongyloides ratti	-	-	-	-	3598
TR12177|c0_g1_i8	1150.18	881.647	-0.383581	0.275264	1	Baseline Expressed	393909281	ring finger-H2 protein	Loa loa	-	-	-	-	3595
TR28758|c0_g1_i3	901.387	656.194	-0.458025	0.409244	1	Baseline Expressed	685832037	Translation elongation factor EFG, V domain and Elongation factor, GTP-binding domain and Translation elongation factor EFTu/EF1A, domain 2 and Small GTP-binding protein domain and Translation protein, beta-barrel domain and Elongation factor G, III-V domain and Ribosomal protein S5 domain 2-type fold, subgroup and Ribosomal protein S5 domain 2-type fold and P-loop containing nucleoside triphosph…	Strongyloides ratti	-	-	-	-	3591
TR39279|c0_g1_i5	1270.19	1026.85	-0.306823	0.408178	1	Baseline Expressed	541047516	copper-transporting atpase 1	Ascaris suum	-	GO:0046872-metal ion binding ; GO:0016787-hydrolase activity	GO:0006812-cation transport	GO:0016020-membrane	3589
TR38272|c1_g1_i1	1010.59	1193.3	0.239754	0.691975	1	Baseline Expressed	393907253	hypothetical protein LOAG_06832	Loa loa	-	-	-	-	3580
TR40886|c0_g1_i3	377.956	340.86	-0.14904	0.7302	1	Baseline Expressed	597871420	hypothetical protein Y032_0021g431	Ancylostoma ceylanicum	-	-	-	-	3578
TR23858|c2_g1_i1	71.7659	288.652	2.00796	0.401552	1	Baseline Expressed	541043162	twitchin	Ascaris suum	-	GO:0016301-kinase activity ; GO:0000166-nucleotide binding	GO:0016310-phosphorylation	-	3577
TR34589|c0_g4_i5	6926.43	6687.37	-0.0506711	0.921459	1	Baseline Expressed	393910845	transporter Sec61 subunit alpha isoform 2	Loa loa	-	-	GO:0015031-protein transport	GO:0016021-integral component of membrane	3576
TR22034|c0_g2_i4	2624.67	2832.61	0.109994	0.563705	1	Baseline Expressed	93278153	CYP31B1	Nematoda environmental sample	-	GO:0046872-metal ion binding ; GO:0016491-oxidoreductase activity	-	-	3575
TR5309|c0_g1_i1	1524.49	1394.31	-0.128781	0.511451	1	Baseline Expressed	393911586	RUN domain-containing protein	Loa loa	-	-	-	-	3575
TR42934|c0_g4_i2	287.745	787.515	1.45252	0.0148821	0.667227	Baseline Expressed	341901794	hypothetical protein CAEBREN_28329, partial	Caenorhabditis brenneri	-	-	-	-	3573
TR38560|c1_g1_i4	852.53	932.045	0.12865	0.927067	1	Baseline Expressed	402583232	hypothetical protein WUBG_11913, partial	Wuchereria bancrofti	-	-	-	-	3570
TR28718|c1_g1_i1	1311.43	1363.82	0.05651	0.800967	1	Baseline Expressed	597834962	hypothetical protein Y032_0313g2201	Ancylostoma ceylanicum	map00970:Aminoacyl-tRNA biosynthesis(ligase[ec:6.1.1.5])	GO:0004822-isoleucine-tRNA ligase activity ; GO:0002161-aminoacyl-tRNA editing activity ; GO:0005524-ATP binding	GO:0006428-isoleucyl-tRNA aminoacylation ; GO:0006450-regulation of translational fidelity	GO:0005737-cytoplasm	3569
TR29186|c1_g1_i1	786.767	778.459	-0.0153156	0.874514	1	Baseline Expressed	597883614	hypothetical protein Y032_0002g538	Ancylostoma ceylanicum	-	-	-	-	3568
TR27836|c0_g1_i1	1418.4	1372.03	-0.0479521	0.813371	1	Baseline Expressed	541047159	metal transporter cnnm2	Ascaris suum	-	-	-	GO:0016020-membrane	3566
TR38145|c1_g3_i2	394.836	603.296	0.611613	0.269598	1	Baseline Expressed	268579871	C. briggsae CBR-NHR-173 protein	Caenorhabditis briggsae	-	-	-	-	3566
TR39266|c1_g2_i2	1697.66	2010.23	0.243813	0.413652	1	Baseline Expressed	541041956	lysine--trna ligase	Ascaris suum	map00970:Aminoacyl-tRNA biosynthesis(ligase[ec:6.1.1.6])	GO:0003676-nucleic acid binding ; GO:0004824-lysine-tRNA ligase activity ; GO:0005524-ATP binding	GO:0006430-lysyl-tRNA aminoacylation	GO:0005737-cytoplasm	3566
TR34597|c1_g1_i2	593.746	1306.34	1.13761	0.178363	1	Baseline Expressed	268561066	Hypothetical protein CBG12070	Caenorhabditis briggsae	-	-	GO:0050789-regulation of biological process	-	3564
TR8174|c0_g1_i3	2195.48	1898.62	-0.209586	0.498442	1	Baseline Expressed	393909725	Edem3 protein	Loa loa	-	GO:0016787-hydrolase activity	-	-	3562
TR7681|c0_g1_i3	1207.13	1323.12	0.132372	0.722226	1	Baseline Expressed	671406796	Protein BM-RPB-2, isoform a	Brugia malayi	map00230:Purine metabolism(RNA polymerase[ec:2.7.7.6]) ; map00240:Pyrimidine metabolism(RNA polymerase[ec:2.7.7.6])	GO:0003899-DNA-directed RNA polymerase activity ; GO:0003677-DNA binding ; GO:0032549-ribonucleoside binding	GO:0006351-transcription, DNA-templated	-	3559
TR5496|c0_g1_i3	3501.02	3122.12	-0.165249	0.580972	1	Baseline Expressed	341897462	hypothetical protein CAEBREN_29563	Caenorhabditis brenneri	-	-	-	-	3557
TR39325|c0_g2_i6	1549.69	1711.02	0.142874	0.67603	1	Baseline Expressed	170575000	WGR domain containing protein	Brugia malayi	-	-	-	-	3556
TR12060|c0_g1_i1	274.337	256.18	-0.098791	0.569134	1	Baseline Expressed	685827699	Pez	Strongyloides ratti	-	-	-	-	3554
TR13974|c0_g2_i1	-	-	-	-	-	-	-	-	-	-	-	-	-	3554
TR12180|c1_g1_i1	876.891	859.847	-0.0283171	0.804137	1	Baseline Expressed	541047963	carboxypeptidase d	Ascaris suum	-	-	-	-	3553
TR14011|c0_g1_i1	807.095	849.973	0.074678	0.952261	1	Baseline Expressed	597848704	hypothetical protein Y032_0133g1760	Ancylostoma ceylanicum	-	-	-	-	3550
TR29514|c0_g1_i2	6128.26	4360.95	-0.490837	0.132408	1	Baseline Expressed	541044528	px domain-containing protein	Ascaris suum	-	-	-	-	3544
TR32459|c0_g1_i1	2228.77	1923.67	-0.212387	0.528587	1	Baseline Expressed	560139831	Serine threonine protein kinase-related domain containing protein	Haemonchus contortus	-	GO:0005524-ATP binding ; GO:0004674-protein serine/threonine kinase activity	GO:0006468-protein phosphorylation	-	3544
TR35345|c0_g1_i12	3670.25	3831.88	0.0621724	0.676992	1	Baseline Expressed	170588399	TBC domain containing protein	Brugia malayi	-	-	-	-	3544
TR29470|c0_g1_i1	800.893	771.723	-0.0535276	0.865708	1	Baseline Expressed	685830331	Myotubularin-like phosphatase domain-containing protein	Strongyloides ratti	-	-	-	-	3542
TR8157|c0_g2_i2	1758.02	1760.51	0.0020484	0.996289	1	Baseline Expressed	1007739149	PREDICTED: serine/threonine-protein kinase N1-like isoform X3	Nothobranchius furzeri	-	-	-	-	3539
TR28717|c0_g1_i6	274.408	261.945	-0.0670597	0.66634	1	Baseline Expressed	393912071	leucine-rich repeat-containing protein 1	Loa loa	-	-	-	-	3538
TR5033|c1_g1_i1	1169.03	1254.62	0.101936	0.647984	1	Baseline Expressed	259016247	RecName: Full=Beta-hexosaminidase A; AltName: Full=Beta-N-acetylhexosaminidase; AltName: Full=N-acetyl-beta-glucosaminidase; Flags: Precursor	Caenorhabditis briggsae	-	GO:0004553-hydrolase activity, hydrolyzing O-glycosyl compounds	GO:0008152-metabolic process	-	3534
TR39178|c0_g1_i2	2476.47	2600.83	0.0706893	0.745256	1	Baseline Expressed	768194925	Helix-loop-helix DNA-binding domain protein	Dictyocaulus viviparus	-	-	-	-	3533
TR29206|c0_g2_i1	514.993	504.141	-0.0307251	0.936708	1	Baseline Expressed	308485788	hypothetical protein CRE_20709	Caenorhabditis remanei	-	GO:0016779-nucleotidyltransferase activity	-	-	3531
TR34554|c0_g1_i3	714.946	678.249	-0.0760191	0.841136	1	Baseline Expressed	1005446286	PREDICTED: putative helicase MOV-10	Acropora digitifera	-	-	-	-	3529
TR43826|c0_g1_i8	845.578	1083.11	0.357167	0.35159	1	Baseline Expressed	669328349	hypothetical protein M514_08311	Trichuris suis	-	GO:0005488-binding	-	-	3529
TR7654|c34_g2_i1	2.77981e+06	9.52824e+06	1.77722	0.478807	1	Baseline Expressed	947068918	hypothetical protein GLYMA_13G017700	Glycine max	-	-	-	-	3528
TR5129|c1_g1_i1	1478.55	1282.31	-0.205438	0.491853	1	Baseline Expressed	568269507	convertase P-domain protein	Necator americanus	-	GO:0008236-serine-type peptidase activity	-	GO:0016020-membrane	3526
TR5067|c1_g1_i3	723.41	877.659	0.278846	0.386735	1	Baseline Expressed	541048467	exportin-5	Ascaris suum	-	-	-	-	3524
TR29126|c1_g2_i5	299.514	310.177	0.0504687	0.89533	1	Baseline Expressed	768189825	hypothetical protein DICVIV_07726	Dictyocaulus viviparus	-	-	-	-	3523
TR7661|c1_g1_i2	577.156	699.269	0.276885	0.411073	1	Baseline Expressed	685832980	Transporter	Strongyloides ratti	-	-	-	-	3519
TR28334|c0_g1_i5	3545.63	3117.46	-0.185671	0.530054	1	Baseline Expressed	341897462	hypothetical protein CAEBREN_29563	Caenorhabditis brenneri	-	-	-	-	3516
TR35345|c0_g1_i9	3655.87	3835.08	0.0690409	0.68138	1	Baseline Expressed	170588399	TBC domain containing protein	Brugia malayi	-	-	-	-	3515
TR21889|c0_g1_i1	1892.44	2092.65	0.145081	0.64704	1	Baseline Expressed	268579175	Hypothetical protein CBG14512	Caenorhabditis briggsae	-	-	-	-	3510
TR21969|c1_g1_i3	860.479	975.829	0.181489	0.622493	1	Baseline Expressed	685833614	DNA polymerase delta catalytic subunit	Strongyloides ratti	-	GO:0003676-nucleic acid binding ; GO:0016779-nucleotidyltransferase activity	GO:0006259-DNA metabolic process ; GO:0034645-cellular macromolecule biosynthetic process	-	3510
TR39455|c0_g1_i1	2049.61	2361.98	0.204651	0.717916	1	Baseline Expressed	260401550	eIF4G	Ascaris suum	-	-	-	-	3510
TR38321|c0_g1_i3	729.003	1208.24	0.728906	0.0446251	1	Baseline Expressed	170574303	TBC domain containing protein	Brugia malayi	-	-	-	-	3508
TR34596|c0_g1_i8	-	-	-	-	-	-	-	-	-	-	-	-	-	3505
TR18581|c0_g1_i6	1290.2	874.668	-0.56079	0.341607	1	Baseline Expressed	685836057	Neuroglian	Strongyloides ratti	-	-	-	-	3504
TR34575|c1_g1_i1	446.787	577.771	0.37091	0.33885	1	Baseline Expressed	597874248	hypothetical protein Y032_0015g2750	Ancylostoma ceylanicum	-	GO:0016798-hydrolase activity, acting on glycosyl bonds	-	-	3504
TR43793|c0_g1_i3	888.837	1028.01	0.209865	0.6665	1	Baseline Expressed	393905607	AGC/DMPK/GEK protein kinase, variant	Loa loa	-	GO:0016740-transferase activity	-	-	3502
TR38572|c0_g1_i3	1034.39	1038.91	0.00628424	0.754715	1	Baseline Expressed	597864215	hypothetical protein Y032_0043g818	Ancylostoma ceylanicum	-	GO:0043167-ion binding ; GO:0016787-hydrolase activity	GO:0044238-primary metabolic process ; GO:0044763-single-organism cellular process ; GO:1901564-organonitrogen compound metabolic process ; GO:0044281-small molecule metabolic process ; GO:0044237-cellular metabolic process	-	3499
TR40895|c0_g1_i2	527.388	708.855	0.426625	0.291166	1	Baseline Expressed	541045638	nuclear factor 1 c-type	Ascaris suum	-	-	GO:0034645-cellular macromolecule biosynthetic process ; GO:0090304-nucleic acid metabolic process	GO:0005622-intracellular	3498
TR43365|c0_g2_i3	1751.53	3280.48	0.905291	0.00570911	0.40577	Baseline Expressed	1009344217	BMA-HLB-1	Brugia malayi	-	-	-	-	3497
TR13947|c1_g1_i2	795.539	801.038	0.00993734	0.91975	1	Baseline Expressed	541047311	aspartate--trna	Ascaris suum	-	-	-	-	3492
TR33675|c0_g1_i1	4233.95	3469.37	-0.287331	0.357012	1	Baseline Expressed	312073167	hypothetical protein LOAG_03813	Loa loa	-	-	-	-	3492
TR42708|c0_g1_i16	637.422	860.288	0.432571	0.227094	1	Baseline Expressed	597832368	hypothetical protein Y032_0367g38	Ancylostoma ceylanicum	-	-	-	-	3492
TR13676|c0_g1_i2	2027.94	1992.36	-0.0255429	0.889884	1	Baseline Expressed	685835739	Nanchung	Strongyloides ratti	-	-	-	GO:0016020-membrane	3491
TR43427|c0_g1_i2	1555.83	2109.38	0.439132	0.149871	1	Baseline Expressed	541044223	gut esterase 1	Ascaris suum	-	-	-	-	3491
TR29489|c0_g1_i1	890.71	1003.43	0.171906	0.577136	1	Baseline Expressed	312089874	TBC domain-containing protein	Loa loa	-	-	-	-	3488
TR38575|c2_g2_i3	1680.76	1773.74	0.0776868	1	1	Baseline Expressed	541044775	baculoviral iap repeat-containing protein 6	Ascaris suum	-	-	-	-	3487
TR3176|c0_g1_i5	646.692	670.669	0.0525226	0.897873	1	Baseline Expressed	1009338838	Bm12922	Brugia malayi	-	-	-	-	3486
TR43769|c2_g1_i3	373.123	395.368	0.0835458	0.953321	1	Baseline Expressed	541047287	filamin-a	Ascaris suum	-	-	-	-	3486
TR5035|c3_g1_i1	866.023	858.396	-0.0127615	0.849972	1	Baseline Expressed	541046264	protein retinal degeneration b	Ascaris suum	-	-	-	-	3485
TR29163|c0_g1_i3	795.603	955.308	0.263918	0.69192	1	Baseline Expressed	393906755	hypothetical protein LOAG_03620	Loa loa	-	-	-	-	3484
TR43412|c0_g1_i7	541.784	614.634	0.182009	0.617364	1	Baseline Expressed	1009338838	Bm12922	Brugia malayi	-	-	-	-	3484
TR13941|c4_g1_i1	1206.7	1488.89	0.303173	0.449733	1	Baseline Expressed	541043615	vacuolar protein sorting-associated protein 8-like protein	Ascaris suum	-	-	-	-	3481
TR12245|c1_g1_i3	323.536	299.651	-0.110644	0.595157	1	Baseline Expressed	671415916	Protein BM-LIN-49, isoform b	Brugia malayi	-	-	-	-	3478
TR7646|c0_g2_i5	7670.4	8122.82	0.0826795	0.868355	1	Baseline Expressed	510854502	hnRNP-R, Q splicing factor family	Ancylostoma ceylanicum	-	GO:0003676-nucleic acid binding ; GO:0000166-nucleotide binding	-	-	3476
TR38354|c0_g1_i3	940.494	752.262	-0.322183	0.394762	1	Baseline Expressed	541048186	importin-7	Ascaris suum	-	-	-	-	3475
TR43814|c0_g1_i1	6105.45	6848.66	0.165723	0.593133	1	Baseline Expressed	1009345151	Bm7900	Brugia malayi	-	-	-	-	3474
TR36722|c1_g1_i1	377.98	643.917	0.768566	0.0428628	1	Baseline Expressed	685825910	Solute carrier family 12 member 1	Strongyloides ratti	-	-	GO:0044765-single-organism transport	GO:0016020-membrane	3471
TR19079|c0_g1_i1	1835.23	1744.68	-0.0729976	0.825963	1	Baseline Expressed	541046537	atp-binding cassette sub-family b member	Ascaris suum	map00230:Purine metabolism(adenylpyrophosphatase[ec:3.6.1.3])	GO:0016887-ATPase activity ; GO:0000166-nucleotide binding	GO:0006810-transport	GO:0016020-membrane	3470
TR5097|c0_g1_i3	1323.73	1441.1	0.122558	0.767138	1	Baseline Expressed	541048476	disks large 1 tumor suppressor protein	Ascaris suum	-	-	-	-	3470
TR33992|c0_g1_i1	3605.34	2873.54	-0.327307	0.370094	1	Baseline Expressed	597844732	hypothetical protein Y032_0173g391	Ancylostoma ceylanicum	-	GO:0016874-ligase activity ; GO:0000166-nucleotide binding	-	-	3469
TR5079|c0_g2_i1	335.765	391.099	0.220081	0.628105	1	Baseline Expressed	541043539	tubulin-specific chaperone d	Ascaris suum	-	-	-	-	3469
TR43854|c0_g1_i5	360.332	381.468	0.0822332	1	1	Baseline Expressed	541046845	aminopeptidase n	Ascaris suum	-	-	-	-	3467
TR29124|c0_g1_i1	163.148	151.752	-0.104463	0.7879	1	Baseline Expressed	1009344033	BMA-SNX-14	Brugia malayi	-	-	-	-	3465
TR5477|c1_g1_i5	1157.25	1301.36	0.16932	0.613284	1	Baseline Expressed	597874818	hypothetical protein Y032_0014g2371	Ancylostoma ceylanicum	-	-	-	-	3461
TR3349|c1_g1_i1	208.851	439.587	1.07367	0.00780765	0.479943	Baseline Expressed	685831250	Nicotinic acetylcholine receptor family and Neurotransmitter-gated ion-channel transmembrane domain and Neurotransmitter-gated ion-channel family and Neurotransmitter-gated ion-channel ligand-binding domain and Nicotinic acetylcholine-gated receptor, transmembrane domain-containing protein	Strongyloides ratti	-	GO:0005230-extracellular ligand-gated ion channel activity	GO:0034220-ion transmembrane transport	GO:0005886-plasma membrane ; GO:0044425-membrane part ; GO:0045202-synapse	3460
TR12191|c0_g1_i5	2355.47	2680.82	0.186658	0.663165	1	Baseline Expressed	393908959	MIZ zinc finger family protein	Loa loa	-	-	-	-	3458
TR38375|c0_g1_i3	1453.16	1224.62	-0.246859	0.442596	1	Baseline Expressed	685832480	Peptidyl-glycine alpha-amidating monooxygenase	Strongyloides ratti	-	GO:0003824-catalytic activity	-	-	3458
TR43800|c3_g2_i2	1324.83	1651.66	0.318107	0.673477	1	Baseline Expressed	541046609	nucleoprotein tpr	Ascaris suum	-	-	-	-	3458
TR43819|c0_g1_i2	510.817	707.98	0.4709	0.255616	1	Baseline Expressed	541045638	nuclear factor 1 c-type	Ascaris suum	-	-	GO:0034645-cellular macromolecule biosynthetic process ; GO:0090304-nucleic acid metabolic process	GO:0005622-intracellular	3458
TR42724|c0_g1_i6	912.028	1027.55	0.17206	0.795936	1	Baseline Expressed	685833731	Protein RRP5 homolog	Strongyloides ratti	-	-	-	-	3456
TR30967|c0_g1_i1	1220.13	1181.28	-0.046686	0.847555	1	Baseline Expressed	541041313	cohesin subunit sa-1	Ascaris suum	-	-	-	-	3455
TR42681|c0_g1_i1	348.784	338.585	-0.0428174	0.796645	1	Baseline Expressed	541044940	nephrin	Ascaris suum	-	-	-	-	3454
TR29113|c0_g3_i1	295.203	383.506	0.377541	0.805029	1	Baseline Expressed	568266471	SET domain protein, partial	Necator americanus	-	GO:0008168-methyltransferase activity	GO:0032259-methylation	-	3449
TR32206|c1_g3_i3	1857.51	2361.73	0.346475	0.307758	1	Baseline Expressed	560138722	Rabphilin-3A effector and C2 calcium-dependent membrane targeting domain containing protein	Haemonchus contortus	-	GO:0046872-metal ion binding ; GO:0017137-Rab GTPase binding	GO:0006887-exocytosis ; GO:0006886-intracellular protein transport	GO:0008021-synaptic vesicle ; GO:0016020-membrane	3447
TR13948|c2_g1_i2	3091.04	3605.42	0.222075	0.5237	1	Baseline Expressed	671412087	Protein BM-HECD-1, isoform a	Brugia malayi	-	-	-	-	3446
TR9581|c1_g1_i5	302.401	445.019	0.557402	0.469538	1	Baseline Expressed	685824697	Probable phospholipid-transporting ATPase IM	Strongyloides ratti	-	GO:0046872-metal ion binding ; GO:0016787-hydrolase activity ; GO:0000166-nucleotide binding	GO:0015914-phospholipid transport	GO:0016020-membrane	3443
TR38489|c0_g1_i1	979.594	1041.58	0.0885174	0.904219	1	Baseline Expressed	541046188	putative helicase	Ascaris suum	-	-	-	-	3442
TR40840|c0_g1_i5	2307.06	1654.17	-0.479943	0.142598	1	Baseline Expressed	541041059	electrogenic sodium bicarbonate cotransporter 1	Ascaris suum	-	GO:0005215-transporter activity	GO:0006811-ion transport	-	3442
TR39330|c0_g4_i2	1107.81	898.365	-0.302337	0.258158	1	Baseline Expressed	541041629	histone deacetylase 4	Ascaris suum	-	-	-	-	3440
TR27871|c0_g1_i5	-	-	-	-	-	-	-	-	-	-	-	-	-	3440
TR38487|c0_g1_i7	553.846	530.146	-0.063094	0.887656	1	Baseline Expressed	597847525	hypothetical protein Y032_0144g2467	Ancylostoma ceylanicum	-	-	-	-	3439
TR38359|c0_g1_i1	6227.17	6885.77	0.145041	0.592273	1	Baseline Expressed	560124691	ATPase and Haloacid dehalogenase hydrolase domain containing protein	Haemonchus contortus	-	GO:0005391-sodium:potassium-exchanging ATPase activity ; GO:0046872-metal ion binding ; GO:0005524-ATP binding	GO:0006814-sodium ion transport ; GO:0010248-establishment or maintenance of transmembrane electrochemical gradient ; GO:0006813-potassium ion transport ; GO:0090662-ATP hydrolysis coupled transmembrane transport ; GO:0008152-metabolic process	GO:0016021-integral component of membrane	3433
TR43826|c0_g1_i5	847.982	1100.08	0.375505	0.317265	1	Baseline Expressed	669328349	hypothetical protein M514_08311	Trichuris suis	-	GO:0005488-binding	-	-	3432
TR32440|c1_g1_i3	610.102	935.733	0.617047	0.0822597	1	Baseline Expressed	312072804	hypothetical protein LOAG_03647	Loa loa	-	-	-	-	3430
TR40887|c1_g3_i5	557.477	403.951	-0.464733	0.14127	1	Baseline Expressed	541046213	centrosome-associated protein	Ascaris suum	-	-	-	-	3430
TR12244|c0_g2_i1	1360.78	1206	-0.174193	0.620715	1	Baseline Expressed	597878664	hypothetical protein Y032_0008g298	Ancylostoma ceylanicum	-	GO:0000166-nucleotide binding ; GO:0004812-aminoacyl-tRNA ligase activity	GO:0006418-tRNA aminoacylation for protein translation	-	3429
TR24934|c0_g1_i6	800.554	884.395	0.143691	0.578335	1	Baseline Expressed	541043541	phosphatidylinositol 3-kinase catalytic subunit type 3	Ascaris suum	-	-	-	-	3429
TR12155|c0_g1_i3	285.514	353.028	0.306221	0.91024	1	Baseline Expressed	560138388	RecF RecN SMC protein domain containing protein	Haemonchus contortus	-	-	-	-	3428
TR42671|c0_g1_i2	1944.42	1637.1	-0.248192	0.466891	1	Baseline Expressed	541041059	electrogenic sodium bicarbonate cotransporter 1	Ascaris suum	-	GO:0005215-transporter activity	GO:0006811-ion transport	-	3428
TR34585|c0_g1_i2	1478.31	1089.98	-0.439639	0.220934	1	Baseline Expressed	541042221	putative atp-dependent rna helicase ddx58	Ascaris suum	-	-	-	-	3426
TR12238|c0_g1_i3	2551.82	2689.2	0.0756543	0.761707	1	Baseline Expressed	393907272	hypothetical protein LOAG_10144	Loa loa	-	-	-	-	3425
TR29190|c0_g1_i9	483.116	410.399	-0.235342	0.555089	1	Baseline Expressed	71990655	Protein UNC-26, isoform b	Caenorhabditis elegans	-	GO:0042578-phosphoric ester hydrolase activity	GO:0007010-cytoskeleton organization ; GO:0043058-regulation of backward locomotion ; GO:0016191-synaptic vesicle uncoating ; GO:0007032-endosome organization ; GO:0040018-positive regulation of multicellular organism growth ; GO:0010940-positive regulation of necrotic cell death ; GO:0040011-locomotion ; GO:0048212-Golgi vesicle uncoating ; GO:0035418-protein localization to synapse ; GO:0006936…	GO:0045202-synapse	3419
TR28800|c1_g1_i1	495.741	695.243	0.48793	0.288711	1	Baseline Expressed	308474554	hypothetical protein CRE_01134	Caenorhabditis remanei	-	-	-	-	3418
TR12085|c0_g1_i4	3077.27	2196.62	-0.486367	0.22953	1	Baseline Expressed	308491454	hypothetical protein CRE_12564	Caenorhabditis remanei	-	GO:0005524-ATP binding ; GO:0051082-unfolded protein binding	GO:0006457-protein folding ; GO:0006950-response to stress	-	3417
TR21939|c0_g1_i1	663.834	709.079	0.0951239	0.945561	1	Baseline Expressed	541047148	histone-lysine n-methyltransferase mll3	Ascaris suum	-	-	-	-	3415
TR12124|c0_g1_i11	1005.4	1213.3	0.271169	0.438783	1	Baseline Expressed	541046413	rna exonuclease 1-like protein	Ascaris suum	-	-	-	-	3414
TR40909|c0_g1_i3	2061.54	2472.49	0.262241	0.37982	1	Baseline Expressed	312073591	U-box domain-containing protein	Loa loa	-	-	-	-	3413
TR5053|c0_g1_i4	300.804	314.906	0.0660991	0.846931	1	Baseline Expressed	671416110	Protein Bm2416, isoform c	Brugia malayi	-	-	-	-	3412
TR29461|c4_g3_i1	2072.69	2295.38	0.147229	0.480438	1	Baseline Expressed	541048139	suppressor of tumorigenicity 7 protein	Ascaris suum	-	-	-	GO:0016020-membrane	3410
TR14007|c3_g1_i2	1111.15	1344.1	0.274588	0.541067	1	Baseline Expressed	541043615	vacuolar protein sorting-associated protein 8-like protein	Ascaris suum	-	-	-	-	3409
TR36703|c0_g1_i3	2049.75	2853.8	0.477434	0.162149	1	Baseline Expressed	402587701	hypothetical protein WUBG_07455, partial	Wuchereria bancrofti	-	-	-	-	3407
TR29130|c0_g1_i1	1757.43	1518.25	-0.211055	0.474682	1	Baseline Expressed	1009340552	Bm13791	Brugia malayi	-	-	-	-	3402
TR8122|c0_g1_i2	193.965	256.979	0.405852	1	1	Baseline Expressed	541041326	low-density lipoprotein receptor-related protein	Ascaris suum	-	-	-	GO:0016020-membrane	3402
TR39496|c0_g2_i4	1588.86	1746.75	0.136688	0.604093	1	Baseline Expressed	393908377	hypothetical protein LOAG_03430	Loa loa	-	-	GO:0015031-protein transport	-	3401
TR7702|c1_g2_i3	1219.73	1138.87	-0.0989587	0.651068	1	Baseline Expressed	341884421	hypothetical protein CAEBREN_13492	Caenorhabditis brenneri	-	GO:0004888-transmembrane signaling receptor activity	GO:0007165-signal transduction	GO:0016020-membrane	3398
TR17809|c1_g1_i6	1904.09	1999	0.0701778	0.661388	1	Baseline Expressed	597863377	hypothetical protein Y032_0046g1421	Ancylostoma ceylanicum	-	-	-	-	3396
TR42708|c0_g1_i3	607.665	883.998	0.540767	0.138762	1	Baseline Expressed	597832368	hypothetical protein Y032_0367g38	Ancylostoma ceylanicum	-	-	-	-	3394
TR36647|c0_g1_i2	317.406	474.686	0.580643	0.413642	1	Baseline Expressed	541039160	5 -3 exoribonuclease 2-like protein	Ascaris suum	-	GO:0004534-5'-3' exoribonuclease activity ; GO:0003676-nucleic acid binding ; GO:0008270-zinc ion binding	GO:0090503-RNA phosphodiester bond hydrolysis, exonucleolytic	GO:0005634-nucleus	3392
TR18551|c0_g2_i3	547.828	773.781	0.498202	0.621177	1	Baseline Expressed	1009338584	BMA-LARP-5	Brugia malayi	-	-	-	-	3390
TR5039|c2_g1_i2	711.427	802.201	0.173248	0.856582	1	Baseline Expressed	597837520	hypothetical protein Y032_0267g738	Ancylostoma ceylanicum	-	-	-	-	3389
TR38518|c0_g1_i1	1506.02	1530.65	0.0234086	0.719314	1	Baseline Expressed	685831943	Synaptic vesicle 2-related protein	Strongyloides ratti	-	-	-	GO:0016020-membrane	3388
TR13934|c0_g2_i2	287.855	369.651	0.360822	0.474725	1	Baseline Expressed	560123816	Tyrosine protein kinase and Adenylyl cyclase class-3 4 guanylyl cyclase domain containing protein	Haemonchus contortus	-	GO:0003824-catalytic activity	GO:0006796-phosphate-containing compound metabolic process	-	3387
TR23828|c0_g2_i2	382.955	410.783	0.101202	0.965427	1	Baseline Expressed	341893027	hypothetical protein CAEBREN_16989	Caenorhabditis brenneri	map00230:Purine metabolism(adenylpyrophosphatase[ec:3.6.1.3])	GO:0016887-ATPase activity ; GO:0000166-nucleotide binding ; GO:0005215-transporter activity	GO:0006810-transport	GO:0016020-membrane	3386
TR40930|c0_g1_i1	1896.78	1628.84	-0.21971	0.538355	1	Baseline Expressed	393910556	leucine Rich Repeat family protein	Loa loa	-	-	-	-	3381
TR43782|c0_g1_i1	1535.99	2064.89	0.4269	0.236266	1	Baseline Expressed	560139994	Peptidase M13 domain containing protein	Haemonchus contortus	-	GO:0004222-metalloendopeptidase activity	GO:0008355-olfactory learning ; GO:0006508-proteolysis	-	3381
TR43832|c1_g1_i5	964.265	1216.18	0.334855	0.330824	1	Baseline Expressed	170571938	hypothetical protein Bm1_02090	Brugia malayi	-	-	-	-	3381
TR9561|c3_g2_i1	318.069	470.787	0.565733	0.714758	1	Baseline Expressed	312091152	hypothetical protein LOAG_11308	Loa loa	-	-	-	-	3380
TR9540|c1_g1_i1	198.213	452.937	1.19226	0.535414	1	Baseline Expressed	560139850	Spectrin repeat domain containing protein	Haemonchus contortus	-	-	-	-	3378
TR18497|c0_g1_i1	537.592	517.773	-0.0541907	0.73857	1	Baseline Expressed	333440966	WAGO-2	Ascaris suum	-	-	-	-	3376
TR43839|c0_g2_i4	954.336	761.548	-0.325562	0.282795	1	Baseline Expressed	1009342662	Bm2602	Brugia malayi	-	-	-	-	3374
TR30922|c0_g1_i2	612.895	650.928	0.086859	0.835822	1	Baseline Expressed	671407059	Protein Bm2323, isoform b	Brugia malayi	-	-	-	-	3373
TR43777|c1_g3_i4	634.883	603.82	-0.0723704	1	1	Baseline Expressed	541041778	protein smg-8	Ascaris suum	-	-	-	-	3373
TR34512|c0_g1_i1	600.673	634.158	0.0782631	0.969313	1	Baseline Expressed	597859399	hypothetical protein Y032_0064g3547	Ancylostoma ceylanicum	-	-	-	-	3372
TR12162|c0_g1_i2	375.488	413.921	0.140587	0.874261	1	Baseline Expressed	541039348	host cell factor 1	Ascaris suum	-	-	-	-	3371
TR39327|c1_g4_i2	1176.13	1362.01	0.211687	0.565342	1	Baseline Expressed	685826963	Protein argonaute-2	Strongyloides ratti	-	-	-	-	3370
TR38487|c0_g1_i11	562.127	515.83	-0.124	0.815191	1	Baseline Expressed	268556852	Hypothetical protein CBG23068	Caenorhabditis briggsae	-	-	-	-	3369
TR29125|c0_g1_i6	296.642	383.903	0.372016	0.375258	1	Baseline Expressed	541044524	niemann-pick c1 protein	Ascaris suum	-	-	-	-	3368
TR40909|c0_g1_i1	2175.01	2431.71	0.160945	0.56111	1	Baseline Expressed	312073591	U-box domain-containing protein	Loa loa	-	-	-	-	3368
TR12156|c1_g2_i1	443.71	443.696	-4.5926e-05	0.854774	1	Baseline Expressed	685834820	Fibronectin, type III domain and Immunoglobulin-like fold domain-containing protein	Strongyloides ratti	-	-	-	-	3366
TR38352|c0_g2_i3	290.718	415.352	0.514713	0.354684	1	Baseline Expressed	341891967	hypothetical protein CAEBREN_14621	Caenorhabditis brenneri	-	-	-	-	3365
TR38481|c2_g1_i1	287.744	439.906	0.61241	0.1882	1	Baseline Expressed	1009345268	BMA-PTP-3	Brugia malayi	-	-	-	-	3364
TR40836|c1_g1_i5	261.761	337.645	0.367258	0.851229	1	Baseline Expressed	568280989	hypothetical protein NECAME_04237, partial	Necator americanus	-	-	-	-	3362
TR43821|c2_g1_i1	2394.45	2254.26	-0.0870407	0.835294	1	Baseline Expressed	541046799	tribbles-like protein 2	Ascaris suum	-	-	-	-	3362
TR38518|c0_g1_i8	1553.19	1463.66	-0.085652	0.995971	1	Baseline Expressed	685831943	Synaptic vesicle 2-related protein	Strongyloides ratti	-	-	-	GO:0016020-membrane	3361
TR28735|c0_g2_i2	902.077	1282.87	0.50805	0.145522	1	Baseline Expressed	597860750	hypothetical protein Y032_0057g2801	Ancylostoma ceylanicum	-	-	-	-	3359
TR43757|c1_g1_i1	3609.94	6241.64	0.789951	0.00935464	0.528503	Baseline Expressed	541046577	5 -amp-activated protein kinase subunit gamma-2	Ascaris suum	-	-	-	-	3358
TR34532|c2_g1_i3	500.613	412.821	-0.278178	0.291128	1	Baseline Expressed	541047788	tyrosine-protein phosphatase non-receptor type 13	Ascaris suum	-	-	-	-	3357
TR38524|c0_g1_i4	490.94	723.663	0.559772	0.1164	1	Baseline Expressed	1009339148	Bm7617	Brugia malayi	-	-	-	-	3357
TR18837|c0_g3_i1	1417.58	1576.1	0.152928	0.633774	1	Baseline Expressed	541044615	inactive phospholipase c-like protein 1	Ascaris suum	-	GO:0016787-hydrolase activity	GO:0044699-single-organism process	-	3355
TR33716|c1_g1_i2	1500.32	848.171	-0.822843	0.0103612	0.559057	Baseline Expressed	685830569	Phosphatidic acid phosphatase type 2/haloperoxidase domain and Sphingomyelin synthase-like domain-containing protein	Strongyloides ratti	-	-	-	-	3355
TR18514|c2_g1_i1	458.264	342.247	-0.421142	0.260162	1	Baseline Expressed	597850975	hypothetical protein Y032_0115g476	Ancylostoma ceylanicum	-	-	-	-	3354
TR43837|c0_g1_i1	254.159	230.687	-0.139797	0.458697	1	Baseline Expressed	393911581	AGC/DMPK/ROCK protein kinase, partial	Loa loa	-	GO:0046872-metal ion binding ; GO:0005524-ATP binding ; GO:0004674-protein serine/threonine kinase activity ; GO:0017048-Rho GTPase binding	GO:0035556-intracellular signal transduction ; GO:0006468-protein phosphorylation	GO:0005622-intracellular	3354
TR8191|c0_g1_i8	334.705	531.961	0.668429	0.249736	1	Baseline Expressed	393908951	rab-3-interacting molecule unc-10	Loa loa	-	-	-	-	3353
TR4303|c0_g1_i1	-	-	-	-	-	-	-	-	-	-	-	-	-	3351
TR28727|c0_g2_i2	195.397	266.482	0.44763	0.616171	1	Baseline Expressed	541048727	liprin-alpha	Ascaris suum	-	-	-	-	3350
TR12112|c1_g1_i1	1653.16	2002.74	0.276754	0.405743	1	Baseline Expressed	1009339051	BMA-XNP-1, isoform b	Brugia malayi	-	-	-	-	3349
TR27865|c0_g1_i6	1176.38	1070.56	-0.135987	0.617771	1	Baseline Expressed	685827039	ATP-dependent RNA helicase DDX3Y	Strongyloides ratti	-	GO:0003676-nucleic acid binding ; GO:0005524-ATP binding ; GO:0004386-helicase activity	GO:0008152-metabolic process	-	3348
TR42738|c2_g1_i2	846.818	952.835	0.170175	0.480134	1	Baseline Expressed	560133775	Lecithin:cholesterol acyltransferase domain containing protein	Haemonchus contortus	-	GO:0016746-transferase activity, transferring acyl groups	-	-	3347
TR30947|c0_g1_i1	1229.16	1390.53	0.177967	0.627045	1	Baseline Expressed	312079478	DNA-directed RNA polymerase II second largest subunit	Loa loa	map00230:Purine metabolism(RNA polymerase[ec:2.7.7.6]) ; map00240:Pyrimidine metabolism(RNA polymerase[ec:2.7.7.6])	GO:0003899-DNA-directed RNA polymerase activity ; GO:0003677-DNA binding ; GO:0032549-ribonucleoside binding	GO:0006351-transcription, DNA-templated	-	3346
TR9485|c2_g1_i2	129.5	235.544	0.863042	0.451754	1	Baseline Expressed	685836548	Carboxyl transferase domain and Biotin/lipoyl attachment domain and Carbamoyl-phosphate synthetase large subunit-like, ATP-binding domain and Carbamoyl-phosphate synthase, large subunit, N-terminal domain and Biotin carboxylase, C-terminal domain and Single hybrid motif domain and Rudiment single hybrid motif domain and ATP-grasp fold domain and Acetyl-coenzyme A carboxyltransferase, N-terminal d…	Strongyloides ratti	-	GO:0003824-catalytic activity	-	-	3346
TR27800|c0_g2_i1	1580.72	2031.26	0.3618	0.242573	1	Baseline Expressed	768197304	ANTH domain protein	Dictyocaulus viviparus	-	GO:0005545-1-phosphatidylinositol binding ; GO:0030276-clathrin binding	GO:0048268-clathrin coat assembly	GO:0030136-clathrin-coated vesicle	3344
TR43784|c1_g1_i7	7103.97	7328.97	0.0449855	0.972561	1	Baseline Expressed	560138144	ATPase and Haloacid dehalogenase hydrolase domain containing protein, partial	Haemonchus contortus	-	GO:0005388-calcium-transporting ATPase activity ; GO:0046872-metal ion binding ; GO:0005524-ATP binding	GO:0070588-calcium ion transmembrane transport ; GO:0008152-metabolic process	GO:0016021-integral component of membrane	3343
TR34436|c1_g1_i1	1815.74	1903.78	0.0683075	0.797617	1	Baseline Expressed	541043910	abnormal cell migration protein 10	Ascaris suum	-	-	-	-	3342
TR30349|c3_g3_i4	5243.09	4725.8	-0.149857	0.439412	1	Baseline Expressed	685836235	LD31742p	Strongyloides ratti	-	GO:0016746-transferase activity, transferring acyl groups	GO:0008152-metabolic process	GO:0016021-integral component of membrane	3341
TR34578|c0_g1_i6	636.369	761.056	0.258139	0.658286	1	Baseline Expressed	541043027	neogenin	Ascaris suum	-	-	-	-	3341
TR21884|c1_g1_i1	1812.47	1905.17	0.0719574	0.764598	1	Baseline Expressed	541047112	ubiquitin carboxyl-terminal hydrolase 31	Ascaris suum	-	-	-	-	3339
TR34734|c0_g1_i1	1919.41	2372.76	0.305903	0.290003	1	Baseline Expressed	541044299	putative transporter	Ascaris suum	-	-	-	-	3338
TR28736|c1_g1_i7	595.602	541.656	-0.136972	0.799417	1	Baseline Expressed	937360587	P-glycoprotein 10	Dirofilaria immitis	-	-	-	-	3337
TR43821|c2_g1_i4	2328.51	2372.81	0.0271878	0.886057	1	Baseline Expressed	541046799	tribbles-like protein 2	Ascaris suum	-	-	-	-	3335
TR43832|c1_g1_i1	904.704	1115.86	0.30264	0.395466	1	Baseline Expressed	170571938	hypothetical protein Bm1_02090	Brugia malayi	-	-	-	-	3335
TR36695|c1_g1_i2	300.02	273.678	-0.132576	0.878145	1	Baseline Expressed	671412259	Protein BM-DAF-10, isoform d	Brugia malayi	-	-	-	-	3334
TR7658|c1_g1_i1	116.939	273.474	1.22565	0.127307	1	Baseline Expressed	685835522	CBS domain and Chloride channel, voltage gated family and Chloride channel, core domain-containing protein	Strongyloides ratti	-	GO:0005216-ion channel activity	GO:0055085-transmembrane transport ; GO:0006811-ion transport	GO:0016020-membrane	3332
TR40869|c0_g1_i10	421.389	281.085	-0.584143	0.101002	1	Baseline Expressed	597895566	hypothetical protein Y032_0484g2306	Ancylostoma ceylanicum	-	-	-	-	3330
TR18540|c1_g1_i2	4996.02	6656.53	0.413991	0.167791	1	Baseline Expressed	541047188	profilin-3	Ascaris suum	-	GO:0003779-actin binding	-	-	3328
TR29182|c0_g1_i3	2879.24	3357.51	0.221704	0.403991	1	Baseline Expressed	312084598	DNA methyltransferase 1 associated protein 1	Loa loa	-	-	-	-	3326
TR8182|c0_g1_i1	3324.63	3046.46	-0.126062	0.592563	1	Baseline Expressed	312074565	kinesin motor domain-containing protein	Loa loa	-	GO:0008017-microtubule binding ; GO:0005524-ATP binding ; GO:0003777-microtubule motor activity	GO:0007018-microtubule-based movement ; GO:0008152-metabolic process	GO:0005871-kinesin complex ; GO:0005874-microtubule	3325
TR42697|c1_g3_i1	1048.98	1251.05	0.254158	0.619978	1	Baseline Expressed	685824724	Inositol 1,4,5-trisphosphate receptor type 1	Strongyloides ratti	-	GO:0005216-ion channel activity	GO:0044763-single-organism cellular process ; GO:0006811-ion transport	-	3323
TR12068|c0_g1_i12	2527.01	2647.27	0.0670725	0.800968	1	Baseline Expressed	685824477	Serine/threonine-protein kinase minibrain	Strongyloides ratti	-	GO:0004672-protein kinase activity ; GO:0005524-ATP binding	GO:0006468-protein phosphorylation	-	3322
TR18583|c0_g1_i2	600.704	511.069	-0.233136	0.457861	1	Baseline Expressed	597871479	hypothetical protein Y032_0020g107	Ancylostoma ceylanicum	-	-	-	-	3322
TR40877|c0_g1_i2	154.234	349.13	1.17864	0.47253	1	Baseline Expressed	541041457	protein pad-1	Ascaris suum	-	-	-	-	3321
TR5102|c1_g1_i3	290.489	405.913	0.482687	0.842266	1	Baseline Expressed	1009343584	BMA-MRCK-1	Brugia malayi	-	-	-	-	3320
TR21973|c0_g1_i7	443.789	469.062	0.0799034	0.852831	1	Baseline Expressed	597855038	hypothetical protein Y032_0087g2036	Ancylostoma ceylanicum	-	-	-	-	3318
TR524|c2_g2_i5	164.09	240.081	0.549037	0.625749	1	Baseline Expressed	308485166	CRE-ANC-1 protein	Caenorhabditis remanei	-	-	-	-	3317
TR9594|c2_g1_i5	395.817	503.17	0.346212	0.668128	1	Baseline Expressed	510862653	SH3 domain protein	Ancylostoma ceylanicum	-	-	-	-	3317
TR35349|c0_g1_i9	2092.15	2152.96	0.0413342	0.819024	1	Baseline Expressed	312080237	WW domain-containing protein	Loa loa	-	-	-	-	3316
TR10181|c0_g1_i1	10559.7	8520.65	-0.309529	0.432687	1	Baseline Expressed	312078752	ADP-ribosylation factor 1	Loa loa	-	GO:0005525-GTP binding	GO:0007264-small GTPase mediated signal transduction	GO:0005622-intracellular	3315
TR18884|c0_g1_i3	771.4	1647.8	1.09499	0.00113148	0.156705	Baseline Expressed	541042152	serine threonine-protein kinase sik2	Ascaris suum	-	GO:0004672-protein kinase activity ; GO:0005524-ATP binding	GO:0006468-protein phosphorylation	-	3315
TR38833|c0_g1_i1	1889.24	2319.11	0.295766	0.339785	1	Baseline Expressed	393907054	intraflagellar transporter osm-1	Loa loa	-	-	-	-	3314
TR40928|c0_g1_i1	966.367	1066.38	0.142073	0.835851	1	Baseline Expressed	685824940	Solute carrier family 22 member 13	Strongyloides ratti	-	GO:0005215-transporter activity	-	GO:0016020-membrane	3314
TR38514|c1_g2_i1	401.187	531.514	0.405832	0.325401	1	Baseline Expressed	597849617	hypothetical protein Y032_0125g1285	Ancylostoma ceylanicum	-	GO:0016740-transferase activity	-	-	3313
TR28528|c0_g4_i1	-	-	-	-	-	-	-	-	-	-	-	-	-	3313
TR3805|c0_g1_i5	1724.17	1987.44	0.205009	0.68054	1	Baseline Expressed	402594262	hypothetical protein WUBG_00906	Wuchereria bancrofti	-	GO:0003676-nucleic acid binding ; GO:0000166-nucleotide binding	-	-	3311
TR29443|c0_g1_i3	520.586	509.427	-0.0312613	1	1	Baseline Expressed	393909534	hypothetical protein LOAG_06406	Loa loa	-	-	-	-	3310
TR36647|c0_g1_i1	322.421	476.501	0.563534	0.367811	1	Baseline Expressed	405969602	5'-3' exoribonuclease 2	Crassostrea gigas	-	-	GO:0006139-nucleobase-containing compound metabolic process	-	3307
TR29458|c0_g1_i2	1802.81	1957.46	0.118734	0.663269	1	Baseline Expressed	541046909	dihydroorotate dehydrogenase	Ascaris suum	-	GO:0016491-oxidoreductase activity	GO:0044710-single-organism metabolic process	GO:0005737-cytoplasm	3306
TR39335|c0_g3_i2	947.178	924.127	-0.0355445	0.907896	1	Baseline Expressed	402592643	hypothetical protein WUBG_02516	Wuchereria bancrofti	-	-	-	-	3306
TR43408|c1_g1_i2	7041.64	5945.11	-0.244208	0.377218	1	Baseline Expressed	541042862	sodium potassium-transporting atpase subunit alpha	Ascaris suum	-	GO:0005391-sodium:potassium-exchanging ATPase activity ; GO:0046872-metal ion binding ; GO:0005524-ATP binding	GO:0006814-sodium ion transport ; GO:0010248-establishment or maintenance of transmembrane electrochemical gradient ; GO:0006813-potassium ion transport ; GO:0090662-ATP hydrolysis coupled transmembrane transport ; GO:0008152-metabolic process	GO:0016021-integral component of membrane	3306
TR38519|c0_g2_i6	460.645	879.991	0.933833	0.161823	1	Baseline Expressed	560138033	Phospholipase C and C2 calcium-dependent membrane targeting and Protein of unknown function DUF1154 domain containing protein	Haemonchus contortus	map00562:Inositol phosphate metabolism(phospholipase C[ec:3.1.4.11]) ; map04070:Phosphatidylinositol signaling system(phospholipase C[ec:3.1.4.11])	GO:0004871-signal transducer activity ; GO:0004435-phosphatidylinositol phospholipase C activity ; GO:0005509-calcium ion binding	GO:0035556-intracellular signal transduction ; GO:0016042-lipid catabolic process	GO:0005622-intracellular	3305
TR36694|c2_g1_i2	692.759	969.995	0.485622	0.723925	1	Baseline Expressed	290963381	DAF-16B transcription factor	Haemonchus contortus	-	-	-	-	3304
TR29479|c0_g1_i4	1697.9	2018.91	0.249826	0.467642	1	Baseline Expressed	685830607	Guanine nucleotide-binding protein subunit alpha-11	Strongyloides ratti	-	GO:0031683-G-protein beta/gamma-subunit complex binding ; GO:0001664-G-protein coupled receptor binding ; GO:0005525-GTP binding ; GO:0004871-signal transducer activity ; GO:0003924-GTPase activity	GO:0007186-G-protein coupled receptor signaling pathway ; GO:0008152-metabolic process	-	3302
TR39245|c0_g1_i4	348.927	535.879	0.618979	0.526578	1	Baseline Expressed	768184464	M protein repeat protein	Dictyocaulus viviparus	-	-	-	-	3302
TR5477|c1_g1_i4	1048.73	1196.28	0.189906	0.590988	1	Baseline Expressed	597874818	hypothetical protein Y032_0014g2371	Ancylostoma ceylanicum	-	-	-	-	3302
TR12189|c1_g2_i1	649.31	706.976	0.122753	0.812739	1	Baseline Expressed	541048288	wd repeat and hmg-box dna-binding protein 1	Ascaris suum	-	-	-	-	3300
TR4478|c0_g1_i12	499.419	565.034	0.178087	0.724762	1	Baseline Expressed	685828546	NMDA receptor-regulated gene protein 2, C-terminal domain-containing protein	Strongyloides ratti	-	-	-	-	3299
TR23394|c0_g1_i2	2486.98	2160.93	-0.20274	0.494516	1	Baseline Expressed	541046619	coatomer subunit beta	Ascaris suum	-	GO:0005198-structural molecule activity	GO:0016192-vesicle-mediated transport ; GO:0006886-intracellular protein transport	GO:0030126-COPI vesicle coat	3298
TR38515|c0_g4_i1	461.966	580.928	0.330572	0.786554	1	Baseline Expressed	393906323	phorbol ester/diacylglycerol-binding protein unc-13	Loa loa	-	GO:0046872-metal ion binding ; GO:0019992-diacylglycerol binding	GO:0007268-synaptic transmission ; GO:0035556-intracellular signal transduction	GO:0005622-intracellular	3298
TR4478|c0_g1_i1	493.85	564.063	0.191781	0.681005	1	Baseline Expressed	685828546	NMDA receptor-regulated gene protein 2, C-terminal domain-containing protein	Strongyloides ratti	-	-	-	-	3298
TR13858|c0_g1_i1	1224.71	1882.62	0.620296	0.257937	1	Baseline Expressed	510852738	Copine	Ancylostoma ceylanicum	-	-	-	-	3295
TR20585|c0_g1_i1	2303.59	3028.47	0.394706	0.156463	1	Baseline Expressed	671413771	Protein Bm4289	Brugia malayi	-	-	GO:0006810-transport	GO:0016020-membrane	3295
TR22034|c0_g2_i7	2607.33	2838.15	0.122376	0.528261	1	Baseline Expressed	93278153	CYP31B1	Nematoda environmental sample	-	GO:0046872-metal ion binding ; GO:0016491-oxidoreductase activity	-	-	3294
TR43771|c0_g1_i2	1837.15	1783.44	-0.0428059	0.89	1	Baseline Expressed	312088913	Smc4l1 protein	Loa loa	-	-	-	-	3294
TR5114|c0_g1_i2	1107.79	720.384	-0.620841	0.0607096	1	Baseline Expressed	1009339716	BMA-JHDM-1	Brugia malayi	-	-	-	-	3293
TR8100|c1_g1_i3	449.137	703.89	0.648194	0.328369	1	Baseline Expressed	541047003	protein fam65b	Ascaris suum	-	-	-	-	3292
TR24934|c0_g1_i2	827.511	907.197	0.132638	0.629672	1	Baseline Expressed	541043541	phosphatidylinositol 3-kinase catalytic subunit type 3	Ascaris suum	-	GO:0016740-transferase activity	GO:0009987-cellular process	-	3291
TR38574|c0_g1_i2	807.103	797.964	-0.0164286	0.975127	1	Baseline Expressed	333440978	RdRP1	Ascaris suum	-	-	-	-	3291
TR36650|c0_g1_i3	1829.35	1623.79	-0.17196	0.649337	1	Baseline Expressed	425873541	methionyl tRNA synthetase	Ditylenchus destructor	-	GO:0000166-nucleotide binding ; GO:0004812-aminoacyl-tRNA ligase activity	GO:0006418-tRNA aminoacylation for protein translation	-	3290
TR38205|c0_g1_i7	1487.38	1287.19	-0.208549	0.473305	1	Baseline Expressed	402594241	hypothetical protein WUBG_00919	Wuchereria bancrofti	-	GO:0004576-oligosaccharyl transferase activity	GO:0006486-protein glycosylation	GO:0016021-integral component of membrane	3290
TR21965|c0_g1_i1	235.389	207.788	-0.179934	0.492507	1	Baseline Expressed	393911581	AGC/DMPK/ROCK protein kinase, partial	Loa loa	-	GO:0046872-metal ion binding ; GO:0005524-ATP binding ; GO:0004674-protein serine/threonine kinase activity ; GO:0017048-Rho GTPase binding	GO:0035556-intracellular signal transduction ; GO:0006468-protein phosphorylation	GO:0005622-intracellular	3289
TR12168|c0_g1_i1	340.502	344.605	0.0172779	0.754449	1	Baseline Expressed	393911071	oxidoreductase	Loa loa	-	-	-	-	3287
TR13863|c0_g1_i2	1309.17	1285.3	-0.0265461	0.95684	1	Baseline Expressed	597865506	hypothetical protein Y032_0039g76	Ancylostoma ceylanicum	-	-	-	-	3287
TR18605|c0_g4_i2	3163.11	1835.42	-0.785231	0.0596696	1	Baseline Expressed	17542494	Protein OGDH-1	Caenorhabditis elegans	map01130:Biosynthesis of antibiotics(dehydrogenase (succinyl-transferring)[ec:1.2.4.2]) ; map00380:Tryptophan metabolism(dehydrogenase (succinyl-transferring)[ec:1.2.4.2]) ; map00020:Citrate cycle (TCA cycle)(dehydrogenase (succinyl-transferring)[ec:1.2.4.2]) ; map00310:Lysine degradation(dehydrogenase (succinyl-transferring)[ec:1.2.4.2])	GO:0004591-oxoglutarate dehydrogenase (succinyl-transferring) activity ; GO:0030976-thiamine pyrophosphate binding	GO:0008340-determination of adult lifespan ; GO:0000003-reproduction ; GO:0006099-tricarboxylic acid cycle ; GO:0006096-glycolytic process ; GO:0009792-embryo development ending in birth or egg hatching ; GO:0002119-nematode larval development	GO:0005759-mitochondrial matrix ; GO:0045252-oxoglutarate dehydrogenase complex ; GO:0031966-mitochondrial membrane ; GO:0005829-cytosol	3286
TR7702|c1_g2_i9	1339.71	1103.17	-0.28026	0.267021	1	Baseline Expressed	341884421	hypothetical protein CAEBREN_13492	Caenorhabditis brenneri	-	GO:0004888-transmembrane signaling receptor activity	GO:0007165-signal transduction	GO:0016020-membrane	3285
TR29158|c2_g1_i9	356.805	432.135	0.276346	0.594034	1	Baseline Expressed	541045205	patched domain-containing protein 3	Ascaris suum	-	-	-	-	3284
TR7724|c0_g2_i1	678.893	946.578	0.479537	0.190911	1	Baseline Expressed	541048250	hypothetical protein ASU_01342	Ascaris suum	-	-	-	GO:0016020-membrane	3282
TR20551|c0_g4_i3	2270.15	2113.07	-0.103448	0.859029	1	Baseline Expressed	541042219	cugbp elav-like family member 4	Ascaris suum	-	GO:0003676-nucleic acid binding ; GO:0000166-nucleotide binding	-	-	3281
TR34734|c0_g1_i3	1884.94	2328.06	0.304611	0.282354	1	Baseline Expressed	541044299	putative transporter	Ascaris suum	-	-	-	-	3281
TR43770|c0_g1_i11	1245.11	2022.47	0.699844	0.0267998	0.878562	Baseline Expressed	453232766	Protein TRY-4	Caenorhabditis elegans	-	-	-	-	3280
TR40884|c0_g1_i1	430.374	530.178	0.300886	0.548766	1	Baseline Expressed	560140147	RhoGAP domain containing protein	Haemonchus contortus	-	-	-	-	3279
TR32729|c0_g1_i2	2391.8	2594.57	0.117398	0.516792	1	Baseline Expressed	93278153	CYP31B1	Nematoda environmental sample	-	GO:0046872-metal ion binding ; GO:0016491-oxidoreductase activity	-	-	3274
TR33722|c0_g1_i1	703.785	883.858	0.32868	0.424761	1	Baseline Expressed	685828400	Serine/threonine-protein kinase D	Strongyloides ratti	map04070:Phosphatidylinositol signaling system(kinase C[ec:2.7.11.13])	GO:0046872-metal ion binding ; GO:0004697-protein kinase C activity ; GO:0005524-ATP binding	GO:0035556-intracellular signal transduction ; GO:0006468-protein phosphorylation	GO:0005622-intracellular	3274
TR44072|c1_g1_i2	1293.94	1372.85	0.0854089	0.763862	1	Baseline Expressed	597846737	hypothetical protein Y032_0152g2884	Ancylostoma ceylanicum	-	-	-	-	3274
TR5496|c0_g1_i2	3491.65	3057.86	-0.191389	0.510236	1	Baseline Expressed	341897462	hypothetical protein CAEBREN_29563	Caenorhabditis brenneri	-	-	-	-	3274
TR4680|c0_g1_i1	248.86	297.548	0.257792	0.81037	1	Baseline Expressed	748379069	integrase core domain protein, partial	Ancylostoma duodenale	-	-	-	-	3272
TR18848|c0_g1_i7	360.744	472.168	0.388323	0.484176	1	Baseline Expressed	402592823	ERCC4 domain-containing protein	Wuchereria bancrofti	-	-	-	-	3271
TR7683|c0_g2_i4	575.204	717.758	0.319424	0.567209	1	Baseline Expressed	560141460	Carboxylesterase domain containing protein	Haemonchus contortus	-	-	-	-	3271
TR43791|c0_g1_i10	249.547	331.484	0.409627	0.704991	1	Baseline Expressed	541049104	nephrocystin-4	Ascaris suum	-	-	-	-	3270
TR27873|c0_g1_i7	912.858	755.988	-0.272027	0.375014	1	Baseline Expressed	1009342319	Bm6507	Brugia malayi	-	-	-	-	3269
TR29479|c0_g1_i1	1722.85	1974.77	0.196883	0.527524	1	Baseline Expressed	685830607	Guanine nucleotide-binding protein subunit alpha-11	Strongyloides ratti	-	GO:0031683-G-protein beta/gamma-subunit complex binding ; GO:0001664-G-protein coupled receptor binding ; GO:0005525-GTP binding ; GO:0004871-signal transducer activity ; GO:0003924-GTPase activity	GO:0007186-G-protein coupled receptor signaling pathway ; GO:0008152-metabolic process	-	3269
TR38505|c2_g2_i3	357.375	519.428	0.539487	0.259673	1	Baseline Expressed	919099627	PREDICTED: small subunit processome component 20 homolog	Lingula anatina	-	-	-	-	3268
TR43409|c0_g1_i11	1370.21	1324.63	-0.0488056	0.934948	1	Baseline Expressed	341902138	hypothetical protein CAEBREN_01681	Caenorhabditis brenneri	-	GO:0005230-extracellular ligand-gated ion channel activity	GO:0034220-ion transmembrane transport	GO:0030054-cell junction ; GO:0005886-plasma membrane ; GO:0016021-integral component of membrane ; GO:0045202-synapse	3267
TR39287|c0_g1_i1	415.219	538.441	0.374918	0.373478	1	Baseline Expressed	922581571	Metabotropic GLutamate receptor family	Caenorhabditis elegans	-	GO:0001642-group III metabotropic glutamate receptor activity	GO:0007196-adenylate cyclase-inhibiting G-protein coupled glutamate receptor signaling pathway ; GO:0010884-positive regulation of lipid storage ; GO:0051966-regulation of synaptic transmission, glutamatergic	GO:0005887-integral component of plasma membrane ; GO:0042734-presynaptic membrane	3264
TR7656|c0_g1_i1	1911.89	2200.37	0.202748	0.526338	1	Baseline Expressed	170583724	DnaJ domain containing protein	Brugia malayi	-	-	-	-	3263
TR4478|c0_g1_i15	492.869	566.913	0.201922	0.66348	1	Baseline Expressed	685828546	NMDA receptor-regulated gene protein 2, C-terminal domain-containing protein	Strongyloides ratti	-	-	-	-	3262
TR27821|c1_g1_i1	2713.89	3170.23	0.224228	0.608089	1	Baseline Expressed	597844786	hypothetical protein Y032_0173g418	Ancylostoma ceylanicum	-	-	-	-	3261
TR34544|c0_g2_i5	3989.47	5371.12	0.429025	0.191657	1	Baseline Expressed	312084994	MH2 domain-containing protein	Loa loa	-	-	-	-	3259
TR12184|c0_g1_i1	2537.54	2075.32	-0.290093	0.303757	1	Baseline Expressed	541040779	fact complex subunit spt-16	Ascaris suum	-	-	-	-	3257
TR39114|c2_g1_i3	157.722	182.167	0.207875	0.891271	1	Baseline Expressed	312065799	hypothetical protein LOAG_00377	Loa loa	-	-	-	-	3257
TR40874|c0_g1_i2	524.454	610.735	0.219732	0.773813	1	Baseline Expressed	685828227	Ecotropic viral integration site 5 ortholog	Strongyloides ratti	-	-	-	-	3257
TR43836|c1_g1_i1	319.676	341.371	0.0947307	0.946262	1	Baseline Expressed	170574063	ATP-dependent helicase	Brugia malayi	-	GO:0097159-organic cyclic compound binding ; GO:1901363-heterocyclic compound binding	-	-	3256
TR16176|c0_g1_i1	2508.81	3912.94	0.641249	0.0289128	0.905423	Baseline Expressed	392919998	Protein DOP-2, isoform d	Caenorhabditis elegans	-	GO:0001591-dopamine neurotransmitter receptor activity, coupled via Gi/Go ; GO:0005515-protein binding ; GO:0008227-G-protein coupled amine receptor activity	GO:0007194-negative regulation of adenylate cyclase activity ; GO:0007606-sensory perception of chemical stimulus ; GO:0007268-synaptic transmission ; GO:0010579-positive regulation of adenylate cyclase activity involved in G-protein coupled receptor signaling pathway ; GO:0007195-adenylate cyclase-inhibiting dopamine receptor signaling pathway ; GO:0032094-response to food	GO:0005887-integral component of plasma membrane	3253
TR13799|c1_g1_i2	741.216	1357.21	0.872682	0.0476071	1	Baseline Expressed	671409568	Protein BM-SCPL-3, isoform b	Brugia malayi	map00627:Aminobenzoate degradation(nitrophenyl phosphatase[ec:3.1.3.41])	GO:0016791-phosphatase activity	GO:0016311-dephosphorylation	-	3252
TR29128|c1_g1_i2	258.699	354.651	0.455127	0.339966	1	Baseline Expressed	541042064	protein patched-like protein 1	Ascaris suum	-	-	-	GO:0016020-membrane	3252
TR38550|c0_g1_i1	2645.18	3874.19	0.550532	0.729915	1	Baseline Expressed	341875795	CBN-KETN-1 protein	Caenorhabditis brenneri	-	-	-	-	3252
TR42742|c0_g1_i3	811.851	649.222	-0.322504	0.35696	1	Baseline Expressed	341896012	CBN-ISW-1 protein	Caenorhabditis brenneri	map00230:Purine metabolism(adenylpyrophosphatase[ec:3.6.1.3])	GO:0016887-ATPase activity ; GO:0003677-DNA binding ; GO:0005524-ATP binding ; GO:0031491-nucleosome binding	GO:0043044-ATP-dependent chromatin remodeling ; GO:0008152-metabolic process	GO:0016589-NURF complex	3252
TR18302|c0_g1_i3	1473.64	1242.52	-0.246112	0.406578	1	Baseline Expressed	402594241	hypothetical protein WUBG_00919	Wuchereria bancrofti	-	GO:0004576-oligosaccharyl transferase activity	GO:0006486-protein glycosylation	GO:0016021-integral component of membrane	3251
TR30987|c0_g1_i2	490.592	879.512	0.842178	0.186982	1	Baseline Expressed	594663301	PREDICTED: glutamate receptor-interacting protein 1 isoform X2	Balaenoptera acutorostrata scammoni	-	-	-	-	3251
TR42664|c0_g1_i9	996.757	881.947	-0.176551	0.454996	1	Baseline Expressed	541044804	solute carrier family 12 member 1	Ascaris suum	-	-	GO:0006811-ion transport	-	3251
TR8105|c0_g1_i1	2678.45	3177	0.246265	0.898173	1	Baseline Expressed	685825605	Vinculin	Strongyloides ratti	-	GO:0005198-structural molecule activity ; GO:0051015-actin filament binding	GO:0007155-cell adhesion	GO:0015629-actin cytoskeleton	3250
TR12169|c0_g1_i1	479.217	434.014	-0.142938	0.71358	1	Baseline Expressed	393906270	hypothetical protein LOAG_09584	Loa loa	-	-	-	-	3248
TR18494|c1_g4_i6	2060.3	2065.07	0.00333496	0.970747	1	Baseline Expressed	541043933	eukaryotic translation initiation factor 3 subunit l	Ascaris suum	-	GO:0003743-translation initiation factor activity	GO:0001731-formation of translation preinitiation complex ; GO:0006446-regulation of translational initiation	GO:0016282-eukaryotic 43S preinitiation complex ; GO:0005852-eukaryotic translation initiation factor 3 complex ; GO:0033290-eukaryotic 48S preinitiation complex	3246
TR27841|c0_g1_i8	1414.02	1722.23	0.284479	0.371019	1	Baseline Expressed	312093183	zinc finger protein	Loa loa	-	-	-	-	3246
TR44093|c0_g1_i1	188.942	234.157	0.309529	0.691148	1	Baseline Expressed	541043812	t family of potassium channels protein 12	Ascaris suum	-	-	-	-	3246
TR4528|c0_g2_i2	1656.66	2328.47	0.49111	0.06848	1	Baseline Expressed	541047640	putative na(+) h(+) antiporter nhx-9	Ascaris suum	-	GO:0015299-solute:proton antiporter activity	GO:0098662-inorganic cation transmembrane transport ; GO:0006814-sodium ion transport	GO:0016020-membrane	3246
TR7645|c2_g2_i1	573.352	623.984	0.122088	0.864084	1	Baseline Expressed	1009344355	Bm2054	Brugia malayi	-	-	-	-	3246
TR7712|c0_g1_i7	603.203	681.163	0.175356	0.54919	1	Baseline Expressed	685832980	Transporter	Strongyloides ratti	-	-	-	-	3244
TR11914|c1_g1_i1	766.29	829.682	0.114667	0.926407	1	Baseline Expressed	748332648	PH domain protein	Ancylostoma duodenale	-	-	-	-	3243
TR38213|c0_g1_i2	1218.18	1025.16	-0.248882	0.48366	1	Baseline Expressed	212645194	Protein TRP-4	Caenorhabditis elegans	-	GO:0005262-calcium channel activity	GO:0070588-calcium ion transmembrane transport	GO:0016021-integral component of membrane	3243
TR29197|c1_g2_i3	-	-	-	-	-	-	-	-	-	-	-	-	-	3242
TR8138|c2_g1_i2	514.408	1062.64	1.04667	0.00219636	0.240045	Baseline Expressed	597863606	hypothetical protein Y032_0045g1211	Ancylostoma ceylanicum	-	-	-	-	3241
TR13971|c0_g1_i3	202.99	249.252	0.296197	0.600568	1	Baseline Expressed	685829243	Patronin	Strongyloides ratti	-	-	-	-	3238
TR34034|c0_g1_i1	2786.92	3333.78	0.258489	0.52192	1	Baseline Expressed	685824383	Protein kinase domain and AGC-kinase, C-terminal domain and Protein kinase C-like, phorbol ester/diacylglycerol binding domain and Serine/threonine-/dual specificity protein kinase, catalytic domain and Protein kinase-like domain and Protein kinase C,delta/epsilon/eta/theta types family and Protein kinase,C-terminal domain and Diacylglycerol/phorbol-ester binding domain-containing protein	Strongyloides ratti	-	GO:0043167-ion binding ; GO:0004674-protein serine/threonine kinase activity ; GO:0000166-nucleotide binding	GO:0016310-phosphorylation	-	3236
TR12174|c1_g1_i4	804.707	952.899	0.24386	0.43828	1	Baseline Expressed	541047546	phosphatase	Ascaris suum	map04660:T cell receptor signaling pathway(phosphatase[ec:3.1.3.16])	GO:0004721-phosphoprotein phosphatase activity ; GO:0043169-cation binding	-	-	3235
TR43834|c0_g1_i8	392.201	342.438	-0.195749	0.481637	1	Baseline Expressed	541041089	arf-gap with ank repeat and ph domain-containing protein 3	Ascaris suum	-	-	-	-	3235
TR5055|c1_g1_i1	822.196	873.044	0.0865731	0.941426	1	Baseline Expressed	393909859	hypothetical protein LOAG_02023	Loa loa	-	-	-	-	3232
TR7718|c0_g1_i1	1160.48	1094.65	-0.0842566	0.879594	1	Baseline Expressed	393911338	JmjC domain-containing protein	Loa loa	-	-	-	-	3231
TR23909|c1_g1_i8	1630.15	1938.41	0.249866	0.472104	1	Baseline Expressed	393905834	CMGC/DYRK/PRP4 protein kinase	Loa loa	-	-	-	-	3230
TR27809|c0_g1_i5	1746.75	2011.18	0.203369	0.689834	1	Baseline Expressed	402594262	hypothetical protein WUBG_00906	Wuchereria bancrofti	-	GO:0003676-nucleic acid binding ; GO:0000166-nucleotide binding	-	-	3230
TR34543|c0_g2_i3	621.325	708.568	0.189558	0.526784	1	Baseline Expressed	560140053	PAS fold and Ion transport and Cyclic nucleotide-binding domain containing protein	Haemonchus contortus	-	GO:0005249-voltage-gated potassium channel activity ; GO:0000155-phosphorelay sensor kinase activity	GO:0000160-phosphorelay signal transduction system ; GO:0023014-signal transduction by protein phosphorylation ; GO:0071805-potassium ion transmembrane transport	GO:0016021-integral component of membrane ; GO:0005622-intracellular	3230
TR38516|c1_g1_i3	554.265	358.345	-0.629227	0.079129	1	Baseline Expressed	541046606	leucine-rich repeats and immunoglobulin-like domains protein 1	Ascaris suum	-	-	-	-	3229
TR18555|c1_g1_i2	495.377	512.948	0.050286	1	1	Baseline Expressed	669222759	vacuolar protein sorting associated protein 41	Trichuris trichiura	-	-	-	-	3227
TR43768|c0_g1_i2	3200.41	3862.6	0.271312	0.466098	1	Baseline Expressed	768184916	glycerophosphodiester phosphodiesterase family protein, partial	Dictyocaulus viviparus	-	-	-	-	3227
TR10181|c0_g1_i2	10443	8510.09	-0.29529	0.453981	1	Baseline Expressed	312078752	ADP-ribosylation factor 1	Loa loa	-	GO:0005525-GTP binding	GO:0007264-small GTPase mediated signal transduction	GO:0005622-intracellular	3226
TR18530|c0_g1_i3	1285.14	1433.53	0.157649	0.51717	1	Baseline Expressed	393909990	VPS15 protein kinase	Loa loa	-	-	-	-	3226
TR43852|c2_g1_i1	510.991	540.716	0.0815744	0.766088	1	Baseline Expressed	268536096	C. briggsae CBR-PLC-4 protein	Caenorhabditis briggsae	-	GO:0016787-hydrolase activity	GO:0044699-single-organism process	-	3224
TR7712|c0_g1_i11	618.153	685.765	0.14975	0.580057	1	Baseline Expressed	685832980	Transporter	Strongyloides ratti	-	-	GO:0006810-transport	-	3223
TR39287|c0_g1_i5	433.316	556.419	0.360751	0.373241	1	Baseline Expressed	922581571	Metabotropic GLutamate receptor family	Caenorhabditis elegans	-	GO:0001642-group III metabotropic glutamate receptor activity	GO:0007196-adenylate cyclase-inhibiting G-protein coupled glutamate receptor signaling pathway ; GO:0010884-positive regulation of lipid storage ; GO:0051966-regulation of synaptic transmission, glutamatergic	GO:0005887-integral component of plasma membrane ; GO:0042734-presynaptic membrane	3222
TR43770|c0_g1_i4	1240.2	2015.8	0.700779	0.0260514	0.865223	Baseline Expressed	541046863	protein ric1-like protein	Ascaris suum	-	-	-	-	3219
TR38527|c0_g1_i2	737.672	758.653	0.040461	0.732893	1	Baseline Expressed	685827978	Spectrin beta chain, erythrocytic	Strongyloides ratti	-	GO:0003779-actin binding ; GO:0005543-phospholipid binding ; GO:0005200-structural constituent of cytoskeleton	-	GO:0008091-spectrin	3217
TR18547|c0_g2_i7	250.046	262.756	0.071531	0.841899	1	Baseline Expressed	170589231	hypothetical protein Bm1_39610	Brugia malayi	-	-	-	-	3211
TR13836|c2_g1_i1	111.489	151.944	0.446636	0.765711	1	Baseline Expressed	560134602	Protein CED-5, partial	Haemonchus contortus	-	-	-	-	3207
TR38213|c0_g1_i3	1241.61	1054.38	-0.235821	0.541703	1	Baseline Expressed	212645194	Protein TRP-4	Caenorhabditis elegans	-	GO:0005262-calcium channel activity	GO:0070588-calcium ion transmembrane transport	GO:0016021-integral component of membrane	3207
TR40502|c0_g1_i1	2921.64	2692.95	-0.117591	0.780503	1	Baseline Expressed	541043141	mitogen-activated protein kinase 7	Ascaris suum	map04150:mTOR signaling pathway(protein kinase[ec:2.7.11.24])	GO:0004707-MAP kinase activity ; GO:0005524-ATP binding	GO:0000165-MAPK cascade	GO:0005622-intracellular	3207
TR5070|c1_g1_i11	-	-	-	-	-	-	-	-	-	-	-	-	-	3207
TR3252|c0_g1_i8	402.667	702.023	0.801933	0.04986	1	Baseline Expressed	685825052	Na+ channel, amiloride-sensitive family and Degenerin family-containing protein	Strongyloides ratti	-	-	GO:0006811-ion transport	-	3206
TR12165|c0_g2_i2	1520.52	2328.76	0.615002	0.0515988	1	Baseline Expressed	1009339453	BMA-UNC-36, isoform d	Brugia malayi	-	-	-	-	3205
TR18838|c0_g1_i12	875.984	1012.04	0.208291	0.73095	1	Baseline Expressed	312082754	serologically defined colon cancer antigen 1	Loa loa	-	-	-	-	3204
TR20572|c0_g1_i1	876.316	1085.34	0.308621	0.591206	1	Baseline Expressed	568281961	hypothetical protein NECAME_12753	Necator americanus	-	-	-	-	3204
TR3296|c0_g4_i2	2896.8	2812.39	-0.0426653	0.995604	1	Baseline Expressed	312066335	TKL/MLK/ILK protein kinase	Loa loa	-	GO:0004672-protein kinase activity ; GO:0005524-ATP binding	GO:0006468-protein phosphorylation	-	3204
TR39256|c0_g1_i3	1086.6	1088.34	0.00230619	0.759853	1	Baseline Expressed	541045327	monocarboxylate transporter 5	Ascaris suum	-	-	-	-	3204
TR5104|c0_g2_i2	362.547	399.349	0.139483	0.923166	1	Baseline Expressed	541043987	fatty acid synthase	Ascaris suum	map01040:Biosynthesis of unsaturated fatty acids(reductase[ec:1.1.1.100]) ; map00780:Biotin metabolism(reductase[ec:1.1.1.100]) ; map00780:Biotin metabolism(synthase I[ec:2.3.1.41]) ; map00780:Biotin metabolism(reductase (NADPH, Si-specific)[ec:1.3.1.10]) ; map00061:Fatty acid biosynthesis(reductase[ec:1.1.1.100]) ; map00061:Fatty acid biosynthesis(hydrolase[ec:3.1.2.14]) ; map00061:Fatty acid bi…	GO:0016296-palmitoyl-[acyl-carrier-protein] hydrolase activity ; GO:0004314-[acyl-carrier-protein] S-malonyltransferase activity ; GO:0004319-enoyl-[acyl-carrier-protein] reductase (NADPH, B-specific) activity ; GO:0004313-[acyl-carrier-protein] S-acetyltransferase activity ; GO:0004320-oleoyl-[acyl-carrier-protein] hydrolase activity ; GO:0004316-3-oxoacyl-[acyl-carrier-protein] reductase (NADPH…	GO:0009058-biosynthetic process ; GO:0055114-oxidation-reduction process	-	3204
TR39316|c1_g1_i1	1203.71	1262.72	0.0690521	0.749489	1	Baseline Expressed	685826806	Peptidase C2, calpain, catalytic domain and Peptidase C2, calpain, large subunit, domain III and Peptidase C2, calpain, domain III and Peptidase C2, calpain family-containing protein	Strongyloides ratti	-	GO:0016787-hydrolase activity	-	-	3203
TR40505|c4_g5_i3	733.598	1020.96	0.476858	0.18158	1	Baseline Expressed	597884113	hypothetical protein Y032_0002g818	Ancylostoma ceylanicum	-	-	-	-	3203
TR18912|c0_g2_i1	3986.21	3275.71	-0.283208	0.284862	1	Baseline Expressed	597838740	hypothetical protein Y032_0248g72	Ancylostoma ceylanicum	-	GO:0008270-zinc ion binding	GO:0016567-protein ubiquitination	GO:0000151-ubiquitin ligase complex	3202
TR5271|c0_g1_i4	681.282	748.92	0.136559	0.852503	1	Baseline Expressed	393908806	hypothetical protein LOAG_17601	Loa loa	-	-	-	-	3202
TR7712|c0_g1_i4	614.878	680.224	0.145709	0.616023	1	Baseline Expressed	685832980	Transporter	Strongyloides ratti	-	-	GO:0006810-transport	-	3202
TR30905|c0_g1_i2	1893.94	1724.72	-0.135034	0.667366	1	Baseline Expressed	768196849	adaptin region	Dictyocaulus viviparus	-	-	GO:0015031-protein transport	GO:0030119-AP-type membrane coat adaptor complex	3199
TR39338|c1_g1_i14	1423.99	1433.44	0.00954061	0.783569	1	Baseline Expressed	597837416	hypothetical protein Y032_0269g827	Ancylostoma ceylanicum	-	-	-	-	3198
TR42789|c0_g1_i3	407.111	288.678	-0.495961	0.331856	1	Baseline Expressed	671416126	Protein BM-HCP-6, isoform c	Brugia malayi	-	-	-	-	3198
TR7667|c2_g4_i1	3490.38	3861.02	0.145597	0.691277	1	Baseline Expressed	541046178	udp-n-acetylglucosamine--peptide n-acetylglucosaminyltransferase	Ascaris suum	-	GO:0016757-transferase activity, transferring glycosyl groups	GO:0008152-metabolic process	-	3197
TR43419|c0_g1_i7	217.172	229.875	0.0820082	0.782359	1	Baseline Expressed	685828807	Chloride channel protein 2	Strongyloides ratti	-	GO:0005247-voltage-gated chloride channel activity	GO:1903959-regulation of anion transmembrane transport ; GO:0034220-ion transmembrane transport ; GO:0006821-chloride transport	GO:0016021-integral component of membrane	3196
TR18532|c1_g2_i10	937.473	1281.09	0.450518	0.140907	1	Baseline Expressed	541048754	large neutral amino acids transporter small subunit 1	Ascaris suum	-	-	-	GO:0016020-membrane	3195
TR29195|c1_g2_i1	521.836	646.467	0.308981	0.521366	1	Baseline Expressed	685826813	TRAPP II complex, Trs120 family-containing protein	Strongyloides ratti	-	-	-	-	3195
TR18538|c1_g1_i5	441.646	435.637	-0.019763	0.968669	1	Baseline Expressed	308497356	hypothetical protein CRE_04763	Caenorhabditis remanei	-	-	GO:0016070-RNA metabolic process	-	3194
TR27842|c0_g1_i1	764.802	680.543	-0.168399	0.538507	1	Baseline Expressed	170582275	hypothetical protein	Brugia malayi	-	-	-	-	3194
TR38556|c2_g1_i1	250.489	443.792	0.825135	0.152751	1	Baseline Expressed	308450649	hypothetical protein CRE_15219	Caenorhabditis remanei	-	GO:0005488-binding	-	-	3194
TR39268|c1_g1_i2	984.64	1002.06	0.0252971	0.865643	1	Baseline Expressed	333440960	ALG-7	Ascaris suum	-	-	-	-	3194
TR18525|c1_g1_i6	820.242	1159.27	0.499093	0.12534	1	Baseline Expressed	685835781	General substrate transporter family and Major facilitator superfamily domain, general substrate transporter and Major facilitator superfamily domain-containing protein	Strongyloides ratti	-	-	-	-	3192
TR29152|c2_g1_i2	186	269.301	0.533915	0.402799	1	Baseline Expressed	312080402	fibronectin type III domain-containing protein	Loa loa	-	-	-	-	3191
TR21944|c2_g1_i3	669.378	861.119	0.363392	0.428062	1	Baseline Expressed	671413213	Protein BM-DPF-3, isoform a	Brugia malayi	-	-	-	-	3190
TR3209|c0_g1_i4	914.132	1278.38	0.483845	0.221454	1	Baseline Expressed	541048848	transient receptor potential channel	Ascaris suum	-	-	GO:0006810-transport	-	3190
TR11900|c0_g1_i2	1150.82	1129.56	-0.0269031	0.680314	1	Baseline Expressed	685835152	Maternal protein pumilio	Strongyloides ratti	-	GO:0003723-RNA binding	-	-	3189
TR31542|c0_g1_i2	2638.86	2816.95	0.0942186	0.825404	1	Baseline Expressed	312087752	integrin beta-2	Loa loa	-	-	GO:0007155-cell adhesion ; GO:0007229-integrin-mediated signaling pathway	GO:0016021-integral component of membrane	3189
TR34511|c2_g2_i11	428.792	610.256	0.509136	0.217764	1	Baseline Expressed	170586588	Double-stranded RNA binding motif family protein	Brugia malayi	-	-	-	-	3189
TR18793|c0_g1_i2	670.09	864.57	0.367628	0.294766	1	Baseline Expressed	541041952	transcription termination factor 2	Ascaris suum	-	-	-	-	3188
TR28542|c1_g1_i11	938.707	915.908	-0.0354717	0.998131	1	Baseline Expressed	597837453	hypothetical protein Y032_0268g775	Ancylostoma ceylanicum	-	-	-	-	3188
TR7738|c0_g1_i3	1198.84	1455.56	0.279927	0.871386	1	Baseline Expressed	671409939	Protein BM-HPK-1, isoform f	Brugia malayi	-	GO:0004672-protein kinase activity ; GO:0005524-ATP binding	GO:0006468-protein phosphorylation	-	3187
TR27826|c1_g2_i1	916.354	809.845	-0.17826	0.47935	1	Baseline Expressed	685831960	Hexokinase family and Hexokinase, N-terminal domain and Hexokinase, C-terminal domain-containing protein	Strongyloides ratti	-	GO:0016772-transferase activity, transferring phosphorus-containing groups ; GO:0036094-small molecule binding	GO:0005975-carbohydrate metabolic process ; GO:0016310-phosphorylation	-	3186
TR3211|c0_g5_i4	1331.78	1420.02	0.0925552	0.715805	1	Baseline Expressed	685831171	Aminoacyl-tRNA synthetase, class Ia domain and Leucine-tRNA ligase family and Valyl/Leucyl/Isoleucyl-tRNA synthetase, editing domain and Aminoacyl-tRNA synthetase, class 1a, anticodon-binding domain and Rossmann-like alpha/beta/alpha sandwich fold domain-containing protein	Strongyloides ratti	-	GO:0016874-ligase activity	GO:0006412-translation	-	3184
TR29173|c1_g2_i3	425.201	477.708	0.167984	0.822718	1	Baseline Expressed	541048698	protein scaf8	Ascaris suum	-	GO:0097159-organic cyclic compound binding ; GO:1901363-heterocyclic compound binding	-	-	3182
TR8190|c1_g1_i2	785.225	699.461	-0.166864	0.523464	1	Baseline Expressed	541045880	f-box only protein 42	Ascaris suum	-	-	-	-	3180
TR18897|c0_g1_i3	1034.67	1040.88	0.00863973	0.918921	1	Baseline Expressed	170571374	Hypothetical UPF0028 protein ZK370.4 in chromosome III, putative	Brugia malayi	-	-	GO:0008152-metabolic process	-	3179
TR28733|c0_g2_i1	510.121	461.15	-0.145605	0.470254	1	Baseline Expressed	242005847	Rab6-interacting protein, putative	Pediculus humanus corporis	-	-	-	-	3179
TR12203|c0_g3_i4	1119.41	1194.11	0.0931927	0.782166	1	Baseline Expressed	560135374	Hypothetical 96.7 kDa protein C32D5.3 in	Haemonchus contortus	-	-	-	-	3178
TR23909|c1_g1_i9	1656.34	1947.77	0.233831	0.497324	1	Baseline Expressed	393905834	CMGC/DYRK/PRP4 protein kinase	Loa loa	-	-	-	-	3177
TR13814|c1_g1_i1	129.104	159.811	0.307836	0.932937	1	Baseline Expressed	560123575	Pleckstrin homology and Dedicator of cytokinesis domain containing protein	Haemonchus contortus	-	-	-	-	3175
TR39322|c0_g1_i1	3278.33	2811.4	-0.22167	0.59946	1	Baseline Expressed	748380903	TROVE domain protein	Ancylostoma duodenale	-	-	-	-	3174
TR38531|c2_g2_i3	-	-	-	-	-	-	-	-	-	-	-	-	-	3174
TR12225|c1_g2_i3	749.553	1228.3	0.712564	0.173053	1	Baseline Expressed	748383377	kinase domain protein	Ancylostoma duodenale	-	GO:0005524-ATP binding ; GO:0004674-protein serine/threonine kinase activity	GO:0006468-protein phosphorylation	-	3173
TR40849|c1_g1_i2	457.964	654.002	0.51406	0.602845	1	Baseline Expressed	541045889	at-rich interactive domain-containing protein 1b	Ascaris suum	-	-	-	-	3170
TR43369|c0_g2_i4	3006.56	3517.77	0.226548	0.690128	1	Baseline Expressed	393911660	KH domain-containing protein	Loa loa	-	-	-	-	3170
TR13852|c0_g1_i1	11463.5	2144.87	-2.41809	0.120625	1	Baseline Expressed	339238809	putative ABC transporter, ATP-binding protein	Trichinella spiralis	map00230:Purine metabolism(adenylpyrophosphatase[ec:3.6.1.3])	GO:0016887-ATPase activity ; GO:0005524-ATP binding	GO:0008152-metabolic process	-	3167
TR18526|c1_g1_i3	300.787	342.918	0.18912	0.985731	1	Baseline Expressed	541041499	metabotropic glutamate receptor 2	Ascaris suum	-	GO:0004871-signal transducer activity	GO:0007165-signal transduction	GO:0016020-membrane	3166
TR29464|c0_g1_i2	836.306	752.409	-0.152514	0.45247	1	Baseline Expressed	393911160	CBR-APG-1 protein	Loa loa	-	-	GO:0015031-protein transport	GO:0030117-membrane coat	3165
TR3211|c0_g5_i5	1370.59	1438.97	0.0702346	0.7611	1	Baseline Expressed	685831171	Aminoacyl-tRNA synthetase, class Ia domain and Leucine-tRNA ligase family and Valyl/Leucyl/Isoleucyl-tRNA synthetase, editing domain and Aminoacyl-tRNA synthetase, class 1a, anticodon-binding domain and Rossmann-like alpha/beta/alpha sandwich fold domain-containing protein	Strongyloides ratti	-	GO:0003824-catalytic activity	-	-	3165
TR40502|c0_g1_i3	2926.76	2718.6	-0.106441	0.804633	1	Baseline Expressed	541043141	mitogen-activated protein kinase 7	Ascaris suum	map04150:mTOR signaling pathway(protein kinase[ec:2.7.11.24])	GO:0004707-MAP kinase activity ; GO:0005524-ATP binding	GO:0000165-MAPK cascade	GO:0005622-intracellular	3163
TR23354|c0_g1_i3	1638.29	2328.25	0.507053	0.0951886	1	Baseline Expressed	597850139	hypothetical protein Y032_0121g961	Ancylostoma ceylanicum	-	-	-	-	3160
TR9617|c4_g1_i3	136.469	202.726	0.570966	0.910381	1	Baseline Expressed	685830687	Midasin	Strongyloides ratti	-	-	-	-	3160
TR27875|c1_g1_i5	1077.72	1256.69	0.221645	0.475619	1	Baseline Expressed	597862988	hypothetical protein Y032_0047g1457	Ancylostoma ceylanicum	-	GO:0016491-oxidoreductase activity	GO:0008152-metabolic process	-	3159
TR12134|c0_g1_i4	237.904	225.83	-0.0751467	0.615657	1	Baseline Expressed	597850760	hypothetical protein Y032_0117g684	Ancylostoma ceylanicum	-	-	GO:0009987-cellular process	GO:0043229-intracellular organelle	3158
TR28710|c1_g2_i6	723.876	757.771	0.0660197	0.806515	1	Baseline Expressed	568281067	N-acetyllactosaminide 3-alpha-galactosyltransferase	Necator americanus	-	GO:0016757-transferase activity, transferring glycosyl groups	-	GO:0016020-membrane	3157
TR30928|c0_g1_i2	2699.97	2829.78	0.067743	0.873532	1	Baseline Expressed	402594019	mannosyl oligosaccharide glucosidase	Wuchereria bancrofti	-	-	-	-	3157
TR43361|c0_g1_i2	6584.47	6781.71	0.0425828	0.868279	1	Baseline Expressed	18139941	AF443191_1X-box binding protein processed isoform	Caenorhabditis elegans	-	-	-	-	3157
TR40865|c0_g1_i5	-	-	-	-	-	-	-	-	-	-	-	-	-	3157
TR18850|c0_g1_i1	3303.32	2901.36	-0.187189	0.579786	1	Baseline Expressed	312080777	coatomer gamma subunit	Loa loa	-	GO:0005198-structural molecule activity	GO:0016192-vesicle-mediated transport ; GO:0006886-intracellular protein transport	GO:0030126-COPI vesicle coat	3156
TR30939|c0_g1_i2	1870.31	2290.99	0.292693	0.341893	1	Baseline Expressed	541047622	protein transport protein sec24c	Ascaris suum	-	-	GO:0046907-intracellular transport ; GO:0015031-protein transport	-	3156
TR40890|c0_g1_i5	-	-	-	-	-	-	-	-	-	-	-	-	-	3156
TR43376|c0_g1_i1	166.518	322.23	0.95241	0.259561	1	Baseline Expressed	560141310	Patched domain containing protein	Haemonchus contortus	-	-	-	GO:0016020-membrane	3155
TR7674|c0_g1_i2	1165.76	1100.01	-0.0837586	0.679855	1	Baseline Expressed	393912526	CBR-SMK-1 protein	Loa loa	-	-	-	-	3155
TR38535|c1_g1_i2	3271.06	3092.09	-0.0811765	0.697587	1	Baseline Expressed	560132337	Glutamate synthase and FAD-dependent pyridine nucleotide-disulphide oxidoreductase domain containing protein	Haemonchus contortus	-	GO:0016638-oxidoreductase activity, acting on the CH-NH2 group of donors	GO:0006807-nitrogen compound metabolic process ; GO:0044710-single-organism metabolic process	-	3153
TR5316|c1_g1_i1	196.385	224.11	0.190525	0.873071	1	Baseline Expressed	541048616	brain tumor protein	Ascaris suum	-	-	-	-	3151
TR18597|c1_g1_i2	373.644	461.13	0.303509	0.340204	1	Baseline Expressed	541041880	wash complex subunit strumpellin	Ascaris suum	-	-	-	-	3150
TR42654|c1_g1_i7	-	-	-	-	-	-	-	-	-	-	-	-	-	3150
TR21616|c0_g1_i5	1041.15	960.766	-0.115927	0.801267	1	Baseline Expressed	1009341240	Bm5020	Brugia malayi	-	-	-	-	3148
TR38547|c0_g1_i2	194.55	254.653	0.388389	0.757202	1	Baseline Expressed	568291048	hypothetical protein NECAME_10074, partial	Necator americanus	-	-	-	-	3147
TR40932|c0_g1_i9	542.946	544.41	0.00388648	0.748508	1	Baseline Expressed	560125256	Protein of unknown function DUF895 domain containing protein	Haemonchus contortus	-	-	-	-	3147
TR29516|c1_g1_i1	443.378	485.512	0.13097	0.901888	1	Baseline Expressed	541042090	intron-binding protein aquarius	Ascaris suum	-	-	-	-	3143
TR33980|c0_g1_i1	1203.44	1428.27	0.247101	0.475947	1	Baseline Expressed	541043614	presequence protease	Ascaris suum	-	-	-	-	3142
TR34595|c0_g2_i3	2098.81	2290.83	0.126299	0.72979	1	Baseline Expressed	541048884	tumor suppressor p53-binding protein 1	Ascaris suum	-	-	-	-	3142
TR7712|c0_g1_i5	602.887	686.736	0.187868	0.515777	1	Baseline Expressed	685832980	Transporter	Strongyloides ratti	-	-	GO:0006810-transport	-	3142
TR8108|c2_g2_i2	835.66	1068.89	0.355123	0.542401	1	Baseline Expressed	685833102	Hypothetical protein SRAE_2000268400	Strongyloides ratti	-	-	-	-	3142
TR21976|c2_g1_i1	93.241	315.769	1.75983	0.215946	1	Baseline Expressed	597859482	hypothetical protein Y032_0063g3426	Ancylostoma ceylanicum	-	GO:0005262-calcium channel activity	GO:0006816-calcium ion transport	-	3137
TR42714|c0_g1_i1	2157.25	1728.26	-0.319872	0.481229	1	Baseline Expressed	341899996	hypothetical protein CAEBREN_29878	Caenorhabditis brenneri	-	-	-	-	3137
TR9575|c1_g2_i1	2393.25	2323	-0.0429825	0.809321	1	Baseline Expressed	685832042	Dynein heavy chain, cytoplasmic	Strongyloides ratti	map00230:Purine metabolism(phosphatase[ec:3.6.1.15]) ; map00730:Thiamine metabolism(phosphatase[ec:3.6.1.15])	GO:0017111-nucleoside-triphosphatase activity ; GO:0000166-nucleotide binding	-	-	3137
TR14013|c0_g1_i2	66.1264	310.164	2.22973	0.251419	1	Baseline Expressed	748398579	SET domain protein	Ancylostoma duodenale	-	-	-	-	3136
TR43353|c0_g1_i6	-	-	-	-	-	-	-	-	-	-	-	-	-	3136
TR11951|c0_g1_i2	9359.22	8564.94	-0.127944	0.60417	1	Baseline Expressed	685835223	RAC serine/threonine-protein kinase	Strongyloides ratti	-	GO:0005524-ATP binding ; GO:0004674-protein serine/threonine kinase activity	GO:0006468-protein phosphorylation	-	3132
TR14016|c0_g2_i1	2972.29	2828.79	-0.0713861	0.789312	1	Baseline Expressed	393910118	POT family protein	Loa loa	-	GO:0005215-transporter activity	GO:0044765-single-organism transport	-	3132
TR29153|c0_g1_i5	842.002	1152.68	0.453096	0.204546	1	Baseline Expressed	333440978	RdRP1	Ascaris suum	-	-	-	-	3132
TR7692|c3_g1_i3	-	-	-	-	-	-	-	-	-	-	-	-	-	3130
TR34541|c0_g1_i3	260.716	385.877	0.565661	0.282867	1	Baseline Expressed	685824815	Na+ channel, amiloride-sensitive family-containing protein	Strongyloides ratti	-	-	GO:0006810-transport	-	3129
TR23830|c0_g1_i1	937.379	820.447	-0.192222	0.522719	1	Baseline Expressed	560132705	Uncharacterised protein family UPF0004 and Radical SAM domain containing protein	Haemonchus contortus	-	GO:0003824-catalytic activity ; GO:0051536-iron-sulfur cluster binding	GO:0043412-macromolecule modification	GO:0016020-membrane	3128
TR29493|c0_g1_i2	209.485	298.871	0.512681	0.686154	1	Baseline Expressed	1009340859	BMA-DAF-19	Brugia malayi	-	-	-	-	3128
TR16510|c0_g1_i1	1290.96	1275.13	-0.0177956	0.977189	1	Baseline Expressed	671410122	Protein BM-TSR-1, isoform c	Brugia malayi	-	-	-	-	3125
TR8176|c1_g1_i1	261.523	237.678	-0.13793	0.590549	1	Baseline Expressed	762165005	PREDICTED: nuclear RNAi defective-3 protein-like, partial	Crassostrea gigas	-	-	-	-	3125
TR23847|c0_g1_i3	605.425	467.31	-0.373568	0.44404	1	Baseline Expressed	671404342	Protein Bm5692, isoform b	Brugia malayi	-	-	-	-	3124
TR39319|c1_g1_i7	622.219	556.802	-0.160257	0.49522	1	Baseline Expressed	597887288	hypothetical protein Y032_0965g3236	Ancylostoma ceylanicum	-	-	-	-	3123
TR28423|c0_g1_i3	2072.42	1849.58	-0.164118	0.826131	1	Baseline Expressed	393905699	speckle-type poz protein	Loa loa	-	-	-	-	3122
TR40880|c0_g1_i3	429.677	352.089	-0.287316	0.344791	1	Baseline Expressed	541047463	putative exonuclease mut-7	Ascaris suum	-	-	-	-	3121
TR43791|c0_g1_i5	198.505	275.513	0.472942	0.687701	1	Baseline Expressed	541049104	nephrocystin-4	Ascaris suum	-	-	-	-	3121
TR27812|c0_g2_i6	689.808	827.119	0.2619	0.401909	1	Baseline Expressed	597894466	hypothetical protein Y032_0525g2930	Ancylostoma ceylanicum	-	-	-	-	3120
TR38224|c0_g1_i3	2387.84	3700.99	0.632204	0.0331152	0.953829	Baseline Expressed	392919998	Protein DOP-2, isoform d	Caenorhabditis elegans	-	GO:0001591-dopamine neurotransmitter receptor activity, coupled via Gi/Go ; GO:0005515-protein binding ; GO:0008227-G-protein coupled amine receptor activity	GO:0007194-negative regulation of adenylate cyclase activity ; GO:0007606-sensory perception of chemical stimulus ; GO:0007268-synaptic transmission ; GO:0010579-positive regulation of adenylate cyclase activity involved in G-protein coupled receptor signaling pathway ; GO:0007195-adenylate cyclase-inhibiting dopamine receptor signaling pathway ; GO:0032094-response to food	GO:0005887-integral component of plasma membrane	3118
TR8104|c0_g1_i3	514.709	550.431	0.0968047	0.817035	1	Baseline Expressed	671406094	Protein BM-SRGP-1	Brugia malayi	-	-	-	-	3116
TR24033|c0_g1_i1	7261.95	2098.95	-1.79069	0.0152489	0.674743	Baseline Expressed	510853659	hypothetical protein ANCCEY_11195	Ancylostoma ceylanicum	-	-	-	-	3115
TR28752|c0_g3_i1	833.838	604.875	-0.46313	0.166409	1	Baseline Expressed	541049017	kinase d-interacting substrate	Ascaris suum	-	-	-	GO:0016020-membrane	3115
TR34786|c0_g1_i1	487.254	667.327	0.45372	0.294416	1	Baseline Expressed	170586588	Double-stranded RNA binding motif family protein	Brugia malayi	-	-	-	-	3115
TR28723|c0_g4_i1	665.145	688.398	0.0495735	0.851749	1	Baseline Expressed	671418171	Protein Bm3297, isoform f	Brugia malayi	-	-	-	-	3114
TR12173|c2_g2_i1	869.883	746.689	-0.220314	0.518822	1	Baseline Expressed	17540282	Protein CPIN-1	Caenorhabditis elegans	-	-	-	-	3113
TR22478|c0_g1_i1	3038.31	3546.24	0.223021	0.535806	1	Baseline Expressed	541039108	glycogen muscle form	Ascaris suum	-	GO:0030170-pyridoxal phosphate binding ; GO:0008184-glycogen phosphorylase activity	GO:0005975-carbohydrate metabolic process	-	3113
TR40451|c0_g1_i1	1791.18	1552.8	-0.206039	0.513508	1	Baseline Expressed	393912290	splicing factor 3B subunit 2	Loa loa	-	-	-	GO:0005634-nucleus	3113
TR31542|c0_g1_i1	2724.6	2874.74	0.0773877	0.871324	1	Baseline Expressed	312087752	integrin beta-2	Loa loa	-	-	GO:0007155-cell adhesion ; GO:0007229-integrin-mediated signaling pathway	GO:0016021-integral component of membrane	3112
TR21908|c0_g1_i1	-	-	-	-	-	-	-	-	-	-	-	-	-	3112
TR38116|c1_g1_i3	1187.64	982.917	-0.272951	0.55885	1	Baseline Expressed	597879625	hypothetical protein Y032_0007g3534	Ancylostoma ceylanicum	-	GO:0016798-hydrolase activity, acting on glycosyl bonds	-	-	3111
TR32271|c0_g2_i2	-	-	-	-	-	-	-	-	-	-	-	-	-	3111
TR38547|c0_g1_i1	203.275	258.506	0.34677	0.832669	1	Baseline Expressed	597834766	hypothetical protein Y032_0316g2288	Ancylostoma ceylanicum	-	-	-	-	3110
TR39294|c0_g2_i1	755.051	1329.08	0.815783	0.294471	1	Baseline Expressed	568267313	delta l-pyrroline-5-carboxylate synthetase, partial	Necator americanus	map00332:Carbapenem biosynthesis(5-kinase[ec:2.7.2.11]) ; map00332:Carbapenem biosynthesis(dehydrogenase[ec:1.2.1.41]) ; map00330:Arginine and proline metabolism(5-kinase[ec:2.7.2.11]) ; map00330:Arginine and proline metabolism(dehydrogenase[ec:1.2.1.41]) ; map01130:Biosynthesis of antibiotics(5-kinase[ec:2.7.2.11]) ; map01130:Biosynthesis of antibiotics(dehydrogenase[ec:1.2.1.41])	GO:0004349-glutamate 5-kinase activity ; GO:0004350-glutamate-5-semialdehyde dehydrogenase activity	GO:0016310-phosphorylation ; GO:0006561-proline biosynthetic process ; GO:0055114-oxidation-reduction process	GO:0005737-cytoplasm	3110
TR30911|c2_g1_i1	184.774	238.982	0.371142	0.570281	1	Baseline Expressed	312080402	fibronectin type III domain-containing protein	Loa loa	-	-	-	-	3109
TR18562|c1_g1_i8	404.866	630.86	0.639878	0.210093	1	Baseline Expressed	393908643	vacuolar protein sorting-associated protein 54	Loa loa	-	-	-	-	3108
TR26897|c1_g1_i2	97.4177	258.698	1.40901	0.378021	1	Baseline Expressed	312076823	CBP-B	Loa loa	-	-	-	-	3108
TR28372|c1_g1_i9	119.439	78.5827	-0.603984	0.357519	1	Baseline Expressed	1040696593	PREDICTED: putative helicase mov-10-B.1 isoform X2	Danio rerio	-	-	-	-	3108
TR40854|c0_g1_i2	197.943	199.857	0.0138787	0.907125	1	Baseline Expressed	393906091	WD repeat protein 35	Loa loa	-	-	-	-	3108
TR754|c0_g1_i3	6177.62	5093.44	-0.278411	0.425691	1	Baseline Expressed	671410444	Protein Bm9909, isoform c	Brugia malayi	-	GO:0003676-nucleic acid binding ; GO:0000166-nucleotide binding	-	-	3108
TR12194|c1_g2_i1	796.449	871.038	0.129153	0.812603	1	Baseline Expressed	393909617	CBR-ZYG-9 protein	Loa loa	-	-	-	-	3107
TR29148|c0_g1_i1	344.955	367.472	0.0912223	0.91272	1	Baseline Expressed	685828109	UDP-glucose:glycoprotein glucosyltransferase 1	Strongyloides ratti	-	GO:0016740-transferase activity	-	-	3106
TR34566|c0_g1_i2	214.071	205.877	-0.0563091	0.821203	1	Baseline Expressed	541047844	membrane-associated protein gex-3	Ascaris suum	-	-	-	-	3106
TR13924|c0_g2_i1	469.583	541.132	0.204599	0.695931	1	Baseline Expressed	312080732	FAM40A protein	Loa loa	-	-	-	-	3104
TR14015|c1_g1_i2	1238.39	1062.63	-0.220821	0.452065	1	Baseline Expressed	541039344	protein humpback-1	Ascaris suum	-	-	-	-	3102
TR40881|c0_g1_i2	1550.58	1771.91	0.1925	0.592552	1	Baseline Expressed	268554368	Hypothetical protein CBG11408	Caenorhabditis briggsae	-	GO:0004004-ATP-dependent RNA helicase activity ; GO:1901363-heterocyclic compound binding ; GO:0097159-organic cyclic compound binding	GO:0010501-RNA secondary structure unwinding	GO:0005739-mitochondrion	3102
TR42726|c0_g1_i1	791.899	661.07	-0.260514	0.546553	1	Baseline Expressed	393912098	piwi domain-containing protein	Loa loa	-	-	-	-	3101
TR44053|c0_g1_i10	561.361	526.273	-0.0931166	0.959697	1	Baseline Expressed	38569883	Otx-like homeodomain transcription factor	Nematostella vectensis	-	GO:0003677-DNA binding	-	-	3100
TR13950|c0_g1_i2	455.748	353.712	-0.365663	0.308159	1	Baseline Expressed	541047026	regulatory-associated protein of mtor	Ascaris suum	-	-	-	-	3099
TR34013|c0_g1_i2	403.71	429.86	0.0905453	0.848026	1	Baseline Expressed	1009342876	BMA-KIN-18	Brugia malayi	-	-	-	-	3099
TR13987|c1_g1_i1	289.532	479.447	0.727648	0.434255	1	Baseline Expressed	17569143	Protein PGP-3	Caenorhabditis elegans	-	GO:0042626-ATPase activity, coupled to transmembrane movement of substances	GO:0055085-transmembrane transport ; GO:0050829-defense response to Gram-negative bacterium ; GO:0045087-innate immune response ; GO:1990170-stress response to cadmium ion	GO:0016324-apical plasma membrane	3098
TR13992|c0_g1_i4	204.247	323.668	0.664198	0.772336	1	Baseline Expressed	308491402	CRE-KIN-4 protein	Caenorhabditis remanei	-	GO:0005524-ATP binding ; GO:0000287-magnesium ion binding ; GO:0004674-protein serine/threonine kinase activity	GO:0006468-protein phosphorylation	GO:0016021-integral component of membrane	3098
TR30944|c1_g1_i1	161.511	192.884	0.256106	0.912265	1	Baseline Expressed	541047603	mitogen-activated protein kinase kinase kinase 15	Ascaris suum	-	GO:0016301-kinase activity ; GO:0000166-nucleotide binding	GO:0016310-phosphorylation	-	3098
TR39521|c0_g1_i2	1427.12	1314.78	-0.118284	0.62428	1	Baseline Expressed	597845480	hypothetical protein Y032_0165g53	Ancylostoma ceylanicum	-	GO:0003924-GTPase activity ; GO:0005525-GTP binding	GO:0008152-metabolic process	-	3098
TR42727|c0_g2_i1	740.796	1077.47	0.5405	0.161322	1	Baseline Expressed	685831886	Eukaryotic translation initiation factor 3 subunit C	Strongyloides ratti	-	GO:0005488-binding	GO:0006412-translation	GO:0032991-macromolecular complex ; GO:0044444-cytoplasmic part	3098
TR21968|c0_g1_i2	945.446	722.883	-0.387232	0.273555	1	Baseline Expressed	541045880	f-box only protein 42	Ascaris suum	-	-	-	-	3096
TR5255|c0_g1_i3	638.205	760.078	0.252128	0.399926	1	Baseline Expressed	392894051	Protein PEF-1, isoform c	Caenorhabditis elegans	map04660:T cell receptor signaling pathway(phosphatase[ec:3.1.3.16])	GO:0030145-manganese ion binding ; GO:0004721-phosphoprotein phosphatase activity ; GO:0005506-iron ion binding ; GO:0005509-calcium ion binding	GO:0006470-protein dephosphorylation ; GO:0050906-detection of stimulus involved in sensory perception	GO:0043025-neuronal cell body	3096
TR12247|c1_g1_i4	1928.8	1545.94	-0.319218	0.287458	1	Baseline Expressed	568269907	nucleoporin autopeptidase, partial	Necator americanus	-	-	-	-	3094
TR28744|c2_g2_i1	244.944	395.099	0.689761	0.652035	1	Baseline Expressed	393911013	LET-418 protein	Loa loa	-	GO:0008026-ATP-dependent helicase activity ; GO:0003677-DNA binding ; GO:0005524-ATP binding ; GO:0008270-zinc ion binding	GO:0006355-regulation of transcription, DNA-templated ; GO:0008152-metabolic process	GO:0005634-nucleus	3093
TR29179|c2_g1_i3	2346.19	2207.49	-0.0879146	0.793122	1	Baseline Expressed	597845253	hypothetical protein Y032_0167g122	Ancylostoma ceylanicum	-	-	-	-	3092
TR21893|c0_g1_i1	371.114	589.92	0.668657	0.0853265	1	Baseline Expressed	170590286	Variant SH3 domain containing protein	Brugia malayi	-	-	GO:0044699-single-organism process	-	3091
TR29468|c14_g3_i3	-	-	-	-	-	-	-	-	-	-	-	-	-	3091
TR42654|c1_g1_i3	-	-	-	-	-	-	-	-	-	-	-	-	-	3090
TR23383|c0_g1_i1	1286.23	1153.73	-0.156851	0.64995	1	Baseline Expressed	402593900	hypothetical protein WUBG_01263	Wuchereria bancrofti	-	-	-	-	3089
TR38144|c0_g1_i5	1619.8	1639.78	0.0176833	0.845173	1	Baseline Expressed	256483437	ACC synthase-like protein	Heterodera glycines	-	-	-	-	3088
TR43770|c0_g1_i6	1266.93	2054.76	0.697631	0.0283461	0.898669	Baseline Expressed	453232766	Protein TRY-4	Caenorhabditis elegans	-	-	-	-	3087
TR34802|c1_g1_i1	1366.53	1194.23	-0.194429	0.711807	1	Baseline Expressed	71998450	Protein DDL-3, isoform b	Caenorhabditis elegans	-	-	GO:0034551-mitochondrial respiratory chain complex III assembly	GO:0005743-mitochondrial inner membrane	3084
TR38401|c1_g2_i5	228.57	254.953	0.157594	0.675708	1	Baseline Expressed	671418774	Protein BM-BBS-8, isoform b	Brugia malayi	-	-	-	-	3084
TR18498|c0_g1_i3	1184.22	1154.91	-0.0361575	0.78328	1	Baseline Expressed	405965429	RNA-binding motif, single-stranded-interacting protein 3	Crassostrea gigas	-	GO:0097159-organic cyclic compound binding ; GO:1901363-heterocyclic compound binding	-	-	3083
TR40863|c0_g1_i6	832.24	817.501	-0.0257801	0.980804	1	Baseline Expressed	597882963	hypothetical protein Y032_0003g1516	Ancylostoma ceylanicum	-	-	-	-	3083
TR5278|c0_g1_i4	1096.67	848.407	-0.370295	0.37006	1	Baseline Expressed	170586498	Valyl-tRNA synthetase	Brugia malayi	-	-	-	-	3083
TR40855|c0_g1_i8	805.703	661.594	-0.284301	0.416986	1	Baseline Expressed	685825054	85/88 kDa calcium-independent phospholipase A2	Strongyloides ratti	-	-	-	-	3082
TR8133|c0_g3_i3	1544.08	1303.44	-0.244419	0.554541	1	Baseline Expressed	685835900	Solute carrier family 12 member 9	Strongyloides ratti	-	-	GO:0044765-single-organism transport	GO:0016020-membrane	3082
TR43386|c0_g3_i2	-	-	-	-	-	-	-	-	-	-	-	-	-	3081
TR38344|c0_g2_i3	400.151	429.189	0.101066	1	1	Baseline Expressed	312071982	hypothetical protein LOAG_03273	Loa loa	-	-	-	-	3080
TR43763|c1_g2_i10	628.942	717.438	0.189928	0.574019	1	Baseline Expressed	393907247	TATA binding protein associated factor	Loa loa	-	-	-	-	3080
TR14016|c0_g1_i1	831.172	523.685	-0.666448	0.17951	1	Baseline Expressed	393909580	A-macroglobulin complement component family protein	Loa loa	-	-	-	GO:0005576-extracellular region	3079
TR32261|c1_g1_i3	181.966	240.701	0.403574	0.524768	1	Baseline Expressed	22073919	PAZ/Piwi domain protein	Heterodera glycines	-	-	-	-	3077
TR18573|c1_g1_i4	1407.57	1547.04	0.136307	0.724358	1	Baseline Expressed	541039511	atrial natriuretic peptide receptor 1	Ascaris suum	-	-	-	-	3076
TR38480|c1_g1_i4	1426.13	1763.11	0.306016	0.446089	1	Baseline Expressed	402589309	Cnot1 protein	Wuchereria bancrofti	-	-	-	-	3076
TR42723|c1_g2_i4	1008	869.255	-0.21364	0.517916	1	Baseline Expressed	393911786	hypothetical protein LOAG_00872	Loa loa	-	-	-	-	3076
TR21950|c0_g1_i1	548.176	601.417	0.133728	0.827328	1	Baseline Expressed	541041027	hypothetical protein ASU_11979	Ascaris suum	-	-	-	-	3075
TR4807|c0_g1_i1	7570.75	6970.45	-0.119184	0.851511	1	Baseline Expressed	170584952	EXS family protein	Brugia malayi	-	-	-	GO:0016021-integral component of membrane	3074
TR42196|c0_g4_i3	960.744	1033.17	0.104852	0.643697	1	Baseline Expressed	671416663	Protein Bm5835, isoform c	Brugia malayi	-	GO:0016787-hydrolase activity	-	-	3073
TR29154|c0_g1_i4	646.122	467.662	-0.46634	0.233783	1	Baseline Expressed	541042404	protein fam91a1	Ascaris suum	-	-	-	-	3072
TR32232|c0_g1_i1	1567.78	1583.86	0.0147141	0.898271	1	Baseline Expressed	541042605	nuclear pore complex protein 15	Ascaris suum	-	-	-	-	3070
TR30915|c2_g3_i2	1776.12	2124.83	0.258615	0.444599	1	Baseline Expressed	312069580	hypothetical protein LOAG_02162	Loa loa	-	-	GO:0031047-gene silencing by RNA	-	3068
TR38539|c0_g1_i4	584.133	562.088	-0.0555012	0.846782	1	Baseline Expressed	170584512	Dedicator of cytokinesis family protein	Brugia malayi	-	-	-	-	3068
TR29129|c0_g4_i1	1621.9	1380.42	-0.232581	0.368511	1	Baseline Expressed	170590012	Pre-mRNA splicing factor PRP8	Brugia malayi	-	-	-	-	3064
TR27803|c0_g1_i2	-	-	-	-	-	-	-	-	-	-	-	-	-	3064
TR36699|c0_g1_i2	1787.5	1468.59	-0.283516	0.271348	1	Baseline Expressed	541045288	e3 ubiquitin-protein ligase su	Ascaris suum	-	GO:0016874-ligase activity ; GO:0004842-ubiquitin-protein transferase activity	GO:0016567-protein ubiquitination	-	3063
TR14599|c0_g1_i4	8467.03	10731.8	0.34196	0.254431	1	Baseline Expressed	341896870	hypothetical protein CAEBREN_25636	Caenorhabditis brenneri	-	GO:0005215-transporter activity	-	-	3062
TR8147|c0_g2_i1	1312.44	771.946	-0.765684	0.188405	1	Baseline Expressed	541047426	autophagy-related protein 9a	Ascaris suum	-	-	-	-	3062
TR3841|c0_g3_i1	1246.42	1307.01	0.0684808	0.843907	1	Baseline Expressed	597893304	hypothetical protein Y032_0567g33	Ancylostoma ceylanicum	-	-	-	-	3061
TR11913|c0_g1_i5	4453.07	4192.5	-0.0869882	0.675711	1	Baseline Expressed	71991643	Protein UNC-43, isoform h	Caenorhabditis elegans	-	GO:0009931-calcium-dependent protein serine/threonine kinase activity ; GO:0044325-ion channel binding ; GO:0043167-ion binding ; GO:0000166-nucleotide binding ; GO:0004683-calmodulin-dependent protein kinase activity	GO:0018105-peptidyl-serine phosphorylation ; GO:0018107-peptidyl-threonine phosphorylation ; GO:0072375-medium-term memory ; GO:0000165-MAPK cascade	GO:0043005-neuron projection	3060
TR12223|c1_g1_i4	388.974	445.971	0.197276	0.599879	1	Baseline Expressed	393912011	hypothetical protein LOAG_06896, partial	Loa loa	-	-	-	-	3060
TR18525|c1_g1_i3	846.091	1163.9	0.460083	0.150305	1	Baseline Expressed	560139389	Major facilitator superfamily MFS-1 domain containing protein	Haemonchus contortus	-	-	-	-	3060
TR40505|c4_g5_i5	737.854	997.213	0.434567	0.222612	1	Baseline Expressed	341877055	CBN-TYR-3 protein	Caenorhabditis brenneri	-	-	-	-	3060
TR43833|c0_g1_i2	1851.02	1362.1	-0.442495	0.260979	1	Baseline Expressed	541047260	hypothetical protein ASU_02897	Ascaris suum	-	-	-	-	3057
TR3181|c0_g1_i3	848.004	806.451	-0.0724848	0.896527	1	Baseline Expressed	560125496	Zinc finger domain containing protein, partial	Haemonchus contortus	-	-	-	-	3055
TR3239|c0_g1_i2	2064.28	2032.59	-0.022319	0.846271	1	Baseline Expressed	341894146	hypothetical protein CAEBREN_32795	Caenorhabditis brenneri	-	GO:0043167-ion binding ; GO:0000166-nucleotide binding ; GO:0004812-aminoacyl-tRNA ligase activity	GO:0006418-tRNA aminoacylation for protein translation	-	3054
TR3252|c0_g1_i1	461.793	699.269	0.598602	0.173027	1	Baseline Expressed	685825052	Na+ channel, amiloride-sensitive family and Degenerin family-containing protein	Strongyloides ratti	-	-	GO:0006810-transport	-	3054
TR14650|c1_g1_i12	1290.14	1571.77	0.28486	0.405062	1	Baseline Expressed	1009344227	BMA-MAX-2, isoform b	Brugia malayi	-	-	-	-	3053
TR40870|c0_g1_i3	504.109	540.033	0.0993099	0.788694	1	Baseline Expressed	402588518	hypothetical protein WUBG_06638, partial	Wuchereria bancrofti	-	-	-	-	3053
TR43816|c0_g1_i2	378.603	390.607	0.0450288	0.862519	1	Baseline Expressed	541045527	syntrophin-1	Ascaris suum	-	-	-	-	3053
TR7728|c0_g1_i6	564.51	867.184	0.61934	0.118978	1	Baseline Expressed	541046124	serine threonine-protein kinase warts	Ascaris suum	-	GO:0005524-ATP binding ; GO:0004674-protein serine/threonine kinase activity	GO:0006468-protein phosphorylation	-	3052
TR28707|c3_g1_i2	371.193	508.762	0.454822	0.538357	1	Baseline Expressed	1009345295	BMA-TLN-1, isoform a	Brugia malayi	-	-	-	-	3051
TR34462|c0_g1_i5	351.735	494.191	0.490578	0.587783	1	Baseline Expressed	393907150	Rapgap1	Loa loa	-	-	-	-	3050
TR8167|c0_g1_i1	174.444	275.845	0.661095	0.258258	1	Baseline Expressed	268567019	C. briggsae CBR-IRS-2 protein	Caenorhabditis briggsae	-	GO:0003824-catalytic activity	-	-	3050
TR27587|c1_g1_i1	19991.7	17858.4	-0.162802	0.84418	1	Baseline Expressed	541044890	putative phospholipase d	Ascaris suum	-	-	-	-	3049
TR34024|c0_g1_i4	1143.94	1299.81	0.184295	0.57989	1	Baseline Expressed	1009343534	Bm5673	Brugia malayi	-	-	-	-	3049
TR524|c2_g2_i3	258.217	239.953	-0.105829	0.580636	1	Baseline Expressed	308485166	CRE-ANC-1 protein	Caenorhabditis remanei	-	-	-	-	3049
TR38570|c1_g2_i2	111.276	329.733	1.56716	0.176961	1	Baseline Expressed	541043049	spectrin alpha chain	Ascaris suum	-	GO:0005509-calcium ion binding	-	-	3048
TR39317|c0_g1_i3	626.404	544.73	-0.201551	0.549423	1	Baseline Expressed	541040764	putative pre-mrna-splicing factor atp-dependent rna helicase mog-5	Ascaris suum	-	GO:0003676-nucleic acid binding ; GO:0005524-ATP binding ; GO:0008026-ATP-dependent helicase activity	GO:0008152-metabolic process	-	3048
TR40854|c0_g1_i1	226.957	235.972	0.0561981	0.904438	1	Baseline Expressed	393906091	WD repeat protein 35	Loa loa	-	-	-	-	3047
TR18425|c0_g1_i1	4014.84	3268.86	-0.296554	0.439696	1	Baseline Expressed	341904641	hypothetical protein CAEBREN_16690	Caenorhabditis brenneri	-	-	-	-	3046
TR4512|c1_g2_i2	4034.39	2796.72	-0.528613	0.0902379	1	Baseline Expressed	597876531	hypothetical protein Y032_0011g1448	Ancylostoma ceylanicum	-	-	-	GO:0016020-membrane	3045
TR43357|c0_g1_i1	1991.62	2057.42	0.046892	0.86836	1	Baseline Expressed	312081725	NEK/NEK6 protein kinase	Loa loa	-	GO:0016301-kinase activity ; GO:0000166-nucleotide binding	GO:0016310-phosphorylation	-	3044
TR39324|c0_g1_i1	239.937	298.839	0.316716	0.596003	1	Baseline Expressed	541042107	exocyst complex component 2	Ascaris suum	-	-	-	-	3042
TR18574|c0_g1_i1	1501.17	1362.49	-0.139849	0.720023	1	Baseline Expressed	597865763	hypothetical protein Y032_0038g3661	Ancylostoma ceylanicum	-	GO:0003924-GTPase activity ; GO:0005525-GTP binding	GO:0008152-metabolic process	-	3041
TR43787|c1_g2_i1	636.931	504.033	-0.33762	0.194581	1	Baseline Expressed	170581758	SH2 domain containing protein	Brugia malayi	-	-	-	-	3040
TR5088|c0_g1_i6	235.302	240.765	0.0331126	0.881281	1	Baseline Expressed	560120851	DNA RNA helicase and RQC and Helicase RNase D C-terminal domain containing protein	Haemonchus contortus	-	GO:0016787-hydrolase activity	GO:0044237-cellular metabolic process	-	3040
TR21929|c1_g3_i3	261.895	274.714	0.0689417	0.920708	1	Baseline Expressed	560121999	Leucine-rich repeat and Immunoglobulin I-set and Haem peroxidase domain containing protein	Haemonchus contortus	-	-	GO:0050896-response to stimulus	-	3039
TR29479|c0_g1_i3	1590.7	1933.75	0.281743	0.422037	1	Baseline Expressed	685830607	Guanine nucleotide-binding protein subunit alpha-11	Strongyloides ratti	-	GO:0031683-G-protein beta/gamma-subunit complex binding ; GO:0001664-G-protein coupled receptor binding ; GO:0005525-GTP binding ; GO:0004871-signal transducer activity ; GO:0003924-GTPase activity	GO:0007186-G-protein coupled receptor signaling pathway ; GO:0008152-metabolic process	-	3039
TR18812|c0_g2_i4	327.072	383.327	0.228967	0.69204	1	Baseline Expressed	510863725	hypothetical protein ANCCEY_01893	Ancylostoma ceylanicum	-	-	-	-	3038
TR34802|c1_g1_i6	1354.75	1179.11	-0.200333	0.695082	1	Baseline Expressed	71998450	Protein DDL-3, isoform b	Caenorhabditis elegans	-	-	GO:0034551-mitochondrial respiratory chain complex III assembly	GO:0005743-mitochondrial inner membrane	3038
TR5553|c0_g1_i1	2143.73	2149.39	0.00380635	0.882832	1	Baseline Expressed	256483437	ACC synthase-like protein	Heterodera glycines	-	-	-	-	3038
TR8143|c0_g1_i2	878.188	1281.03	0.5447	0.264755	1	Baseline Expressed	560131479	hypothetical protein isoform b	Haemonchus contortus	-	-	-	-	3038
TR38563|c1_g1_i3	1094.44	1330.35	0.28161	0.428392	1	Baseline Expressed	597875972	hypothetical protein Y032_0012g1833	Ancylostoma ceylanicum	-	-	GO:0044237-cellular metabolic process	-	3037
TR23881|c0_g1_i1	3115.03	7230.24	1.2148	8.70116e-05	0.0244982	Baseline Expressed	33413794	putative esophageal gland cell secretory protein 32	Meloidogyne incognita	-	-	-	-	3034
TR39257|c0_g1_i4	283.805	295.478	0.0581503	0.868684	1	Baseline Expressed	312079776	hypothetical protein LOAG_06735	Loa loa	-	-	-	-	3034
TR18536|c1_g1_i6	722.998	632.95	-0.1919	0.374164	1	Baseline Expressed	560120406	Extracellular ligand-binding receptor and Serine threonine protein kinase-related and Adenylyl cyclase class-3 4 guanylyl cyclase domain containing protein	Haemonchus contortus	map00230:Purine metabolism(cyclase[ec:4.6.1.2])	GO:0004383-guanylate cyclase activity ; GO:0004672-protein kinase activity ; GO:0005524-ATP binding	GO:0006468-protein phosphorylation ; GO:0035556-intracellular signal transduction ; GO:0006182-cGMP biosynthetic process	GO:0016021-integral component of membrane ; GO:0005622-intracellular	3033
TR23354|c0_g1_i6	1641.56	2307.88	0.491502	0.0943635	1	Baseline Expressed	597850139	hypothetical protein Y032_0121g961	Ancylostoma ceylanicum	-	-	-	-	3033
TR38357|c0_g1_i3	362.61	321.022	-0.175746	0.5202	1	Baseline Expressed	671417929	Protein BM-GFI-2, isoform b	Brugia malayi	-	-	-	-	3032
TR36664|c0_g2_i2	1063.18	925.213	-0.200533	0.325607	1	Baseline Expressed	560120787	Tensin phosphotyrosine-binding and Variant SH3 domain containing protein	Haemonchus contortus	-	-	-	-	3029
TR38517|c1_g3_i1	212.079	315.481	0.572954	0.757217	1	Baseline Expressed	393907818	hypothetical protein LOAG_17940	Loa loa	-	-	-	-	3029
TR34234|c0_g1_i6	1121.78	1369.61	0.287971	0.430819	1	Baseline Expressed	170593681	Rhomboid family protein	Brugia malayi	-	-	-	-	3027
TR36710|c2_g2_i1	1388.1	1615.51	0.218874	0.354301	1	Baseline Expressed	308457729	hypothetical protein CRE_04385	Caenorhabditis remanei	-	-	-	-	3027
TR34505|c0_g1_i3	-	-	-	-	-	-	-	-	-	-	-	-	-	3027
TR21953|c0_g1_i1	1589.19	1290.1	-0.30081	0.414343	1	Baseline Expressed	560134388	Clathrin coatomer adaptor and Clathrin adaptor domain containing protein	Haemonchus contortus	-	GO:0008565-protein transporter activity	GO:0016192-vesicle-mediated transport ; GO:0006886-intracellular protein transport	GO:0030131-clathrin adaptor complex	3026
TR42676|c0_g1_i2	-	-	-	-	-	-	-	-	-	-	-	-	-	3025
TR18561|c1_g1_i3	436.48	463.201	0.0857221	0.781253	1	Baseline Expressed	671416269	Protein BM-SYM-4, isoform b	Brugia malayi	-	-	-	-	3024
TR40906|c0_g3_i1	767.348	890.862	0.215321	0.517749	1	Baseline Expressed	685825069	Ras-like guanine nucleotide exchange factor,N-terminal domain and Guanine-nucleotide dissociation stimulator CDC25 domain and Ras guanine nucleotide exchange factor, domain-containing protein	Strongyloides ratti	-	-	-	-	3022
TR38373|c0_g2_i2	1447.53	1288.75	-0.167625	0.399624	1	Baseline Expressed	748383937	ARC105 domain protein	Ancylostoma duodenale	-	GO:0001104-RNA polymerase II transcription cofactor activity	GO:0006357-regulation of transcription from RNA polymerase II promoter	GO:0016592-mediator complex	3021
TR5502|c0_g1_i1	1589.44	1581.21	-0.00749125	0.904495	1	Baseline Expressed	685834087	G-protein, beta subunit domain and WD40 repeat and Quinonprotein alcohol dehydrogenase-like superfamily domain and NLE domain and WD40/YVTN repeat-like-containing domain and WD40-repeat-containing domain and G-protein beta WD-40 repeat-containing protein	Strongyloides ratti	-	-	-	-	3021
TR28997|c1_g1_i2	241.503	171.577	-0.493186	0.230556	1	Baseline Expressed	1009341748	BMA-MIG-5	Brugia malayi	-	-	-	-	3020
TR34672|c0_g1_i7	1046.68	1229.54	0.232304	0.700316	1	Baseline Expressed	1017465574	Cation transporting ATPase	Caenorhabditis elegans	-	-	-	-	3019
TR33682|c0_g2_i2	1703.69	1929.96	0.179906	0.963974	1	Baseline Expressed	671407379	Protein BM-SPK-1, isoform e	Brugia malayi	-	GO:0004672-protein kinase activity ; GO:0005524-ATP binding	GO:0006468-protein phosphorylation	-	3018
TR18830|c0_g1_i1	971.424	1112.26	0.195325	0.695995	1	Baseline Expressed	541042362	general vesicular transport factor	Ascaris suum	-	-	-	-	3017
TR32448|c1_g1_i7	984.703	1028.01	0.0620953	0.900057	1	Baseline Expressed	961835589	PREDICTED: tubulin beta chain-like	Poecilia latipinna	-	-	-	-	3014
TR39251|c0_g1_i3	1402.52	1231.73	-0.187334	0.644115	1	Baseline Expressed	312088807	pyridine nucleotide-disufhide oxidoreductase	Loa loa	-	-	-	-	3014
TR9575|c0_g1_i1	96.4997	350.165	1.85944	0.246515	1	Baseline Expressed	597889563	hypothetical protein Y032_0756g2091	Ancylostoma ceylanicum	-	-	-	-	3014
TR12197|c0_g1_i2	267.962	376.47	0.490506	0.924658	1	Baseline Expressed	393912554	hypothetical protein LOAG_16361	Loa loa	-	-	-	-	3013
TR30276|c1_g1_i5	1597.64	1393.42	-0.197311	0.482954	1	Baseline Expressed	312085220	U5 snRNP-associated protein	Loa loa	-	-	GO:0000398-mRNA splicing, via spliceosome	GO:0005634-nucleus	3012
TR42741|c0_g1_i1	530.085	792.723	0.580592	0.088201	1	Baseline Expressed	597892574	hypothetical protein Y032_0597g455	Ancylostoma ceylanicum	-	-	-	-	3012
TR29503|c0_g1_i1	959.993	1002.01	0.0617959	0.870817	1	Baseline Expressed	402590651	CAP-Gly domain-containing protein	Wuchereria bancrofti	-	-	-	-	3011
TR42695|c0_g1_i3	590.516	772.943	0.388387	0.150704	1	Baseline Expressed	560121307	Alanine dehydrogenase PNT and Saccharopine dehydrogenase domain containing protein	Haemonchus contortus	-	GO:0016491-oxidoreductase activity	GO:0055114-oxidation-reduction process	-	3011
TR8124|c1_g2_i2	-	-	-	-	-	-	-	-	-	-	-	-	-	3011
TR14641|c0_g1_i3	906.048	1147.18	0.340436	0.293274	1	Baseline Expressed	541040094	wd repeat-containing protein 24	Ascaris suum	-	-	-	-	3010
TR32467|c1_g1_i2	219.174	312.663	0.512532	0.836101	1	Baseline Expressed	685832340	La-related protein 1	Strongyloides ratti	-	-	-	-	3010
TR13846|c0_g1_i1	427.748	575.304	0.427565	0.264135	1	Baseline Expressed	587655181	hypothetical protein, partial	Meloidogyne incognita	-	-	-	-	3008
TR34041|c0_g1_i1	1657.83	972.283	-0.769847	0.0281965	0.897081	Baseline Expressed	597891411	hypothetical protein Y032_0645g1084	Ancylostoma ceylanicum	map00230:Purine metabolism(phosphodiesterase[ec:3.1.4.17])	GO:0046872-metal ion binding ; GO:0004114-3',5'-cyclic-nucleotide phosphodiesterase activity	GO:0008152-metabolic process ; GO:0007165-signal transduction	-	3004
TR24934|c0_g1_i3	828.61	904.187	0.125928	0.623285	1	Baseline Expressed	541043541	phosphatidylinositol 3-kinase catalytic subunit type 3	Ascaris suum	-	GO:0016740-transferase activity	GO:0009987-cellular process	-	3003
TR42672|c1_g1_i2	366.012	706.944	0.949704	0.0221569	0.816077	Baseline Expressed	685830826	Protein unc-79 homolog	Strongyloides ratti	-	-	-	-	3002
TR39257|c0_g1_i7	-	-	-	-	-	-	-	-	-	-	-	-	-	3002
TR5082|c0_g1_i1	408.4	351.117	-0.21803	0.494455	1	Baseline Expressed	646284763	hypothetical protein BOTBODRAFT_39424	Botryobasidium botryosum FD-172 SS1	-	-	-	-	3001
TR38133|c3_g1_i2	2385	1809.5	-0.398396	0.257152	1	Baseline Expressed	57283053	R166.5-like protein	Meloidogyne artiellia	-	GO:0004672-protein kinase activity ; GO:0005524-ATP binding	GO:0006468-protein phosphorylation	-	2998
TR38396|c1_g1_i1	1116.99	772.886	-0.531283	0.212791	1	Baseline Expressed	393911786	hypothetical protein LOAG_00872	Loa loa	-	-	-	-	2998
TR39285|c0_g2_i1	566.265	474.794	-0.254174	0.466546	1	Baseline Expressed	393907825	hypothetical protein LOAG_07817	Loa loa	-	-	-	-	2998
TR17065|c0_g1_i9	838.52	374.252	-1.16383	0.118144	1	Baseline Expressed	999979603	UDP-glucuronosyltransferase 1-2	Exaiptasia pallida	-	-	-	-	2997
TR34593|c0_g1_i4	286.969	307.691	0.100587	0.74846	1	Baseline Expressed	312079776	hypothetical protein LOAG_06735	Loa loa	-	-	-	-	2996
TR5286|c1_g1_i1	936.414	1012.04	0.112049	0.832246	1	Baseline Expressed	212645547	Protein T13H5.1, isoform d	Caenorhabditis elegans	map04660:T cell receptor signaling pathway(phosphatase[ec:3.1.3.16])	GO:0004721-phosphoprotein phosphatase activity	GO:0006470-protein dephosphorylation	-	2995
TR30361|c0_g1_i3	558.134	738.381	0.403755	0.539085	1	Baseline Expressed	170588803	plexin A	Brugia malayi	-	-	-	-	2993
TR18910|c0_g2_i3	2886.31	2062.04	-0.485152	0.136431	1	Baseline Expressed	17505422	Protein ERM-1, isoform a	Caenorhabditis elegans	-	GO:0008092-cytoskeletal protein binding ; GO:0005198-structural molecule activity	GO:0007015-actin filament organization ; GO:0035148-tube formation ; GO:1903361-protein localization to basolateral plasma membrane ; GO:0002119-nematode larval development ; GO:0040011-locomotion ; GO:0002009-morphogenesis of an epithelium	GO:0031974-membrane-enclosed lumen ; GO:0045179-apical cortex ; GO:0031941-filamentous actin ; GO:0016324-apical plasma membrane	2991
TR16485|c1_g1_i3	822.575	701.704	-0.229285	0.574953	1	Baseline Expressed	170578894	ATP-binding cassette sub-family E member 1 (Ribonuclease 4 inhibitor)	Brugia malayi	map00230:Purine metabolism(adenylpyrophosphatase[ec:3.6.1.3])	GO:0016887-ATPase activity ; GO:0005524-ATP binding	GO:0008152-metabolic process	-	2989
TR28997|c1_g1_i6	206.708	159.268	-0.376136	0.351566	1	Baseline Expressed	1009341748	BMA-MIG-5	Brugia malayi	-	-	-	-	2989
TR42217|c1_g1_i3	254.42	328.123	0.367021	0.732881	1	Baseline Expressed	560131421	WD40 repeat domain containing protein	Haemonchus contortus	-	-	-	-	2988
TR38386|c0_g1_i1	658.969	631.34	-0.0617936	0.659653	1	Baseline Expressed	669328656	hypothetical protein M514_12614	Trichuris suis	-	-	-	-	2985
TR3854|c0_g1_i3	2931.33	2257.18	-0.37703	0.248004	1	Baseline Expressed	541040376	pre-mrna-splicing factor cwc22-like protein	Ascaris suum	-	GO:0003723-RNA binding	-	-	2984
TR27830|c0_g2_i2	3066.02	1757.39	-0.802929	0.221712	1	Baseline Expressed	541039982	kh domain-containing protein	Ascaris suum	-	GO:0003676-nucleic acid binding	-	GO:0016020-membrane	2983
TR12191|c0_g1_i6	1570.13	1650.69	0.07219	0.979627	1	Baseline Expressed	402585198	MIZ zinc finger family protein, partial	Wuchereria bancrofti	-	-	-	-	2982
TR43795|c0_g4_i4	596.543	487.915	-0.289998	0.482684	1	Baseline Expressed	560134216	PRELI MSF1 and Cellular retinaldehyde-binding triple function domain containing protein	Haemonchus contortus	-	-	-	-	2982
TR4461|c1_g1_i2	1283.09	1614.58	0.331537	0.435539	1	Baseline Expressed	671413468	Protein Bm2393, isoform d	Brugia malayi	-	GO:0005488-binding	-	-	2982
TR21949|c0_g1_i2	690.9	586.418	-0.236547	0.549644	1	Baseline Expressed	1009340748	BMA-ANOH-1, isoform a	Brugia malayi	-	-	-	-	2980
TR43422|c0_g1_i3	184.568	214.684	0.218059	0.952892	1	Baseline Expressed	671416365	Protein BM-LAM-2, isoform i	Brugia malayi	-	-	-	-	2979
TR35353|c0_g1_i6	273.625	230.335	-0.248463	0.579255	1	Baseline Expressed	685835825	G protein-coupled receptor, rhodopsin-like family and GPCR, rhodopsin-like, 7TM domain and 7TM GPCR, serpentine receptor class w (Srw) family-containing protein	Strongyloides ratti	-	-	-	-	2974
TR8179|c0_g2_i7	261.19	237.231	-0.138809	0.627209	1	Baseline Expressed	541045877	tetratricopeptide repeat protein 21-like protein	Ascaris suum	-	-	-	-	2974
TR16372|c4_g1_i3	2621.54	1293.59	-1.01904	0.157702	1	Baseline Expressed	312083923	L-plastin	Loa loa	-	GO:0003779-actin binding ; GO:0005509-calcium ion binding	-	-	2973
TR17017|c1_g1_i9	245.023	301.958	0.301429	0.52894	1	Baseline Expressed	341883437	hypothetical protein CAEBREN_31560	Caenorhabditis brenneri	-	-	-	-	2973
TR38499|c0_g3_i2	310.919	249.444	-0.317825	0.405568	1	Baseline Expressed	402591342	hypothetical protein WUBG_03818, partial	Wuchereria bancrofti	-	-	-	-	2972
TR42774|c0_g3_i1	1100.45	1296.96	0.237044	0.492033	1	Baseline Expressed	341893288	hypothetical protein CAEBREN_12626	Caenorhabditis brenneri	-	GO:0015269-calcium-activated potassium channel activity	GO:0006813-potassium ion transport	GO:0016020-membrane	2972
TR39337|c0_g1_i2	941.832	1273.7	0.435481	0.211393	1	Baseline Expressed	685825081	Attractin	Strongyloides ratti	-	-	-	-	2971
TR40913|c0_g1_i2	991.513	1004.95	0.0194242	0.890597	1	Baseline Expressed	541046631	polynucleotide 5 -hydroxyl-kinase nol-9	Ascaris suum	-	-	-	-	2971
TR38775|c1_g1_i1	1836.73	1838.55	0.00143428	0.914682	1	Baseline Expressed	393912057	hypothetical protein LOAG_06157	Loa loa	-	GO:0003677-DNA binding ; GO:0003700-transcription factor activity, sequence-specific DNA binding	GO:0007049-cell cycle ; GO:0006355-regulation of transcription, DNA-templated ; GO:0006351-transcription, DNA-templated	GO:0005667-transcription factor complex ; GO:0005634-nucleus	2970
TR5263|c0_g1_i1	1657.7	2115.45	0.35178	0.318598	1	Baseline Expressed	341902215	CBN-PKC-2 protein	Caenorhabditis brenneri	map04070:Phosphatidylinositol signaling system(kinase C[ec:2.7.11.13])	GO:0004697-protein kinase C activity ; GO:0005524-ATP binding ; GO:0008270-zinc ion binding	GO:0035556-intracellular signal transduction ; GO:0006468-protein phosphorylation	GO:0005622-intracellular	2970
TR18498|c0_g1_i4	1166.89	1162.78	-0.00509425	0.805403	1	Baseline Expressed	762081332	PREDICTED: RNA-binding motif, single-stranded-interacting protein 3-like isoform X8	Crassostrea gigas	-	-	-	-	2967
TR30932|c0_g1_i5	504.622	352.248	-0.518611	0.444097	1	Baseline Expressed	671404483	Protein Bm6321, isoform b	Brugia malayi	-	-	-	-	2967
TR18914|c2_g1_i11	680.839	861.962	0.340311	0.459749	1	Baseline Expressed	321476556	hypothetical protein DAPPUDRAFT_207300	Daphnia pulex	-	-	-	-	2966
TR42648|c0_g1_i1	1416.98	1137.92	-0.316426	0.49099	1	Baseline Expressed	685835900	Solute carrier family 12 member 9	Strongyloides ratti	-	-	GO:0044765-single-organism transport	GO:0016020-membrane	2965
TR468|c0_g3_i3	1458.64	1530.64	0.0695114	0.894897	1	Baseline Expressed	748398462	hypothetical protein ANCDUO_02698	Ancylostoma duodenale	-	-	-	-	2964
TR27861|c0_g1_i1	1245.78	2078.4	0.738425	0.128886	1	Baseline Expressed	56755525	SJCHGC06265 protein	Schistosoma japonicum	-	-	-	-	2963
TR5254|c3_g1_i2	5176	3618.97	-0.516259	0.222299	1	Baseline Expressed	393910273	KH domain-containing protein	Loa loa	-	-	-	-	2963
TR9596|c0_g1_i2	1440.33	1476.66	0.0359429	0.957318	1	Baseline Expressed	1009343413	BMA-SNRP-200	Brugia malayi	-	-	-	-	2963
TR12214|c1_g1_i1	266.348	260.526	-0.031885	0.942195	1	Baseline Expressed	685825597	Potassium channel subfamily K member 18	Strongyloides ratti	-	-	-	-	2962
TR28760|c0_g2_i5	634.535	698.17	0.137877	0.788463	1	Baseline Expressed	748391596	FAD linked oxidase protein	Ancylostoma duodenale	-	GO:0003824-catalytic activity	-	-	2962
TR787|c0_g1_i3	1257.87	801.862	-0.649553	0.23352	1	Baseline Expressed	17506981	Protein AARS-2	Caenorhabditis elegans	map00970:Aminoacyl-tRNA biosynthesis(ligase[ec:6.1.1.7])	GO:0008270-zinc ion binding ; GO:0004813-alanine-tRNA ligase activity ; GO:0005524-ATP binding ; GO:0000049-tRNA binding	GO:0006419-alanyl-tRNA aminoacylation ; GO:0002119-nematode larval development ; GO:0040011-locomotion ; GO:0048477-oogenesis ; GO:0009792-embryo development ending in birth or egg hatching	GO:0005737-cytoplasm	2962
TR43399|c0_g1_i3	-	-	-	-	-	-	-	-	-	-	-	-	-	2962
TR18284|c3_g3_i1	1716.83	1543.55	-0.153488	0.824371	1	Baseline Expressed	597862944	hypothetical protein Y032_0047g1433	Ancylostoma ceylanicum	-	GO:0005525-GTP binding	GO:0007264-small GTPase mediated signal transduction ; GO:0015031-protein transport	GO:0005622-intracellular	2961
TR32491|c1_g2_i1	-	-	-	-	-	-	-	-	-	-	-	-	-	2960
TR18558|c1_g1_i1	973.058	729.587	-0.415446	0.295823	1	Baseline Expressed	541047147	protein sel-1-like protein 1	Ascaris suum	-	-	-	GO:0016020-membrane	2959
TR42704|c0_g1_i3	454.618	413.441	-0.136971	0.561641	1	Baseline Expressed	393906899	spondin family protein 1	Loa loa	-	-	-	-	2959
TR14641|c0_g1_i2	867.559	1143.3	0.398167	0.219266	1	Baseline Expressed	541040094	wd repeat-containing protein 24	Ascaris suum	-	-	-	-	2957
TR39140|c1_g1_i5	752.471	1341.67	0.834323	0.0113896	0.582633	Baseline Expressed	597882206	hypothetical protein Y032_0004g2220	Ancylostoma ceylanicum	-	-	-	-	2957
TR38488|c1_g2_i3	1204.06	1219.07	0.0178759	0.995002	1	Baseline Expressed	541043984	putative cation-transporting atpase	Ascaris suum	-	GO:0043167-ion binding ; GO:0016787-hydrolase activity ; GO:0000166-nucleotide binding	-	GO:0016020-membrane	2955
TR39298|c0_g1_i4	899.16	1319.86	0.553734	0.249416	1	Baseline Expressed	541039625	alk tyrosine kinase receptor	Ascaris suum	-	GO:0004672-protein kinase activity	GO:0016310-phosphorylation	-	2954
TR42687|c0_g1_i1	832.73	438.743	-0.924473	0.0111736	0.578967	Baseline Expressed	170582929	DNA-dependent RNA polymerase family protein	Brugia malayi	-	-	-	-	2954
TR12239|c1_g1_i3	137.528	429.783	1.64388	0.208848	1	Baseline Expressed	568291711	hypothetical protein NECAME_09887, partial	Necator americanus	-	-	-	-	2953
TR13629|c0_g1_i6	266.364	383.647	0.526381	0.218535	1	Baseline Expressed	1009339183	Bm4598	Brugia malayi	-	-	-	-	2951
TR18561|c1_g1_i2	450.109	425.367	-0.0815665	0.863136	1	Baseline Expressed	685834766	WD40 repeat and WD40/YVTN repeat-like-containing domain and WD40-repeat-containing domain-containing protein	Strongyloides ratti	-	-	-	-	2951
TR43845|c0_g1_i1	604.492	622.725	0.0428703	0.881183	1	Baseline Expressed	671404513	Protein BM-COGC-3, isoform d	Brugia malayi	-	-	-	-	2951
TR34234|c0_g1_i4	1113.82	1369.77	0.298409	0.431372	1	Baseline Expressed	402594966	hypothetical protein WUBG_00197	Wuchereria bancrofti	-	-	-	-	2948
TR43345|c0_g2_i3	260.93	432.358	0.728566	0.133994	1	Baseline Expressed	312081557	TK/EPH protein kinase	Loa loa	-	-	-	-	2948
TR34510|c0_g1_i8	480.895	693.025	0.527185	0.271806	1	Baseline Expressed	268530246	C. briggsae CBR-TDC-1 protein	Caenorhabditis briggsae	-	GO:0016829-lyase activity	GO:0019752-carboxylic acid metabolic process	-	2947
TR27820|c1_g1_i1	435.95	584.015	0.421841	0.325265	1	Baseline Expressed	541042307	transportin-1	Ascaris suum	-	-	-	-	2946
TR27871|c0_g1_i3	-	-	-	-	-	-	-	-	-	-	-	-	-	2946
TR21662|c1_g1_i1	526.661	561.084	0.0913431	1	1	Baseline Expressed	402591798	SPRY domain-containing protein	Wuchereria bancrofti	-	-	-	-	2945
TR34539|c0_g2_i3	453.494	490.318	0.112632	0.620297	1	Baseline Expressed	541043912	cell division control protein 45-like protein	Ascaris suum	-	-	-	-	2945
TR42700|c0_g1_i6	412.466	433.439	0.0715527	0.645828	1	Baseline Expressed	170585630	hypothetical protein Bm1_30730	Brugia malayi	-	-	-	-	2945
TR5110|c0_g1_i6	303.145	419.922	0.470114	0.352045	1	Baseline Expressed	685824440	Zinc finger, C2H2 domain and Zinc finger C2H2-type/integrase DNA-binding domain and Zinc finger,C2H2-like domain-containing protein	Strongyloides ratti	-	GO:0046872-metal ion binding ; GO:0003677-DNA binding	-	-	2944
TR34568|c0_g1_i4	194.092	325.624	0.746466	0.486507	1	Baseline Expressed	541045660	myosin-8	Ascaris suum	-	-	-	-	2943
TR28393|c2_g1_i6	578.684	604.651	0.0633277	0.975045	1	Baseline Expressed	541046422	putative tyrosine-protein phosphatase cdc-14	Ascaris suum	map04660:T cell receptor signaling pathway(phosphatase[ec:3.1.3.16])	GO:0004721-phosphoprotein phosphatase activity	GO:0016311-dephosphorylation	-	2942
TR21926|c0_g1_i2	756.829	755.892	-0.00178574	0.984457	1	Baseline Expressed	541042267	nitric oxide-associated protein 1	Ascaris suum	-	-	-	-	2941
TR28513|c1_g1_i2	1367.93	1348.44	-0.0207084	0.967518	1	Baseline Expressed	312082003	SEC-15 protein	Loa loa	-	-	-	-	2940
TR8153|c0_g2_i2	812.996	737.691	-0.140232	0.746361	1	Baseline Expressed	560117436	DNA RNA helicase and Helicase-associated region and Domain of unknown function DUF1605 domain containing protein	Haemonchus contortus	-	GO:0016787-hydrolase activity ; GO:0097159-organic cyclic compound binding ; GO:1901363-heterocyclic compound binding	-	-	2940
TR12200|c0_g1_i5	560.325	756.103	0.43232	0.39381	1	Baseline Expressed	1009341006	BMA-FUT-8	Brugia malayi	-	-	-	-	2939
TR13976|c0_g1_i4	323.845	278.791	-0.216117	0.467161	1	Baseline Expressed	541043959	e3 ubiquitin-protein ligase rnf19b	Ascaris suum	-	-	-	-	2939
TR4478|c0_g1_i10	553.941	611.451	0.142505	0.768738	1	Baseline Expressed	685828546	NMDA receptor-regulated gene protein 2, C-terminal domain-containing protein	Strongyloides ratti	-	-	-	-	2939
TR34555|c0_g2_i2	844.983	807.774	-0.0649708	0.797901	1	Baseline Expressed	312074804	hypothetical protein LOAG_04555	Loa loa	-	-	-	-	2937
TR28394|c0_g1_i1	2706.04	2238.91	-0.273389	0.404574	1	Baseline Expressed	312074895	hypothetical protein LOAG_04590	Loa loa	-	GO:0005198-structural molecule activity	GO:0016192-vesicle-mediated transport ; GO:0006886-intracellular protein transport	GO:0030117-membrane coat	2935
TR34732|c0_g1_i2	879.03	974.174	0.148268	1	1	Baseline Expressed	4262366	alternatively spliced serine/threonine protein kinase MIG-15, partial	Caenorhabditis elegans	-	-	-	-	2935
TR43358|c1_g1_i10	2999.81	2901.94	-0.0478515	0.999789	1	Baseline Expressed	541046958	cubilin	Ascaris suum	-	-	-	-	2935
TR28738|c1_g1_i3	598.702	483.153	-0.309357	0.47967	1	Baseline Expressed	393909836	hypothetical protein LOAG_07865	Loa loa	-	-	-	-	2934
TR38389|c0_g2_i4	1698.7	1844.73	0.118983	0.572834	1	Baseline Expressed	560123074	Peptidase M13 domain containing protein	Haemonchus contortus	-	-	-	-	2934
TR39512|c0_g1_i2	1783.26	1323.87	-0.429755	0.161995	1	Baseline Expressed	541044644	glutamate--cysteine ligase	Ascaris suum	map00480:Glutathione metabolism(ligase[ec:6.3.2.2]) ; map00270:Cysteine and methionine metabolism(ligase[ec:6.3.2.2])	GO:0004357-glutamate-cysteine ligase activity	GO:0006750-glutathione biosynthetic process	-	2934
TR33960|c0_g1_i2	420.431	470.033	0.160893	0.665638	1	Baseline Expressed	685828045	Rabconnectin-3B	Strongyloides ratti	-	-	-	-	2933
TR36706|c0_g2_i3	562.61	603.328	0.100808	0.634678	1	Baseline Expressed	312078232	hypothetical protein LOAG_06065	Loa loa	-	-	-	-	2933
TR38773|c0_g1_i3	1010.51	1380.46	0.450075	0.289519	1	Baseline Expressed	312071912	CMGC/CDK protein kinase	Loa loa	-	GO:0016301-kinase activity ; GO:0000166-nucleotide binding	GO:0016310-phosphorylation	-	2933
TR12199|c0_g1_i1	1684.36	1118.38	-0.590789	0.0621765	1	Baseline Expressed	312066526	glycosyl hydrolase family 31 protein	Loa loa	-	GO:0016798-hydrolase activity, acting on glycosyl bonds	GO:0008152-metabolic process	-	2932
TR13929|c3_g1_i3	515.033	633.334	0.298301	0.812042	1	Baseline Expressed	393906557	CBR-NHR-88 protein	Loa loa	-	GO:0008270-zinc ion binding ; GO:0043565-sequence-specific DNA binding ; GO:0003700-transcription factor activity, sequence-specific DNA binding	GO:0043401-steroid hormone mediated signaling pathway ; GO:0006355-regulation of transcription, DNA-templated ; GO:0006351-transcription, DNA-templated	GO:0005634-nucleus	2932
TR30467|c2_g1_i3	1442.7	1519.36	0.0746981	0.815143	1	Baseline Expressed	18389427	flavoprotein subunit of succinate dehydrogenase	Ascaris suum	map00720:Carbon fixation pathways in prokaryotes(dehydrogenase[ec:1.3.5.1]) ; map01130:Biosynthesis of antibiotics(dehydrogenase[ec:1.3.5.1]) ; map00190:Oxidative phosphorylation(dehydrogenase[ec:1.3.5.1]) ; map00020:Citrate cycle (TCA cycle)(dehydrogenase[ec:1.3.5.1]) ; map00650:Butanoate metabolism(dehydrogenase[ec:1.3.5.1])	GO:0050660-flavin adenine dinucleotide binding ; GO:0008177-succinate dehydrogenase (ubiquinone) activity	GO:0006099-tricarboxylic acid cycle ; GO:0022900-electron transport chain	GO:0005743-mitochondrial inner membrane	2932
TR32446|c0_g3_i2	1005.32	1208.73	0.26584	0.413829	1	Baseline Expressed	541040094	wd repeat-containing protein 24	Ascaris suum	-	-	-	-	2932
TR18914|c2_g1_i2	634.59	783.348	0.303828	0.549492	1	Baseline Expressed	321476556	hypothetical protein DAPPUDRAFT_207300	Daphnia pulex	-	-	-	-	2931
TR40923|c1_g1_i3	485.664	530.798	0.128205	0.778176	1	Baseline Expressed	685825094	Extracellular ligand-binding receptor domain and GPCR, family 3, gamma-aminobutyric acid receptor, type B and GPCR, family 3, gamma-aminobutyric acid receptor, type B1 and GPCR, family 3, C-terminal domain and Periplasmic binding protein-like I domain-containing protein	Strongyloides ratti	-	GO:0004871-signal transducer activity	-	GO:0016020-membrane	2931
TR16964|c0_g2_i9	1040.61	1326.6	0.350299	0.283753	1	Baseline Expressed	541045989	disintegrin and metalloproteinase domain-containing protein 19	Ascaris suum	-	-	-	-	2929
TR18598|c0_g1_i1	652.774	572.294	-0.189827	0.700672	1	Baseline Expressed	671418934	Protein BM-ABTS-4, isoform f, partial	Brugia malayi	-	GO:0005452-inorganic anion exchanger activity	GO:0098656-anion transmembrane transport	GO:0016021-integral component of membrane	2929
TR27832|c0_g1_i3	1436.52	1323.9	-0.117777	0.81341	1	Baseline Expressed	541044672	ral gtpase-activating protein subunit alpha-1	Ascaris suum	-	-	-	-	2927
TR8132|c1_g2_i11	299.49	308.822	0.0442683	0.880816	1	Baseline Expressed	402594346	hypothetical protein WUBG_00816	Wuchereria bancrofti	-	-	-	-	2927
TR18284|c3_g3_i4	1694.92	1498.92	-0.177291	0.779681	1	Baseline Expressed	341901412	hypothetical protein CAEBREN_15225	Caenorhabditis brenneri	-	-	-	-	2925
TR28537|c0_g1_i1	2318.64	2283.9	-0.0217814	0.859816	1	Baseline Expressed	541048115	ribonuclease h2 subunit a	Ascaris suum	-	GO:0016787-hydrolase activity	-	-	2923
TR31000|c0_g1_i1	804.312	865.573	0.105901	0.732013	1	Baseline Expressed	541043538	exocyst complex component 4	Ascaris suum	-	-	-	-	2922
TR35301|c0_g1_i1	2045.3	2444.51	0.257231	0.329758	1	Baseline Expressed	685833097	Probable arginine--tRNA ligase, cytoplasmic	Strongyloides ratti	-	GO:0000166-nucleotide binding ; GO:0004812-aminoacyl-tRNA ligase activity	GO:0006418-tRNA aminoacylation for protein translation	-	2922
TR39527|c1_g1_i2	402.8	423.488	0.0722556	0.87873	1	Baseline Expressed	560125338	Ras guanine nucleotide exchange factor and Guanine-nucleotide dissociation stimulator CDC25 and Ras-association domain containing protein	Haemonchus contortus	-	-	-	-	2922
TR39247|c0_g1_i4	146.087	182.422	0.320455	0.992428	1	Baseline Expressed	685831163	Protein furry homolog-like	Strongyloides ratti	-	-	-	-	2921
TR21645|c0_g1_i1	237.627	165.589	-0.521094	0.424005	1	Baseline Expressed	393906994	peptidase family M1 containing protein	Loa loa	-	-	-	-	2920
TR38822|c1_g1_i1	266.111	393.073	0.56277	0.425691	1	Baseline Expressed	560117158	AT-rich interaction region domain containing protein	Haemonchus contortus	-	-	-	-	2919
TR30344|c0_g2_i1	3199.66	5447.03	0.767548	0.00821078	0.490298	Baseline Expressed	393906107	hypothetical protein LOAG_10516	Loa loa	-	-	-	-	2918
TR38822|c1_g1_i5	258.755	263.28	0.0250145	0.984528	1	Baseline Expressed	568301553	hypothetical protein NECAME_01265, partial	Necator americanus	-	-	-	-	2916
TR8180|c1_g1_i1	1654.72	1975.48	0.255613	0.409609	1	Baseline Expressed	541048861	disco-interacting protein 2	Ascaris suum	-	-	-	-	2916
TR18585|c1_g1_i6	228.167	277.468	0.282232	0.472789	1	Baseline Expressed	541039908	transient receptor potential cation channel subfamily m member 3	Ascaris suum	-	-	GO:0044765-single-organism transport	-	2915
TR3276|c0_g1_i10	846.392	976.13	0.205747	0.460019	1	Baseline Expressed	402588552	R-ras3 protein	Wuchereria bancrofti	-	GO:0005525-GTP binding	GO:0007264-small GTPase mediated signal transduction	GO:0005622-intracellular ; GO:0016020-membrane	2915
TR43778|c1_g1_i4	384.64	535.176	0.476504	0.257689	1	Baseline Expressed	1009338797	Bm6436, isoform a	Brugia malayi	-	-	-	-	2915
TR12170|c1_g1_i1	275.072	372.277	0.436567	0.283683	1	Baseline Expressed	597879872	hypothetical protein Y032_0006g2859	Ancylostoma ceylanicum	-	-	-	-	2914
TR34507|c1_g1_i3	467.614	325.892	-0.520923	0.161603	1	Baseline Expressed	597851439	hypothetical protein Y032_0112g332	Ancylostoma ceylanicum	-	-	-	-	2914
TR13857|c0_g1_i10	838.537	835.383	-0.0054378	1	1	Baseline Expressed	402594805	hypothetical protein WUBG_00364, partial	Wuchereria bancrofti	-	-	-	-	2913
TR8132|c1_g2_i13	292.83	314.587	0.103395	0.78803	1	Baseline Expressed	312072408	hypothetical protein LOAG_03467	Loa loa	-	-	-	-	2913
TR17065|c0_g1_i2	836.779	372.405	-1.16797	0.105812	1	Baseline Expressed	999979603	UDP-glucuronosyltransferase 1-2	Exaiptasia pallida	-	-	-	-	2912
TR28713|c0_g1_i1	270.532	184.301	-0.55373	0.350485	1	Baseline Expressed	402588865	hypothetical protein WUBG_06292, partial	Wuchereria bancrofti	-	-	-	-	2910
TR40900|c1_g2_i1	273.641	319.143	0.221923	0.946353	1	Baseline Expressed	393911117	hypothetical protein LOAG_16810	Loa loa	-	-	-	-	2909
TR16467|c0_g1_i2	1315.12	1801.28	0.453833	0.593056	1	Baseline Expressed	685828096	G protein-coupled receptor, rhodopsin-like family and GPCR, rhodopsin-like, 7TM domain-containing protein	Strongyloides ratti	-	-	-	-	2908
TR18498|c0_g1_i1	1194.36	1178.56	-0.0192182	0.835592	1	Baseline Expressed	405965429	RNA-binding motif, single-stranded-interacting protein 3	Crassostrea gigas	-	GO:0097159-organic cyclic compound binding ; GO:1901363-heterocyclic compound binding	-	-	2908
TR8113|c0_g1_i2	428.041	440.098	0.0400754	0.804077	1	Baseline Expressed	597885136	hypothetical protein Y032_0001g442	Ancylostoma ceylanicum	-	GO:0016740-transferase activity	-	-	2907
TR27805|c0_g1_i1	305.976	339.62	0.150501	1	1	Baseline Expressed	402594204	camk/dcamkl protein kinase	Wuchereria bancrofti	-	GO:0016740-transferase activity	-	-	2904
TR28544|c1_g2_i7	1410.78	2324.19	0.720231	0.00984719	0.540208	Baseline Expressed	637279395	PREDICTED: transcription factor COE3 isoform X7	Anolis carolinensis	-	GO:0001077-transcriptional activator activity, RNA polymerase II core promoter proximal region sequence-specific binding ; GO:0046872-metal ion binding ; GO:0046983-protein dimerization activity ; GO:0000978-RNA polymerase II core promoter proximal region sequence-specific DNA binding	GO:0045944-positive regulation of transcription from RNA polymerase II promoter ; GO:0007275-multicellular organismal development ; GO:0006366-transcription from RNA polymerase II promoter	GO:0005634-nucleus	2903
TR29199|c0_g2_i6	959.279	731.338	-0.391411	0.476598	1	Baseline Expressed	597895547	hypothetical protein Y032_0485g2325	Ancylostoma ceylanicum	-	-	-	-	2903
TR13955|c0_g2_i1	124.405	117.804	-0.0786638	0.859531	1	Baseline Expressed	312076277	c-MYC promoter-binding protein IRLB	Loa loa	-	-	-	-	2902
TR18840|c0_g1_i1	48.5427	232.981	2.26289	0.131539	1	Baseline Expressed	1009345497	Bm3354	Brugia malayi	-	-	-	-	2902
TR38298|c0_g3_i8	3495.35	3662.62	0.0674415	0.935844	1	Baseline Expressed	71991643	Protein UNC-43, isoform h	Caenorhabditis elegans	-	GO:0009931-calcium-dependent protein serine/threonine kinase activity ; GO:0044325-ion channel binding ; GO:0004683-calmodulin-dependent protein kinase activity	GO:0018105-peptidyl-serine phosphorylation ; GO:0018107-peptidyl-threonine phosphorylation ; GO:0072375-medium-term memory ; GO:0000165-MAPK cascade	GO:0043005-neuron projection	2900
TR18851|c0_g1_i3	764.081	712.613	-0.100607	0.782291	1	Baseline Expressed	597839982	hypothetical protein Y032_0230g2966	Ancylostoma ceylanicum	-	-	-	-	2898
TR5109|c0_g2_i4	247.356	230.271	-0.103256	0.821369	1	Baseline Expressed	402594088	hypothetical protein WUBG_01076	Wuchereria bancrofti	-	-	-	-	2898
TR28734|c0_g1_i3	786.499	910.399	0.211054	0.633442	1	Baseline Expressed	541041185	rb1-inducible coiled-coil protein 1	Ascaris suum	-	-	-	-	2895
TR38839|c0_g1_i6	645.395	1022.96	0.664499	0.0490687	1	Baseline Expressed	341878277	CBN-TWK-8 protein	Caenorhabditis brenneri	-	-	GO:0006811-ion transport	GO:0016020-membrane	2895
TR12166|c2_g2_i2	550.62	640.658	0.218498	0.906656	1	Baseline Expressed	193203356	Protein CATP-1, isoform b	Caenorhabditis elegans	-	-	GO:0040024-dauer larval development	-	2893
TR13984|c0_g1_i7	399.32	613.918	0.6205	0.104324	1	Baseline Expressed	393910899	hypothetical protein LOAG_07182	Loa loa	-	GO:0005230-extracellular ligand-gated ion channel activity	GO:0034220-ion transmembrane transport	GO:0005886-plasma membrane ; GO:0016021-integral component of membrane	2893
TR23369|c1_g1_i4	1304.84	1340.56	0.0389653	0.864103	1	Baseline Expressed	393906348	hypothetical protein LOAG_05514	Loa loa	-	-	-	-	2893
TR30330|c0_g1_i3	1720.79	1408.72	-0.288682	0.519535	1	Baseline Expressed	268531680	C. briggsae CBR-BATH-38 protein	Caenorhabditis briggsae	-	-	-	-	2893
TR5344|c0_g1_i1	524.644	657.613	0.325898	0.633901	1	Baseline Expressed	685834951	Asator	Strongyloides ratti	-	-	-	-	2893
TR14644|c0_g1_i1	8928.07	8433.06	-0.0822916	0.987351	1	Baseline Expressed	308199523	ubiquitin conjugating-3 enzyme	Bursaphelenchus xylophilus	-	GO:0005524-ATP binding ; GO:0016874-ligase activity	GO:0008152-metabolic process	-	2891
TR21912|c0_g1_i1	1142.96	1386.66	0.278832	0.366821	1	Baseline Expressed	560134567	Hypothetical RING finger protein R06F6.2 in	Haemonchus contortus	-	-	-	-	2891
TR38577|c1_g1_i5	380.605	380.464	-0.000533461	0.865512	1	Baseline Expressed	312083588	hypothetical protein LOAG_08344	Loa loa	-	-	-	-	2891
TR39282|c0_g1_i1	-	-	-	-	-	-	-	-	-	-	-	-	-	2889
TR18880|c1_g1_i2	236.235	215.304	-0.13385	0.655953	1	Baseline Expressed	597839704	hypothetical protein Y032_0233g3084	Ancylostoma ceylanicum	-	-	-	-	2888
TR38116|c1_g1_i4	1379.02	1457.62	0.0799639	0.766484	1	Baseline Expressed	768196663	glycosyl hydrolase family 47	Dictyocaulus viviparus	-	GO:0016798-hydrolase activity, acting on glycosyl bonds	-	-	2888
TR44053|c0_g1_i12	587.424	541.4	-0.117705	0.914621	1	Baseline Expressed	38569883	Otx-like homeodomain transcription factor	Nematostella vectensis	-	GO:0003677-DNA binding	-	-	2888
TR18755|c0_g1_i2	150.872	293.682	0.960926	0.471967	1	Baseline Expressed	541044173	hypothetical protein ASU_07536	Ascaris suum	-	-	-	-	2886
TR23863|c1_g2_i3	149.401	232.022	0.635076	0.13676	1	Baseline Expressed	597853570	hypothetical protein Y032_0096g2905	Ancylostoma ceylanicum	-	GO:0015293-symporter activity	GO:0044765-single-organism transport	GO:0016020-membrane	2886
TR8181|c0_g1_i3	1854.05	1607.97	-0.205438	0.616946	1	Baseline Expressed	1009338509	BMA-MARC-6	Brugia malayi	-	-	-	-	2886
TR40839|c0_g1_i5	324.604	325.144	0.00240068	0.887815	1	Baseline Expressed	541045960	hypothetical protein ASU_04872	Ascaris suum	-	-	-	-	2885
TR42732|c0_g4_i2	-	-	-	-	-	-	-	-	-	-	-	-	-	2885
TR34570|c0_g1_i2	947.265	745.271	-0.346003	0.406179	1	Baseline Expressed	541042380	long-chain fatty acid transport protein 4	Ascaris suum	-	-	-	-	2884
TR38834|c0_g1_i3	1250	1079.57	-0.211464	0.520896	1	Baseline Expressed	685832480	Peptidyl-glycine alpha-amidating monooxygenase	Strongyloides ratti	-	-	-	-	2884
TR5500|c1_g2_i4	118.498	178.633	0.592138	0.828916	1	Baseline Expressed	671413738	Protein Bm9325	Brugia malayi	-	GO:0031151-histone methyltransferase activity (H3-K79 specific)	GO:0051726-regulation of cell cycle ; GO:0034729-histone H3-K79 methylation	-	2884
TR28799|c2_g1_i1	705.312	818.281	0.214335	0.450663	1	Baseline Expressed	685830494	Vesicular glutamate transporter	Strongyloides ratti	-	-	GO:0055085-transmembrane transport	GO:0016021-integral component of membrane	2883
TR5119|c0_g4_i4	1384.25	1175.86	-0.235391	0.639574	1	Baseline Expressed	1009341192	BMA-GLC-4	Brugia malayi	-	-	-	-	2882
TR38356|c0_g1_i7	250.117	273.282	0.127788	0.954308	1	Baseline Expressed	597836094	hypothetical protein Y032_0292g1595	Ancylostoma ceylanicum	-	-	GO:0006811-ion transport	-	2881
TR5318|c1_g1_i1	1041.9	828.615	-0.330442	0.374656	1	Baseline Expressed	393910129	Hc38	Loa loa	-	-	-	-	2881
TR8136|c2_g1_i2	303.081	245.654	-0.303074	0.404345	1	Baseline Expressed	541041308	arf-gap with coiled- ank repeat and ph domain-containing protein 2	Ascaris suum	-	-	-	-	2880
TR21981|c1_g1_i3	575.655	680.927	0.242296	0.800047	1	Baseline Expressed	541042607	leukocyte receptor cluster member 8-like protein	Ascaris suum	-	-	-	-	2879
TR28544|c1_g2_i9	1479.72	2380.9	0.68619	0.013084	0.632257	Baseline Expressed	637279395	PREDICTED: transcription factor COE3 isoform X7	Anolis carolinensis	-	GO:0001077-transcriptional activator activity, RNA polymerase II core promoter proximal region sequence-specific binding ; GO:0046872-metal ion binding ; GO:0046983-protein dimerization activity ; GO:0000978-RNA polymerase II core promoter proximal region sequence-specific DNA binding	GO:0045944-positive regulation of transcription from RNA polymerase II promoter ; GO:0007275-multicellular organismal development ; GO:0006366-transcription from RNA polymerase II promoter	GO:0005634-nucleus	2879
TR13979|c0_g2_i7	273.443	274.445	0.00527857	0.681033	1	Baseline Expressed	402589752	hypothetical protein WUBG_05406	Wuchereria bancrofti	-	-	-	-	2878
TR18535|c0_g1_i7	453.083	533.316	0.235214	0.798372	1	Baseline Expressed	312075782	hypothetical protein LOAG_04985	Loa loa	-	-	-	-	2878
TR43789|c0_g3_i3	303.477	379.953	0.324234	0.533778	1	Baseline Expressed	685834581	BTB/POZ-like domain and BTB/POZ fold domain and BTB/POZ domain-containing protein	Strongyloides ratti	-	-	-	-	2878
TR8131|c0_g1_i2	1183.18	1531.99	0.372743	0.285451	1	Baseline Expressed	312076447	hypothetical protein LOAG_05280	Loa loa	-	-	-	-	2878
TR29192|c1_g1_i7	687.808	706.337	0.0383521	0.844714	1	Baseline Expressed	541047712	2 -phosphodiesterase 12	Ascaris suum	-	-	-	-	2877
TR34024|c0_g1_i5	1186.83	1510.51	0.347924	0.320746	1	Baseline Expressed	170577187	G-patch domain containing protein	Brugia malayi	-	-	-	-	2877
TR28783|c1_g1_i1	385.692	358.965	-0.103604	0.785931	1	Baseline Expressed	170593257	interleukin-16	Brugia malayi	-	-	-	-	2876
TR4515|c1_g1_i2	160.206	187.12	0.224037	0.917681	1	Baseline Expressed	765162949	PREDICTED: voltage-dependent P/Q-type calcium channel subunit alpha-1A	Oryzias latipes	-	-	-	-	2876
TR12126|c1_g1_i4	823.326	801.562	-0.0386503	0.924961	1	Baseline Expressed	465978463	Teneurin-4	Chelonia mydas	-	-	-	-	2875
TR19119|c0_g2_i3	519.526	496.99	-0.0639795	0.934433	1	Baseline Expressed	541047007	hypothetical protein ASU_03294	Ascaris suum	-	-	-	-	2875
TR39249|c1_g1_i3	1043.62	977.785	-0.0940111	0.970944	1	Baseline Expressed	597861602	hypothetical protein Y032_0053g2427	Ancylostoma ceylanicum	-	GO:0005216-ion channel activity	GO:0006811-ion transport	GO:0016020-membrane	2875
TR37141|c1_g1_i5	-	-	-	-	-	-	-	-	-	-	-	-	-	2874
TR17009|c1_g1_i5	4980.93	4295.74	-0.213507	0.603319	1	Baseline Expressed	393909424	peptidase A22B family protein	Loa loa	-	-	-	GO:0016020-membrane	2871
TR18829|c0_g1_i2	471.316	416.292	-0.179098	0.47409	1	Baseline Expressed	541048289	poly(adp-ribose) polymerase pme-1	Ascaris suum	-	-	-	-	2871
TR38400|c0_g1_i1	755.753	820.926	0.119338	0.849693	1	Baseline Expressed	541044781	alpha-catulin	Ascaris suum	-	GO:0051015-actin filament binding ; GO:0045296-cadherin binding	GO:0007155-cell adhesion ; GO:0007266-Rho protein signal transduction	GO:0005622-intracellular	2871
TR43783|c1_g1_i6	347.772	340.687	-0.0296946	0.648667	1	Baseline Expressed	541042204	patched domain-containing protein 3	Ascaris suum	-	-	-	-	2871
TR12052|c1_g1_i4	365.514	304.872	-0.261719	0.55313	1	Baseline Expressed	341889859	CBN-PRMT-5 protein	Caenorhabditis brenneri	-	-	-	-	2870
TR17572|c0_g1_i6	1616.3	1691.83	0.0658865	0.717491	1	Baseline Expressed	685824859	LD11581p	Strongyloides ratti	map00230:Purine metabolism(adenylpyrophosphatase[ec:3.6.1.3])	GO:0016887-ATPase activity ; GO:0000166-nucleotide binding	GO:0044765-single-organism transport	GO:0016020-membrane	2870
TR27803|c0_g1_i10	-	-	-	-	-	-	-	-	-	-	-	-	-	2870
TR14613|c0_g1_i1	1088.15	1046.83	-0.0558527	1	1	Baseline Expressed	1009342696	BMA-HAF-2	Brugia malayi	-	-	-	-	2869
TR33958|c1_g1_i3	883.298	1062.61	0.266642	0.338943	1	Baseline Expressed	393906977	CK1/CK1/CK1-D protein kinase	Loa loa	-	GO:0005524-ATP binding ; GO:0004674-protein serine/threonine kinase activity	GO:0006468-protein phosphorylation	-	2865
TR33968|c0_g1_i4	384.086	657.677	0.775949	0.0575912	1	Baseline Expressed	541046095	intraflagellar transport protein 88-like protein	Ascaris suum	-	-	-	-	2865
TR38331|c0_g1_i2	728.345	646.499	-0.171974	0.544596	1	Baseline Expressed	597844585	hypothetical protein Y032_0175g499	Ancylostoma ceylanicum	map00564:Glycerophospholipid metabolism(dehydrogenase[ec:1.1.5.3])	GO:0052591-sn-glycerol-3-phosphate:ubiquinone-8 oxidoreductase activity ; GO:0005509-calcium ion binding	GO:0006072-glycerol-3-phosphate metabolic process ; GO:0055114-oxidation-reduction process	GO:0009331-glycerol-3-phosphate dehydrogenase complex	2865
TR27857|c0_g1_i4	582.709	501.131	-0.217588	0.609521	1	Baseline Expressed	541042387	citron rho-interacting kinase	Ascaris suum	-	-	-	-	2863
TR40833|c1_g2_i2	2621.26	3714.83	0.503038	0.0967413	1	Baseline Expressed	597866527	hypothetical protein Y032_0035g3045	Ancylostoma ceylanicum	-	GO:0008081-phosphoric diester hydrolase activity	-	-	2863
TR40879|c0_g1_i6	513.364	439.619	-0.223729	0.566587	1	Baseline Expressed	541043705	retinoblastoma-like protein 2	Ascaris suum	-	-	-	-	2862
TR4536|c0_g1_i2	1667.73	1429.74	-0.222131	0.56671	1	Baseline Expressed	167860961	vasa-like protein	Apostichopus japonicus	-	-	-	-	2862
TR29135|c0_g1_i1	578.042	517.882	-0.158553	0.784986	1	Baseline Expressed	294861506	protein kinase MAP3K	Meloidogyne incognita	-	GO:0005057-receptor signaling protein activity ; GO:0046872-metal ion binding ; GO:0005524-ATP binding ; GO:0004674-protein serine/threonine kinase activity	GO:0035556-intracellular signal transduction ; GO:0006468-protein phosphorylation	GO:0005622-intracellular	2860
TR43385|c0_g2_i6	523.243	615.925	0.235274	0.451851	1	Baseline Expressed	309360478	Protein CBG26996	Caenorhabditis briggsae	-	-	-	-	2860
TR21934|c0_g1_i1	406.47	616.641	0.60128	0.0807497	1	Baseline Expressed	685825849	Innexin family-containing protein	Strongyloides ratti	-	-	GO:0006811-ion transport	GO:0016021-integral component of membrane ; GO:0005921-gap junction	2859
TR28715|c2_g3_i9	593.459	361.803	-0.713945	0.0169134	0.706883	Baseline Expressed	748369510	hypothetical protein ANCDUO_16758	Ancylostoma duodenale	-	-	-	-	2858
TR29174|c0_g1_i1	473.696	439.491	-0.108129	0.788479	1	Baseline Expressed	312076538	hypothetical protein LOAG_05321	Loa loa	-	-	-	-	2858
TR36718|c0_g1_i4	844.437	744.906	-0.180931	0.608279	1	Baseline Expressed	1009343909	Bm3233	Brugia malayi	-	-	-	-	2857
TR5062|c0_g1_i6	519.004	557.819	0.10405	0.809448	1	Baseline Expressed	541046955	serine threonine-protein kinase nek9	Ascaris suum	-	GO:0016301-kinase activity ; GO:0000166-nucleotide binding	GO:0016310-phosphorylation	-	2857
TR5075|c1_g2_i1	381.001	388.28	0.0273037	0.942133	1	Baseline Expressed	671408913	Protein Bm4072, isoform b	Brugia malayi	-	-	-	-	2857
TR16991|c0_g1_i5	4242.92	5276.23	0.314451	0.281906	1	Baseline Expressed	957839248	PREDICTED: calcium-independent protein kinase C-like isoform X3	Priapulus caudatus	-	-	-	-	2855
TR40418|c0_g1_i2	519.533	454.938	-0.191547	0.641946	1	Baseline Expressed	597892346	hypothetical protein Y032_0606g583	Ancylostoma ceylanicum	-	-	-	-	2855
TR7685|c1_g1_i6	149.243	210.766	0.49798	0.707592	1	Baseline Expressed	541043739	ubiquitin carboxyl-terminal hydrolase 7	Ascaris suum	-	-	-	-	2855
TR28781|c0_g1_i3	160.182	142.581	-0.167923	0.681599	1	Baseline Expressed	541041671	heat repeat-containing protein 7a	Ascaris suum	-	-	-	-	2854
TR43795|c0_g4_i3	577.789	492.58	-0.230185	0.608778	1	Baseline Expressed	560134216	PRELI MSF1 and Cellular retinaldehyde-binding triple function domain containing protein	Haemonchus contortus	-	-	-	-	2854
TR5057|c0_g1_i4	3348.63	2582.4	-0.374858	0.264781	1	Baseline Expressed	541048222	ubiquitin carboxyl-terminal hydrolase 14	Ascaris suum	-	-	-	-	2854
TR18585|c1_g1_i1	138.398	145.956	0.076706	0.898482	1	Baseline Expressed	541039908	transient receptor potential cation channel subfamily m member 3	Ascaris suum	-	-	GO:0006810-transport	-	2852
TR28747|c1_g1_i1	199.557	93.9977	-1.0861	0.0392396	1	Baseline Expressed	1009339266	BMA-PGP-10	Brugia malayi	-	-	-	-	2852
TR28759|c2_g1_i3	416.065	473.267	0.185845	0.73338	1	Baseline Expressed	333440962	CSR-1	Ascaris suum	-	-	-	-	2852
TR12150|c0_g1_i2	339.197	334.283	-0.0210528	0.973342	1	Baseline Expressed	685828163	Probable 2-oxoglutarate dehydrogenase E1 component DHKTD1 homolog, mitochondrial	Strongyloides ratti	-	GO:1901363-heterocyclic compound binding ; GO:0097159-organic cyclic compound binding	GO:0008152-metabolic process	-	2851
TR43811|c1_g1_i3	1242.18	1817.3	0.548915	0.0799438	1	Baseline Expressed	597849997	hypothetical protein Y032_0122g1068	Ancylostoma ceylanicum	-	GO:0005216-ion channel activity	GO:0055085-transmembrane transport ; GO:0006811-ion transport	GO:0016020-membrane	2851
TR14015|c0_g1_i3	1338.59	1051.1	-0.348809	0.269178	1	Baseline Expressed	170573974	Vinculin family protein	Brugia malayi	-	-	-	-	2850
TR21940|c0_g2_i3	649.808	632.087	-0.03989	0.888971	1	Baseline Expressed	115533008	Protein Y41E3.1, isoform a	Caenorhabditis elegans	-	-	-	-	2850
TR30930|c0_g1_i1	744.52	611.343	-0.28433	0.351819	1	Baseline Expressed	393911240	DZF family protein	Loa loa	-	-	-	-	2850
TR36724|c0_g1_i1	909.228	674.843	-0.430091	0.166641	1	Baseline Expressed	510849074	SEA domain protein	Ancylostoma ceylanicum	-	-	-	-	2850
TR43803|c1_g1_i7	281.875	515.862	0.87193	0.05908	1	Baseline Expressed	402589294	D-isomer specific 2-hydroxyacid dehydrogenase	Wuchereria bancrofti	-	-	GO:0008152-metabolic process	-	2849
TR39313|c1_g1_i2	776.018	643.284	-0.270633	0.268303	1	Baseline Expressed	312075283	hypothetical protein LOAG_04763	Loa loa	-	-	-	-	2848
TR13930|c0_g1_i4	-	-	-	-	-	-	-	-	-	-	-	-	-	2847
TR34266|c0_g1_i1	299.103	213.009	-0.489724	0.276997	1	Baseline Expressed	541046937	atp-dependent rna helicase dhx33	Ascaris suum	-	GO:0003824-catalytic activity	-	-	2846
TR9594|c1_g1_i2	602.801	584.188	-0.0452505	0.878052	1	Baseline Expressed	685835956	FYVE zinc finger domain and Zinc finger, FYVE/PHD-type domain and Zinc finger, RING/FYVE/PHD-type domain and Zinc finger, FYVE-related domain and Domain of unknown function DUF3480 domain-containing protein	Strongyloides ratti	-	-	-	-	2846
TR18886|c0_g2_i2	248.86	367.248	0.561421	0.602386	1	Baseline Expressed	671409432	Protein Bm2384, partial	Brugia malayi	-	-	-	-	2845
TR28774|c0_g1_i3	665.462	763.919	0.199063	0.672039	1	Baseline Expressed	321476556	hypothetical protein DAPPUDRAFT_207300	Daphnia pulex	-	-	-	-	2845
TR33996|c1_g1_i7	1852.67	2048.42	0.144912	0.631174	1	Baseline Expressed	393906932	ELM2 domain-containing protein	Loa loa	-	-	-	-	2845
TR18543|c1_g1_i5	281.25	405.83	0.529024	0.203249	1	Baseline Expressed	597840034	hypothetical protein Y032_0229g2900	Ancylostoma ceylanicum	-	-	-	-	2844
TR40860|c0_g2_i3	2192.92	2294.13	0.0650905	0.985622	1	Baseline Expressed	671414310	Protein BM-EEL-1, isoform d	Brugia malayi	-	-	-	-	2844
TR5288|c0_g1_i1	260.217	228.296	-0.18881	0.736814	1	Baseline Expressed	560119814	Ion transport 2 domain containing protein	Haemonchus contortus	-	-	GO:0006810-transport	-	2844
TR7648|c0_g1_i3	549.101	902.021	0.716089	0.0284423	0.90048	Baseline Expressed	685833714	Sodium-dependent dopamine transporter	Strongyloides ratti	-	GO:0005328-neurotransmitter:sodium symporter activity	GO:0006836-neurotransmitter transport ; GO:0055085-transmembrane transport	GO:0016021-integral component of membrane	2842
TR12059|c2_g1_i3	121.068	121.498	0.00511345	0.809606	1	Baseline Expressed	541047632	zinc finger protein	Ascaris suum	-	GO:0046872-metal ion binding	-	-	2841
TR5115|c1_g2_i5	302.575	369.427	0.287997	0.503058	1	Baseline Expressed	560119814	Ion transport 2 domain containing protein	Haemonchus contortus	-	-	-	-	2840
TR13116|c0_g1_i1	1350.82	1393.12	0.0444925	0.879148	1	Baseline Expressed	568300391	WD domain, G-beta repeat protein	Necator americanus	-	GO:0008601-protein phosphatase type 2A regulator activity	GO:0034047-regulation of protein phosphatase type 2A activity	GO:0000159-protein phosphatase type 2A complex	2839
TR27807|c0_g1_i2	2451.4	2388.55	-0.0374679	0.844731	1	Baseline Expressed	62131657	aminopeptidase	Heterodera glycines	-	GO:0070011-peptidase activity, acting on L-amino acid peptides	-	-	2839
TR18512|c1_g1_i1	1559.49	2230.69	0.516409	0.0833852	1	Baseline Expressed	541046411	cystinosin-like protein	Ascaris suum	-	-	-	-	2838
TR21949|c0_g1_i4	576.468	471.72	-0.289309	0.520955	1	Baseline Expressed	1009340747	BMA-ANOH-1, isoform b	Brugia malayi	-	-	-	-	2838
TR34024|c0_g1_i2	1287.47	1405.18	0.126216	0.731546	1	Baseline Expressed	1009343534	Bm5673	Brugia malayi	-	-	-	-	2837
TR17764|c0_g1_i4	863.198	730.814	-0.240187	0.665894	1	Baseline Expressed	1041097305	PREDICTED: retinoic acid receptor gamma-A-like isoform X2	Kryptolebias marmoratus	-	-	-	-	2836
TR18575|c1_g1_i2	2176.43	2093.7	-0.0559094	1	1	Baseline Expressed	268536686	Hypothetical protein CBG06249	Caenorhabditis briggsae	-	GO:0016972-thiol oxidase activity	GO:0009987-cellular process	-	2836
TR18546|c1_g2_i2	458.154	516.322	0.17244	0.751119	1	Baseline Expressed	541046999	serine threonine-protein kinase wnk1	Ascaris suum	-	GO:0005524-ATP binding ; GO:0004674-protein serine/threonine kinase activity	GO:0006468-protein phosphorylation	-	2835
TR18906|c0_g1_i1	1562.92	1565.05	0.00196916	1	1	Baseline Expressed	541048903	signal-induced proliferation-associated 1-like protein 2	Ascaris suum	-	-	GO:0050789-regulation of biological process	-	2835
TR39135|c0_g1_i2	2262.44	2193.17	-0.0448595	0.945696	1	Baseline Expressed	541042767	putative mfs-type transporter	Ascaris suum	-	-	GO:0055085-transmembrane transport	GO:0016021-integral component of membrane	2835
TR5119|c0_g4_i1	1412.37	1182.47	-0.256318	0.604293	1	Baseline Expressed	157713472	glutamate gated chloride channel subunit 1	Haemonchus contortus	-	-	GO:0006811-ion transport	GO:0016020-membrane	2835
TR3800|c0_g1_i1	1661.07	2004.65	0.271243	0.394783	1	Baseline Expressed	671413235	Protein Bm7284, isoform c	Brugia malayi	-	-	-	-	2833
TR18512|c1_g1_i2	1689.93	2406.18	0.509784	0.0881022	1	Baseline Expressed	541046411	cystinosin-like protein	Ascaris suum	-	-	-	-	2832
TR28746|c1_g1_i2	758.244	574.684	-0.399892	0.226712	1	Baseline Expressed	541043819	dymeclin	Ascaris suum	-	-	-	-	2831
TR39482|c0_g1_i13	880.925	810.624	-0.119986	0.717352	1	Baseline Expressed	170584952	EXS family protein	Brugia malayi	-	-	-	GO:0016021-integral component of membrane	2831
TR12228|c0_g1_i2	278.039	238.79	-0.219541	0.551182	1	Baseline Expressed	312090325	timeless protein	Loa loa	-	-	-	-	2830
TR18830|c0_g1_i3	683.711	707.756	0.0498661	1	1	Baseline Expressed	541042362	general vesicular transport factor	Ascaris suum	-	-	-	-	2829
TR28544|c1_g2_i6	1596.45	2198.21	0.461466	0.0727743	1	Baseline Expressed	597857296	hypothetical protein Y032_0074g862	Ancylostoma ceylanicum	-	GO:0005488-binding	-	-	2829
TR34573|c0_g1_i1	1482.48	1854.81	0.323263	0.286369	1	Baseline Expressed	541041956	lysine--trna ligase	Ascaris suum	map00970:Aminoacyl-tRNA biosynthesis(ligase[ec:6.1.1.6])	GO:0003676-nucleic acid binding ; GO:0004824-lysine-tRNA ligase activity ; GO:0005524-ATP binding	GO:0006430-lysyl-tRNA aminoacylation	GO:0005737-cytoplasm	2829
TR42723|c1_g2_i3	1021.21	901.516	-0.179849	0.569425	1	Baseline Expressed	393911786	hypothetical protein LOAG_00872	Loa loa	-	-	-	-	2829
TR8193|c0_g1_i3	3566.86	3170.42	-0.169983	0.606752	1	Baseline Expressed	560120913	Sodium calcium exchanger membrane region and Na-Ca exchanger integrin-beta4 domain containing protein	Haemonchus contortus	-	-	GO:0055085-transmembrane transport ; GO:0030001-metal ion transport ; GO:0007154-cell communication	GO:0016020-membrane	2829
TR12241|c1_g1_i1	162.334	190.066	0.227537	0.900407	1	Baseline Expressed	541040698	cytoplasmic dynein 2 heavy chain 1	Ascaris suum	-	-	-	-	2828
TR21963|c0_g1_i9	677.098	1134.94	0.745176	0.0382485	1	Baseline Expressed	170574303	TBC domain containing protein	Brugia malayi	-	-	-	-	2828
TR22510|c0_g1_i4	1354.29	1489.72	0.137503	0.628955	1	Baseline Expressed	768196663	glycosyl hydrolase family 47	Dictyocaulus viviparus	-	GO:0016798-hydrolase activity, acting on glycosyl bonds	-	-	2828
TR28234|c3_g1_i1	201.669	366.2	0.860641	0.593002	1	Baseline Expressed	1009342020	BMA-PLX-1	Brugia malayi	-	-	-	-	2828
TR43822|c1_g1_i4	461.587	585.114	0.342115	0.730263	1	Baseline Expressed	381352217	mep-1, partial	Meloidogyne incognita	-	GO:0046872-metal ion binding	-	-	2827
TR13122|c3_g1_i1	337.68	603.316	0.837258	0.288127	1	Baseline Expressed	402593564	hypothetical protein WUBG_01597	Wuchereria bancrofti	-	-	-	-	2825
TR43846|c2_g1_i7	117.271	173.424	0.564453	0.387484	1	Baseline Expressed	510854931	HECT-domain protein	Ancylostoma ceylanicum	-	-	-	-	2824
TR34276|c1_g1_i1	886.788	1158.49	0.385582	0.338501	1	Baseline Expressed	170587127	hypothetical protein Bm1_34415	Brugia malayi	-	-	-	-	2823
TR38540|c0_g1_i3	412.648	590.08	0.515998	0.180646	1	Baseline Expressed	597872694	hypothetical protein Y032_0018g3697	Ancylostoma ceylanicum	-	-	-	-	2823
TR29192|c1_g1_i2	746.19	836.354	0.16457	0.648703	1	Baseline Expressed	541047712	2 -phosphodiesterase 12	Ascaris suum	-	-	-	-	2821
TR38141|c1_g3_i5	866.617	914.745	0.0779757	0.695788	1	Baseline Expressed	597848380	hypothetical protein Y032_0136g1974	Ancylostoma ceylanicum	-	-	-	-	2821
TR17014|c1_g2_i6	239.431	233.122	-0.0385264	0.833646	1	Baseline Expressed	685828832	Fanconi anemia group J protein	Strongyloides ratti	-	GO:0016818-hydrolase activity, acting on acid anhydrides, in phosphorus-containing anhydrides ; GO:1901363-heterocyclic compound binding ; GO:0097159-organic cyclic compound binding	-	-	2820
TR27865|c0_g1_i3	895.385	825.528	-0.117191	0.714021	1	Baseline Expressed	393908312	hypothetical protein LOAG_09017	Loa loa	-	GO:0003676-nucleic acid binding ; GO:0005524-ATP binding ; GO:0004386-helicase activity	GO:0008152-metabolic process	-	2820
TR28544|c1_g2_i1	1415.9	2313.04	0.708071	0.0115564	0.587411	Baseline Expressed	597857296	hypothetical protein Y032_0074g862	Ancylostoma ceylanicum	-	GO:0005488-binding	-	-	2820
TR33968|c0_g1_i2	405.68	681.163	0.747659	0.0552806	1	Baseline Expressed	541046095	intraflagellar transport protein 88-like protein	Ascaris suum	-	-	-	-	2819
TR21617|c1_g2_i5	700.804	682.978	-0.0371702	0.888616	1	Baseline Expressed	560139003	DNA replication factor Dna2 domain containing protein	Haemonchus contortus	-	-	-	-	2818
TR38308|c0_g1_i1	534.365	446.834	-0.258086	0.297751	1	Baseline Expressed	541048022	actin-binding lim protein 3	Ascaris suum	-	GO:0005488-binding	-	-	2818
TR18874|c0_g1_i1	485.829	413.122	-0.233882	0.615483	1	Baseline Expressed	541045009	patched domain-containing protein 3	Ascaris suum	-	-	-	GO:0016020-membrane	2817
TR23856|c0_g1_i2	2025.29	2207.55	0.124315	0.59329	1	Baseline Expressed	402589234	hypothetical protein WUBG_05923	Wuchereria bancrofti	-	-	-	-	2817
TR30370|c0_g1_i4	427.147	509.938	0.255589	0.61787	1	Baseline Expressed	541045753	e3 ufm1-protein ligase 1-like protein	Ascaris suum	-	-	-	-	2815
TR8123|c1_g1_i1	596.219	574	-0.0547903	0.721547	1	Baseline Expressed	597883614	hypothetical protein Y032_0002g538	Ancylostoma ceylanicum	-	-	-	-	2815
TR29510|c0_g4_i6	583.895	676.849	0.213125	0.562739	1	Baseline Expressed	541046270	transcription initiation factor tfiid subunit 2	Ascaris suum	-	-	-	-	2813
TR29495|c0_g1_i1	219.458	221.88	0.0158318	0.885202	1	Baseline Expressed	568268175	HMG box, partial	Necator americanus	-	-	GO:0006355-regulation of transcription, DNA-templated	-	2812
TR42710|c0_g2_i1	918.489	667.423	-0.460661	0.155042	1	Baseline Expressed	541046465	eukaryotic translation initiation factor 3 subunit b	Ascaris suum	-	GO:0097159-organic cyclic compound binding ; GO:1901363-heterocyclic compound binding	-	GO:0005737-cytoplasm	2811
TR34234|c0_g1_i5	1158.32	1403.75	0.277253	0.449601	1	Baseline Expressed	402594966	hypothetical protein WUBG_00197	Wuchereria bancrofti	-	-	-	-	2810
TR5043|c1_g1_i10	394.835	409.044	0.051007	0.832454	1	Baseline Expressed	671416042	Protein BM-LET-765, isoform b	Brugia malayi	-	-	-	-	2810
TR43803|c1_g1_i3	289.405	520.623	0.847149	0.0698038	1	Baseline Expressed	402589294	D-isomer specific 2-hydroxyacid dehydrogenase	Wuchereria bancrofti	-	-	GO:0008152-metabolic process	-	2809
TR29431|c1_g1_i3	666.467	919.174	0.463804	0.221278	1	Baseline Expressed	393905792	hypothetical protein LOAG_03865	Loa loa	-	-	-	-	2807
TR43776|c1_g1_i1	1929.19	1853	-0.0581358	1	1	Baseline Expressed	560118889	Ubiquitin carboxyl-terminal hydrolase and Peptidase C19 domain containing protein	Haemonchus contortus	-	-	-	-	2807
TR43810|c0_g1_i6	1213.87	1196.32	-0.0210122	0.977949	1	Baseline Expressed	541044660	mau2 chromatid cohesion factor-like protein	Ascaris suum	-	-	-	-	2807
TR20542|c0_g2_i2	1601.71	2024.16	0.337709	0.256702	1	Baseline Expressed	402593921	CMGC/CDK protein kinase	Wuchereria bancrofti	-	GO:0016301-kinase activity ; GO:0000166-nucleotide binding	GO:0016310-phosphorylation	-	2806
TR39498|c0_g2_i3	2929.85	2845.28	-0.0422578	0.880991	1	Baseline Expressed	685836333	Leucine-rich repeat protein SHOC-2	Strongyloides ratti	-	-	-	-	2806
TR17569|c0_g1_i5	342.472	445	0.377818	0.276127	1	Baseline Expressed	560133820	Peptide chain release factor and Class I peptide chain release factor domain containing protein	Haemonchus contortus	-	GO:0003747-translation release factor activity	-	-	2805
TR13644|c0_g1_i2	282.626	369.97	0.388513	0.553504	1	Baseline Expressed	541048037	transformation transcription domain-associated protein	Ascaris suum	-	-	-	-	2804
TR28506|c0_g1_i2	528.385	592.662	0.165619	0.881881	1	Baseline Expressed	685832584	Helicase, C-terminal domain and DNA/RNA helicase, DEAD/DEAH box type, N-terminal domain and Helicase, superfamily 1/2, ATP-binding domain and RNA helicase, DEAD-box type, Q motif domain and P-loop containing nucleoside triphosphate hydrolase domain-containing protein	Strongyloides ratti	-	-	-	-	2803
TR3807|c0_g3_i1	654.696	833.568	0.348473	0.258634	1	Baseline Expressed	1009340605	Bm3011	Brugia malayi	-	-	-	-	2803
TR38839|c0_g1_i3	657.513	995.43	0.598301	0.0777391	1	Baseline Expressed	341878277	CBN-TWK-8 protein	Caenorhabditis brenneri	-	-	GO:0006811-ion transport	GO:0016020-membrane	2803
TR43846|c2_g1_i8	132.751	177.182	0.41651	0.488979	1	Baseline Expressed	510854931	HECT-domain protein	Ancylostoma ceylanicum	-	-	-	-	2803
TR12193|c1_g1_i2	266.443	334.239	0.327054	0.731904	1	Baseline Expressed	685825626	C2 domain and Munc13 homology 1 domain and Mammalian uncoordinated homology 13, domain 2 and Mammalian uncoordinated homology 13, subgroup, domain 2-containing protein	Strongyloides ratti	-	-	-	-	2802
TR40843|c0_g1_i2	1249.09	1166.42	-0.0987879	0.85889	1	Baseline Expressed	541049024	anaphase-promoting complex subunit 7	Ascaris suum	-	-	-	-	2802
TR26929|c1_g1_i2	1750.12	1618.87	-0.112466	0.846491	1	Baseline Expressed	1009341553	Bm3562	Brugia malayi	-	-	-	-	2801
TR28340|c2_g1_i1	384.442	465.176	0.275009	0.634442	1	Baseline Expressed	671409154	Protein Bm4990, isoform d	Brugia malayi	-	-	-	-	2801
TR40856|c1_g1_i2	702.568	736.004	0.0670763	0.892039	1	Baseline Expressed	541041628	grip and coiled-coil domain-containing protein 2	Ascaris suum	-	-	-	-	2801
TR9548|c1_g1_i6	1174.16	1154.24	-0.0246872	0.854948	1	Baseline Expressed	671419276	Protein Bm2518, isoform b	Brugia malayi	-	-	-	-	2801
TR27866|c0_g1_i4	440.878	579.094	0.393417	0.354922	1	Baseline Expressed	541046298	sucrase- intestinal	Ascaris suum	-	GO:0016787-hydrolase activity	-	-	2799
TR30938|c0_g1_i1	499.569	560.477	0.16597	0.607653	1	Baseline Expressed	393909743	CBR-SYM-4 protein	Loa loa	-	-	-	-	2797
TR40888|c1_g1_i3	848.914	732.693	-0.212409	0.51851	1	Baseline Expressed	170582126	Exportin-like	Brugia malayi	-	-	-	-	2797
TR42680|c2_g2_i6	387.336	274.873	-0.494818	0.292511	1	Baseline Expressed	560126331	RUN and RabGAP TBC domain containing protein	Haemonchus contortus	-	-	-	-	2796
TR18740|c3_g2_i1	774.112	990.509	0.355628	0.271761	1	Baseline Expressed	312085587	Ras-2 protein	Loa loa	-	GO:0005525-GTP binding	GO:0007264-small GTPase mediated signal transduction	GO:0005622-intracellular ; GO:0016020-membrane	2795
TR28544|c1_g2_i4	1481.12	2342.32	0.661248	0.0172707	0.714827	Baseline Expressed	597857296	hypothetical protein Y032_0074g862	Ancylostoma ceylanicum	-	GO:0005488-binding	-	-	2795
TR43818|c3_g1_i2	231.085	337.613	0.546944	0.224533	1	Baseline Expressed	748381696	helix-turn-helix protein	Ancylostoma duodenale	-	GO:0003677-DNA binding	-	-	2795
TR458|c0_g1_i2	181.626	265.083	0.545473	0.709986	1	Baseline Expressed	1009342561	BMA-PAR-1, isoform d	Brugia malayi	-	-	-	-	2795
TR38511|c1_g4_i1	841.219	988.758	0.233136	0.505877	1	Baseline Expressed	671413889	Protein Bm5671, isoform h	Brugia malayi	-	-	-	-	2794
TR18867|c1_g2_i1	270.857	367.74	0.441156	0.395186	1	Baseline Expressed	685824815	Na+ channel, amiloride-sensitive family-containing protein	Strongyloides ratti	-	-	GO:0006810-transport	-	2793
TR39518|c0_g1_i1	2773.9	2595.57	-0.0958663	0.938493	1	Baseline Expressed	1009342820	Bm2942	Brugia malayi	-	-	-	-	2793
TR26210|c1_g1_i2	1230.83	1342.2	0.124976	0.779476	1	Baseline Expressed	541046416	segment polarity protein dishevelled-like protein dvl-1	Ascaris suum	-	-	-	-	2792
TR33964|c1_g1_i4	49.8478	190.258	1.93235	0.232679	1	Baseline Expressed	393905108	zinc finger protein	Loa loa	-	-	-	-	2792
TR3172|c1_g1_i1	-	-	-	-	-	-	-	-	-	-	-	-	-	2792
TR13871|c1_g1_i1	4118.85	3605.5	-0.192041	0.470255	1	Baseline Expressed	170588981	Amyloid A4 extracellular domain containing protein	Brugia malayi	-	-	-	-	2791
TR43830|c1_g1_i4	539.721	915.403	0.762194	0.30429	1	Baseline Expressed	541040971	g protein-coupled receptor kinase 1	Ascaris suum	-	GO:0004674-protein serine/threonine kinase activity ; GO:0000166-nucleotide binding	GO:0016310-phosphorylation	-	2791
TR8163|c1_g1_i2	5631.3	4107.23	-0.4553	0.154621	1	Baseline Expressed	597834579	hypothetical protein Y032_0320g2388	Ancylostoma ceylanicum	-	GO:0005506-iron ion binding ; GO:0003958-NADPH-hemoprotein reductase activity ; GO:0010181-FMN binding	GO:0055114-oxidation-reduction process	GO:0016021-integral component of membrane	2791
TR18488|c0_g2_i1	2885.09	2535.85	-0.186146	0.562967	1	Baseline Expressed	541043992	v-type proton atpase catalytic subunit a	Ascaris suum	-	GO:0005524-ATP binding ; GO:0046961-proton-transporting ATPase activity, rotational mechanism	GO:0046034-ATP metabolic process ; GO:0015991-ATP hydrolysis coupled proton transport	GO:0033180-proton-transporting V-type ATPase, V1 domain	2790
TR21981|c1_g1_i2	583.074	678.077	0.217769	0.851408	1	Baseline Expressed	541042607	leukocyte receptor cluster member 8-like protein	Ascaris suum	-	-	-	-	2789
TR32402|c0_g1_i9	1470.56	1413.7	-0.0568883	0.90562	1	Baseline Expressed	541045949	ribosomal protein s6 kinase beta-1	Ascaris suum	-	GO:0005524-ATP binding ; GO:0004674-protein serine/threonine kinase activity	GO:0006468-protein phosphorylation	-	2789
TR43824|c0_g1_i7	215.654	329.573	0.611882	0.549989	1	Baseline Expressed	541041457	protein pad-1	Ascaris suum	-	-	-	-	2789
TR18507|c0_g1_i4	610.853	834.124	0.449436	0.186043	1	Baseline Expressed	541048835	trafficking protein particle complex subunit 10	Ascaris suum	-	-	-	-	2788
TR13920|c0_g1_i11	367.277	323.873	-0.181441	0.596662	1	Baseline Expressed	393908985	phosphatidylinositol transfer protein	Loa loa	-	-	-	-	2787
TR23385|c0_g1_i3	524.24	467.119	-0.166439	0.561386	1	Baseline Expressed	560138981	hypothetical protein LOC100333420	Haemonchus contortus	-	-	-	-	2787
TR7699|c0_g1_i2	6474.84	5752.32	-0.170701	0.592569	1	Baseline Expressed	685824328	AMP-dependent synthetase/ligase domain-containing protein	Strongyloides ratti	-	GO:0003824-catalytic activity	-	-	2786
TR18601|c0_g1_i1	5247.75	2842.26	-0.884661	0.345959	1	Baseline Expressed	545719868	Chain A, Haemonchus Contortus Phospholethanolamine N-methyltransferase 2 In Complex With Phosphomonomethylethanolamine And S-adenosylhomocysteine	Haemonchus contortus	-	GO:0005488-binding	-	-	2785
TR38774|c1_g1_i8	558.735	544.378	-0.0375529	0.945169	1	Baseline Expressed	38569883	Otx-like homeodomain transcription factor	Nematostella vectensis	-	GO:0003677-DNA binding	-	-	2785
TR13801|c0_g3_i2	1729.62	1520.59	-0.185821	0.581314	1	Baseline Expressed	597838160	hypothetical protein Y032_0257g394	Ancylostoma ceylanicum	-	GO:0031683-G-protein beta/gamma-subunit complex binding ; GO:0005525-GTP binding ; GO:0004871-signal transducer activity ; GO:0003924-GTPase activity	GO:0007186-G-protein coupled receptor signaling pathway ; GO:0008152-metabolic process	-	2784
TR21963|c0_g1_i2	697.498	1167.17	0.742751	0.0384794	1	Baseline Expressed	170574303	TBC domain containing protein	Brugia malayi	-	-	-	-	2784
TR26913|c0_g1_i1	1549.61	1483.81	-0.0626006	0.953805	1	Baseline Expressed	393907050	U6 snRNA-associated Sm-like protein LSm2	Loa loa	-	-	GO:0006397-mRNA processing	-	2784
TR28724|c1_g3_i2	442.681	417.231	-0.0854219	0.734394	1	Baseline Expressed	685831724	Huntingtin interacting protein 1	Strongyloides ratti	-	-	-	-	2784
TR34799|c1_g1_i2	78.5368	135.162	0.783245	0.761802	1	Baseline Expressed	685835335	Tyrosine-protein kinase receptor	Strongyloides ratti	-	GO:0016301-kinase activity	GO:0009987-cellular process	-	2784
TR39127|c0_g1_i3	276.63	211.29	-0.388732	0.632611	1	Baseline Expressed	685831904	Major facilitator superfamily and Major facilitator superfamily domain, general substrate transporter and Major facilitator superfamily domain-containing protein	Strongyloides ratti	-	-	-	-	2782
TR44069|c0_g1_i1	284.493	205.526	-0.469077	0.265568	1	Baseline Expressed	541046937	atp-dependent rna helicase dhx33	Ascaris suum	-	GO:0003824-catalytic activity	-	-	2782
TR19497|c0_g2_i3	293.447	498.6	0.764783	0.0963526	1	Baseline Expressed	597850073	hypothetical protein Y032_0121g1009	Ancylostoma ceylanicum	-	GO:0008236-serine-type peptidase activity	-	-	2780
TR38839|c0_g1_i8	655.654	1034.4	0.657781	0.0540459	1	Baseline Expressed	308478120	CRE-TWK-8 protein	Caenorhabditis remanei	-	-	GO:0006811-ion transport	GO:0016020-membrane	2780
TR39526|c1_g1_i3	463.864	550.495	0.247026	0.513646	1	Baseline Expressed	402588518	hypothetical protein WUBG_06638, partial	Wuchereria bancrofti	-	-	-	-	2779
TR40848|c0_g2_i1	295.258	272.835	-0.11395	0.776817	1	Baseline Expressed	392927864	Protein TBC-19	Caenorhabditis elegans	-	-	-	-	2777
TR43402|c0_g2_i4	1214.86	988.535	-0.29743	0.443468	1	Baseline Expressed	1009340832	BMA-VPS-52	Brugia malayi	-	-	-	-	2777
TR28506|c0_g1_i1	543.548	624.987	0.201418	0.826986	1	Baseline Expressed	685829921	Helicase, C-terminal domain and DNA/RNA helicase, DEAD/DEAH box type, N-terminal domain and Helicase, superfamily 1/2, ATP-binding domain and RNA helicase, DEAD-box type, Q motif domain and P-loop containing nucleoside triphosphate hydrolase domain-containing protein	Strongyloides ratti	-	-	-	-	2775
TR29523|c0_g1_i5	1430.44	897.01	-0.673267	0.0527738	1	Baseline Expressed	919059689	PREDICTED: brain tumor protein-like	Lingula anatina	-	-	-	-	2775
TR38351|c0_g3_i2	346.641	378.95	0.128565	0.793715	1	Baseline Expressed	685832736	Quinonprotein alcohol dehydrogenase-like superfamily domain and WD40/YVTN repeat-like-containing domain-containing protein	Strongyloides ratti	-	-	-	-	2775
TR13989|c2_g1_i3	716.267	863.266	0.269308	0.470307	1	Baseline Expressed	402592342	STE/STE20/YSK protein kinase, partial	Wuchereria bancrofti	-	GO:0016301-kinase activity ; GO:0000166-nucleotide binding	GO:0016310-phosphorylation	-	2773
TR20606|c0_g1_i1	7507.28	6747.71	-0.153893	0.531226	1	Baseline Expressed	748376198	D-family protein	Ancylostoma duodenale	-	GO:0016491-oxidoreductase activity	GO:0055114-oxidation-reduction process	-	2773
TR43803|c1_g1_i6	296.05	532.868	0.847941	0.0585324	1	Baseline Expressed	402589294	D-isomer specific 2-hydroxyacid dehydrogenase	Wuchereria bancrofti	-	-	GO:0008152-metabolic process	-	2773
TR8118|c0_g1_i2	379.704	377.978	-0.00657194	0.929263	1	Baseline Expressed	541048113	ccaat enhancer-binding protein zeta	Ascaris suum	-	-	-	-	2773
TR43328|c0_g1_i10	564.92	457.072	-0.305624	0.354945	1	Baseline Expressed	393905798	hypothetical protein LOAG_18562	Loa loa	-	-	-	-	2771
TR29470|c0_g1_i3	779.205	749.987	-0.0551365	0.831124	1	Baseline Expressed	685830331	Myotubularin-like phosphatase domain-containing protein	Strongyloides ratti	-	-	-	-	2769
TR29144|c2_g1_i3	890.292	954.081	0.0998339	0.971287	1	Baseline Expressed	597870612	hypothetical protein Y032_0023g819	Ancylostoma ceylanicum	-	GO:0004672-protein kinase activity ; GO:0005524-ATP binding	GO:0006468-protein phosphorylation	-	2768
TR44012|c0_g2_i1	13054.3	9456.64	-0.465124	0.295731	1	Baseline Expressed	47076309	putative cathepsin L protease	Meloidogyne incognita	-	GO:0008234-cysteine-type peptidase activity	GO:0006508-proteolysis	-	2768
TR13799|c1_g1_i7	766.101	1378.66	0.847663	0.0732243	1	Baseline Expressed	671409568	Protein BM-SCPL-3, isoform b	Brugia malayi	map00627:Aminobenzoate degradation(nitrophenyl phosphatase[ec:3.1.3.41])	GO:0016791-phosphatase activity	GO:0016311-dephosphorylation	-	2767
TR33968|c0_g1_i3	399.574	669.762	0.745187	0.0564371	1	Baseline Expressed	541046095	intraflagellar transport protein 88-like protein	Ascaris suum	-	-	-	-	2767
TR36676|c0_g1_i8	474.518	626.962	0.401914	0.344262	1	Baseline Expressed	685829731	Kuzbanian	Strongyloides ratti	-	GO:0008237-metallopeptidase activity	GO:0006508-proteolysis	GO:0016020-membrane	2766
TR21909|c0_g2_i3	1661.99	1137.67	-0.546835	0.0818332	1	Baseline Expressed	402583536	fork head domain-containing protein	Wuchereria bancrofti	-	GO:0043565-sequence-specific DNA binding ; GO:0003700-transcription factor activity, sequence-specific DNA binding	GO:0006355-regulation of transcription, DNA-templated ; GO:0006351-transcription, DNA-templated	GO:0005634-nucleus	2765
TR34412|c1_g1_i9	622.646	547.133	-0.186521	0.753871	1	Baseline Expressed	541045778	lariat debranching enzyme	Ascaris suum	-	-	-	-	2765
TR34429|c0_g1_i2	432.533	261.306	-0.727073	0.105977	1	Baseline Expressed	541045870	mitogen-activated protein kinase kinase kinase mlt	Ascaris suum	-	-	-	-	2765
TR40868|c0_g1_i3	221.95	220.033	-0.012514	0.857276	1	Baseline Expressed	393904940	hypothetical protein LOAG_06026	Loa loa	-	-	-	-	2765
TR43806|c1_g1_i7	498.565	574.333	0.204106	0.651109	1	Baseline Expressed	748378886	hypothetical protein ANCDUO_13456	Ancylostoma duodenale	-	-	-	-	2765
TR43377|c0_g1_i2	560.174	636.785	0.18493	0.636856	1	Baseline Expressed	1009341395	Bm3083	Brugia malayi	-	-	-	-	2764
TR38555|c1_g1_i5	485.126	514.092	0.0836676	0.7074	1	Baseline Expressed	568293166	cysteine--tRNA ligase	Necator americanus	-	GO:0000166-nucleotide binding ; GO:0004812-aminoacyl-tRNA ligase activity	GO:0006418-tRNA aminoacylation for protein translation	-	2763
TR13658|c3_g2_i3	830.438	703.966	-0.238367	0.394841	1	Baseline Expressed	671406317	Protein Bm7621, isoform c	Brugia malayi	-	-	-	-	2762
TR5067|c1_g1_i5	370.426	445.255	0.265449	0.540978	1	Baseline Expressed	541048467	exportin-5	Ascaris suum	-	-	-	-	2761
TR5098|c1_g1_i2	1546.57	1622.41	0.0690631	0.692318	1	Baseline Expressed	685836521	Acyltransferase 3 domain and Nose resistant-to-fluoxetine protein, N-terminal domain-containing protein	Strongyloides ratti	-	GO:0016740-transferase activity	-	-	2761
TR18504|c0_g2_i2	-	-	-	-	-	-	-	-	-	-	-	-	-	2761
TR7679|c0_g1_i1	259.055	301.37	0.218278	0.70089	1	Baseline Expressed	671416820	Protein Bm2331, isoform d	Brugia malayi	-	-	-	-	2760
TR18552|c1_g3_i2	1326.79	1792.12	0.433731	0.210922	1	Baseline Expressed	193209667	Protein GLR-7	Caenorhabditis elegans	-	GO:0005234-extracellular-glutamate-gated ion channel activity ; GO:0004970-ionotropic glutamate receptor activity	GO:0035249-synaptic transmission, glutamatergic ; GO:0035235-ionotropic glutamate receptor signaling pathway ; GO:0019915-lipid storage ; GO:0040039-inductive cell migration ; GO:0034220-ion transmembrane transport	GO:0030054-cell junction ; GO:0030425-dendrite ; GO:0045211-postsynaptic membrane ; GO:0008328-ionotropic glutamate receptor complex	2759
TR21975|c1_g10_i1	750.074	736.451	-0.0264423	0.848068	1	Baseline Expressed	541047311	aspartate--trna	Ascaris suum	-	-	-	-	2759
TR36645|c0_g2_i2	2319.42	1832.81	-0.339704	0.446554	1	Baseline Expressed	308510146	hypothetical protein CRE_01968	Caenorhabditis remanei	-	-	-	GO:0016020-membrane	2759
TR42712|c1_g2_i1	371.201	689.363	0.893064	0.0152975	0.674743	Baseline Expressed	541039179	adenylate cyclase type 4	Ascaris suum	-	-	-	-	2759
TR5322|c0_g2_i1	292.142	388.919	0.4128	0.577662	1	Baseline Expressed	1009341658	BMA-ZTF-9	Brugia malayi	-	-	-	-	2759
TR29052|c0_g1_i2	4693.29	5988.9	0.35169	0.181965	1	Baseline Expressed	402592071	hypothetical protein WUBG_03088	Wuchereria bancrofti	-	-	-	-	2757
TR18592|c0_g1_i4	250.125	229.428	-0.12461	0.628468	1	Baseline Expressed	671415917	Protein BM-LIN-49, isoform d	Brugia malayi	-	GO:0046872-metal ion binding	-	-	2756
TR18600|c2_g1_i2	456.881	606.626	0.40899	0.471288	1	Baseline Expressed	393910519	cleavage and polyadenylation specificity factor subunit 2	Loa loa	-	-	GO:0006378-mRNA polyadenylation ; GO:0006379-mRNA cleavage	GO:0005847-mRNA cleavage and polyadenylation specificity factor complex	2756
TR34557|c1_g1_i1	220.258	390.223	0.825108	0.0710104	1	Baseline Expressed	541042433	rho guanine nucleotide exchange factor 12	Ascaris suum	-	-	GO:0050789-regulation of biological process	-	2756
TR34679|c0_g1_i3	394.147	240.017	-0.715594	0.0580809	1	Baseline Expressed	541045043	rilp-like protein-like protein	Ascaris suum	-	-	-	-	2756
TR17009|c2_g1_i5	6092.14	4781.97	-0.349344	0.432999	1	Baseline Expressed	393909424	peptidase A22B family protein	Loa loa	-	-	-	-	2755
TR29487|c0_g1_i2	539.15	542.468	0.0088498	0.909217	1	Baseline Expressed	1009342017	BMA-GIT-1	Brugia malayi	-	-	-	-	2755
TR28427|c1_g1_i2	917.652	1334.23	0.539984	0.166679	1	Baseline Expressed	541043956	gem-interacting protein	Ascaris suum	-	-	-	-	2754
TR5109|c0_g2_i3	266.332	235	-0.180561	0.693865	1	Baseline Expressed	402594088	hypothetical protein WUBG_01076	Wuchereria bancrofti	-	-	-	-	2754
TR5272|c0_g4_i2	233.798	106.147	-1.1392	0.0327061	0.946151	Baseline Expressed	685828376	Lipid-binding serum glycoprotein, C-terminal domain and Bactericidal permeability-increasing protein, alpha/beta domain-containing protein	Strongyloides ratti	-	-	-	-	2754
TR34770|c0_g2_i1	159.826	202.675	0.342664	0.586469	1	Baseline Expressed	685824390	No extended memory	Strongyloides ratti	map00220:Arginine biosynthesis(glutaminase I[ec:3.5.1.2]) ; map00471:D-Glutamine and D-glutamate metabolism(glutaminase I[ec:3.5.1.2]) ; map00250:Alanine, aspartate and glutamate metabolism(glutaminase I[ec:3.5.1.2])	GO:0004359-glutaminase activity	GO:0006541-glutamine metabolic process	-	2752
TR23826|c2_g2_i2	1692.17	1892.79	0.161639	0.543338	1	Baseline Expressed	541041653	enoyl- delta isomerase	Ascaris suum	-	GO:0003824-catalytic activity	-	-	2750
TR28713|c1_g1_i3	1928.67	2172.08	0.171467	0.679762	1	Baseline Expressed	170595467	hypothetical protein	Brugia malayi	-	-	-	-	2750
TR20599|c1_g2_i1	-	-	-	-	-	-	-	-	-	-	-	-	-	2750
TR16982|c1_g1_i1	214.871	313.698	0.545909	0.733031	1	Baseline Expressed	685834914	Intraflagellar transport protein 172 homolog	Strongyloides ratti	-	-	-	-	2748
TR23395|c3_g1_i1	1514.34	1142.01	-0.407116	0.25318	1	Baseline Expressed	597895327	hypothetical protein Y032_0494g2463	Ancylostoma ceylanicum	-	-	-	-	2747
TR28706|c1_g1_i2	589.329	452.183	-0.382167	0.298848	1	Baseline Expressed	597884173	hypothetical protein Y032_0002g846	Ancylostoma ceylanicum	-	-	-	-	2747
TR36684|c0_g1_i4	5086.17	3385.33	-0.58728	0.108043	1	Baseline Expressed	13506789	glycogen synthase	Steinernema feltiae	map00500:Starch and sucrose metabolism(synthase[ec:2.4.1.11])	GO:0004373-glycogen (starch) synthase activity	GO:0005978-glycogen biosynthetic process	-	2747
TR40920|c1_g1_i4	2507.7	2803.48	0.160853	0.617131	1	Baseline Expressed	685828439	Cystathionine beta-synthase	Strongyloides ratti	-	-	-	-	2747
TR23387|c0_g1_i1	688.901	1155.41	0.746042	0.227871	1	Baseline Expressed	768190459	PAN domain protein	Dictyocaulus viviparus	-	-	-	-	2745
TR26210|c0_g1_i1	1267.04	1394.42	0.138203	0.757531	1	Baseline Expressed	541046416	segment polarity protein dishevelled-like protein dvl-1	Ascaris suum	-	-	-	-	2745
TR43758|c0_g1_i2	286.084	420.925	0.557126	0.550743	1	Baseline Expressed	312082586	hypothetical protein LOAG_07925	Loa loa	-	GO:0016740-transferase activity	-	-	2745
TR16462|c0_g1_i4	2291.69	1748.4	-0.390379	0.329909	1	Baseline Expressed	671411807	Protein BM-TAG-256	Brugia malayi	-	-	-	-	2743
TR551|c1_g1_i1	1228.01	1099.21	-0.159859	0.645279	1	Baseline Expressed	597896438	hypothetical protein Y032_0459g1842	Ancylostoma ceylanicum	-	-	-	-	2742
TR29009|c0_g1_i1	906.127	1099.99	0.279701	0.387859	1	Baseline Expressed	170592921	hypothetical protein	Brugia malayi	-	-	-	-	2741
TR29442|c0_g1_i1	2212.09	1978.64	-0.1609	0.477594	1	Baseline Expressed	568281340	3'-5' exonuclease, partial	Necator americanus	-	-	-	-	2741
TR3200|c0_g1_i3	6280.88	3922.37	-0.679241	0.0154973	0.677496	Baseline Expressed	541047113	6-phosphofructokinase	Ascaris suum	map01130:Biosynthesis of antibiotics(phosphohexokinase[ec:2.7.1.11]) ; map00030:Pentose phosphate pathway(phosphohexokinase[ec:2.7.1.11]) ; map00680:Methane metabolism(phosphohexokinase[ec:2.7.1.11]) ; map00010:Glycolysis / Gluconeogenesis(phosphohexokinase[ec:2.7.1.11]) ; map00052:Galactose metabolism(phosphohexokinase[ec:2.7.1.11]) ; map00051:Fructose and mannose metabolism(phosphohexokinase[ec…	GO:0046872-metal ion binding ; GO:0003872-6-phosphofructokinase activity ; GO:0005524-ATP binding	GO:0061615-glycolytic process through fructose-6-phosphate ; GO:0006002-fructose 6-phosphate metabolic process	GO:0005737-cytoplasm	2741
TR39160|c1_g1_i2	752.865	675.514	-0.156407	0.468631	1	Baseline Expressed	541039685	plasma membrane calcium-transporting atpase 2	Ascaris suum	-	GO:0043167-ion binding ; GO:0000166-nucleotide binding ; GO:0016787-hydrolase activity	GO:0006816-calcium ion transport	GO:0016020-membrane	2741
TR7710|c0_g1_i2	302.93	280.606	-0.110439	0.856608	1	Baseline Expressed	541047448	arf-gap with rho-gap ank repeat and ph domain-containing protein 3	Ascaris suum	-	-	-	-	2741
TR26436|c1_g1_i3	291.256	422.74	0.537482	0.271214	1	Baseline Expressed	541043993	hypothetical protein ASU_07802	Ascaris suum	-	-	-	-	2740
TR3242|c1_g1_i3	502.593	799.99	0.670592	0.632666	1	Baseline Expressed	312071511	arrestin domain-containing protein	Loa loa	-	-	-	-	2740
TR38834|c0_g1_i2	1249.02	1090	-0.19646	0.550999	1	Baseline Expressed	685832480	Peptidyl-glycine alpha-amidating monooxygenase	Strongyloides ratti	-	-	-	-	2740
TR40847|c0_g2_i1	953.459	918.426	-0.0540069	0.804637	1	Baseline Expressed	568291115	FAD dependent oxidoreductase	Necator americanus	-	-	-	-	2739
TR5275|c0_g1_i5	1829.31	1427.57	-0.357742	0.194692	1	Baseline Expressed	312071998	AGC/PDK1 protein kinase	Loa loa	-	-	-	-	2739
TR5502|c0_g1_i10	1671.2	1589.57	-0.0722532	0.968693	1	Baseline Expressed	312070269	WD-repeat protein HUSSY-07	Loa loa	-	-	-	-	2739
TR38570|c1_g1_i1	422.117	457.743	0.116895	0.821101	1	Baseline Expressed	597850047	hypothetical protein Y032_0122g1099	Ancylostoma ceylanicum	-	GO:0005509-calcium ion binding	-	-	2738
TR43773|c1_g2_i1	-	-	-	-	-	-	-	-	-	-	-	-	-	2738
TR42729|c2_g1_i2	2031.29	2038.6	0.00518154	0.974887	1	Baseline Expressed	402590342	lysine-specific demethylase NO66	Wuchereria bancrofti	-	-	-	-	2737
TR29134|c0_g1_i6	551.687	540.525	-0.0294898	1	1	Baseline Expressed	402591963	hypothetical protein WUBG_03197	Wuchereria bancrofti	-	-	-	-	2736
TR29159|c1_g2_i7	578.232	656.053	0.182165	0.650125	1	Baseline Expressed	341884672	CBN-GCY-36 protein	Caenorhabditis brenneri	-	GO:0097159-organic cyclic compound binding ; GO:0016849-phosphorus-oxygen lyase activity ; GO:1901363-heterocyclic compound binding	GO:0009190-cyclic nucleotide biosynthetic process	-	2736
TR42745|c1_g1_i2	1211.65	1977.12	0.706423	0.0380415	1	Baseline Expressed	541040212	cell division cycle protein 23-like protein	Ascaris suum	-	-	-	-	2736
TR16457|c0_g1_i1	1688.75	1571.79	-0.103547	0.649836	1	Baseline Expressed	597862215	hypothetical protein Y032_0050g2010	Ancylostoma ceylanicum	-	-	-	-	2735
TR18552|c1_g3_i3	1314.23	1808.19	0.460322	0.176197	1	Baseline Expressed	309365521	Protein CBR-GLR-7	Caenorhabditis briggsae	-	-	-	GO:0016020-membrane	2733
TR33975|c0_g2_i6	1051.92	1476.13	0.488793	0.1062	1	Baseline Expressed	597893944	hypothetical protein Y032_0542g3211	Ancylostoma ceylanicum	-	-	-	-	2733
TR43803|c1_g1_i2	309.575	546.149	0.819004	0.0670306	1	Baseline Expressed	402589294	D-isomer specific 2-hydroxyacid dehydrogenase	Wuchereria bancrofti	-	-	GO:0008152-metabolic process	-	2733
TR39248|c0_g1_i1	-	-	-	-	-	-	-	-	-	-	-	-	-	2733
TR34814|c0_g1_i5	604.186	608.185	0.00951862	0.884782	1	Baseline Expressed	685830208	Potassium channel subfamily K member 18	Strongyloides ratti	-	-	GO:0006811-ion transport	GO:0016020-membrane	2732
TR5126|c0_g2_i5	295.915	298.648	0.0132625	0.895914	1	Baseline Expressed	568286585	hypothetical protein NECAME_12479, partial	Necator americanus	-	-	-	-	2732
TR5272|c0_g4_i12	217.765	109.969	-0.985683	0.0676786	1	Baseline Expressed	312079241	hypothetical protein LOAG_06506	Loa loa	-	-	-	-	2732
TR21667|c0_g1_i1	2042.03	2333.33	0.192384	0.492092	1	Baseline Expressed	541046165	leucine aminopeptidase 1	Ascaris suum	-	-	-	-	2731
TR42706|c1_g1_i4	742.487	229.127	-1.69622	0.00957743	0.536218	Baseline Expressed	341881200	hypothetical protein CAEBREN_12449, partial	Caenorhabditis brenneri	-	GO:0003824-catalytic activity	GO:0071704-organic substance metabolic process ; GO:0044238-primary metabolic process ; GO:0006796-phosphate-containing compound metabolic process	GO:0016020-membrane	2731
TR42834|c1_g1_i1	1191.96	977.549	-0.2861	0.412538	1	Baseline Expressed	541048971	calcium uptake protein 1	Ascaris suum	-	-	-	-	2731
TR18839|c0_g1_i8	249.278	209.411	-0.251416	0.691252	1	Baseline Expressed	671416093	Protein BM-HELQ-1, isoform f	Brugia malayi	-	-	-	-	2730
TR24942|c0_g1_i9	1424.31	1565.29	0.136168	0.74384	1	Baseline Expressed	607361096	Paired box protein Pax-6	Cerapachys biroi	-	-	-	-	2730
TR38313|c0_g1_i8	574.389	760.213	0.404376	0.544371	1	Baseline Expressed	541046891	hypothetical protein ASU_03441	Ascaris suum	-	-	-	-	2729
TR8164|c0_g1_i7	1013.54	920.465	-0.138972	0.514502	1	Baseline Expressed	393906970	VHS domain-containing protein	Loa loa	-	GO:0046872-metal ion binding	GO:0006886-intracellular protein transport	GO:0005622-intracellular	2729
TR29170|c1_g2_i3	2884.1	2307.24	-0.321955	0.234071	1	Baseline Expressed	671404239	Protein BM-LIM-9, isoform j	Brugia malayi	-	GO:0008270-zinc ion binding	-	-	2728
TR29529|c0_g3_i2	493.32	567.961	0.203269	0.396926	1	Baseline Expressed	170591330	sulfate permease family protein	Brugia malayi	-	-	-	-	2728
TR38144|c0_g1_i1	1576.28	1617.88	0.0375816	0.780431	1	Baseline Expressed	256483437	ACC synthase-like protein	Heterodera glycines	-	-	-	-	2728
TR461|c1_g2_i5	92.4817	142.454	0.623253	0.428346	1	Baseline Expressed	685834381	Dbl homology (DH) domain and CRAL-TRIO domain and Pleckstrin homology-like domain-containing protein	Strongyloides ratti	-	-	-	-	2728
TR16459|c0_g1_i1	273.483	345.557	0.337473	0.440995	1	Baseline Expressed	685827942	TMC family-containing protein	Strongyloides ratti	-	-	-	GO:0016020-membrane	2727
TR17569|c0_g1_i1	326.241	462.102	0.502272	0.186113	1	Baseline Expressed	560133820	Peptide chain release factor and Class I peptide chain release factor domain containing protein	Haemonchus contortus	-	GO:0003747-translation release factor activity	-	-	2727
TR12190|c0_g1_i3	450.726	486.739	0.110896	0.899806	1	Baseline Expressed	541041185	rb1-inducible coiled-coil protein 1	Ascaris suum	-	-	-	-	2726
TR42699|c0_g2_i3	150.105	194.316	0.372431	0.603141	1	Baseline Expressed	685827044	WD40 repeat and WD40/YVTN repeat-like-containing domain and WD40-repeat-containing domain-containing protein	Strongyloides ratti	-	-	-	-	2726
TR5350|c2_g2_i7	1749.71	1588.74	-0.139229	0.629598	1	Baseline Expressed	170577855	hypothetical protein Bm1_13490	Brugia malayi	-	-	-	-	2726
TR19091|c0_g1_i3	1495.8	1352.47	-0.145323	0.546793	1	Baseline Expressed	312067010	gex interacting protein 4	Loa loa	-	-	-	-	2725
TR27788|c0_g1_i2	736.682	833.472	0.178092	0.481653	1	Baseline Expressed	17565370	Protein Y32F6B.1	Caenorhabditis elegans	-	-	-	GO:0016020-membrane	2725
TR12080|c0_g1_i3	559.542	648.314	0.212447	0.647775	1	Baseline Expressed	568281067	N-acetyllactosaminide 3-alpha-galactosyltransferase	Necator americanus	-	GO:0016757-transferase activity, transferring glycosyl groups	-	GO:0016020-membrane	2724
TR13658|c3_g2_i7	838.617	687.835	-0.285949	0.327194	1	Baseline Expressed	402589724	hypothetical protein WUBG_05434, partial	Wuchereria bancrofti	-	-	-	-	2724
TR38346|c0_g1_i4	1254.72	1505.04	0.262432	0.454257	1	Baseline Expressed	393912568	hypothetical protein LOAG_03100	Loa loa	-	GO:0008270-zinc ion binding	GO:0006886-intracellular protein transport ; GO:0006888-ER to Golgi vesicle-mediated transport	GO:0030127-COPII vesicle coat	2724
TR38483|c3_g1_i2	353.768	472.807	0.418448	0.730062	1	Baseline Expressed	671417692	Protein Bm5493, isoform b	Brugia malayi	-	GO:0005245-voltage-gated calcium channel activity	GO:0034765-regulation of ion transmembrane transport ; GO:0070588-calcium ion transmembrane transport	GO:0005891-voltage-gated calcium channel complex	2724
TR41879|c1_g1_i1	945.905	984.968	0.0583825	0.76254	1	Baseline Expressed	748397521	tRNA pseudouridine synthase A	Ancylostoma duodenale	-	-	-	-	2724
TR3190|c0_g1_i3	797.581	1129.9	0.502487	0.293058	1	Baseline Expressed	393908470	hypothetical protein LOAG_04482	Loa loa	-	-	-	-	2723
TR42201|c4_g2_i1	-	-	-	-	-	-	-	-	-	-	-	-	-	2723
TR30357|c0_g1_i2	2365.89	1959.32	-0.272026	0.297167	1	Baseline Expressed	312081836	hypothetical protein LOAG_07613	Loa loa	-	-	-	-	2722
TR3843|c1_g1_i2	261.935	503.777	0.943579	0.122312	1	Baseline Expressed	597842051	hypothetical protein Y032_0204g1897	Ancylostoma ceylanicum	-	GO:0046872-metal ion binding ; GO:0003676-nucleic acid binding	-	-	2722
TR9419|c0_g1_i2	1931.22	2256.8	0.224764	0.30487	1	Baseline Expressed	308488959	CRE-LGC-4 protein	Caenorhabditis remanei	-	GO:0005216-ion channel activity	GO:0006811-ion transport	GO:0016020-membrane	2721
TR13925|c1_g1_i5	488.068	388.504	-0.329153	0.380618	1	Baseline Expressed	268579437	C. briggsae CBR-DPYD-1 protein	Caenorhabditis briggsae	-	-	-	-	2719
TR17014|c1_g2_i4	260.74	328.711	0.334204	0.586291	1	Baseline Expressed	685828832	Fanconi anemia group J protein	Strongyloides ratti	-	GO:0016818-hydrolase activity, acting on acid anhydrides, in phosphorus-containing anhydrides ; GO:1901363-heterocyclic compound binding ; GO:0097159-organic cyclic compound binding	-	-	2718
TR38347|c0_g1_i6	527.411	461.098	-0.193854	0.746218	1	Baseline Expressed	541045778	lariat debranching enzyme	Ascaris suum	-	-	-	-	2718
TR41922|c0_g1_i6	1055.7	441.466	-1.25783	0.0140137	0.653553	Baseline Expressed	541048091	putative serine threonine-protein kinase	Ascaris suum	-	-	-	-	2718
TR42724|c0_g1_i3	794.781	921.341	0.213177	0.713454	1	Baseline Expressed	685833731	Protein RRP5 homolog	Strongyloides ratti	-	-	-	-	2718
TR32264|c0_g1_i3	2344.76	1958.81	-0.259462	0.341139	1	Baseline Expressed	393905335	hypothetical protein LOAG_18676	Loa loa	-	-	-	-	2717
TR43819|c0_g1_i1	-	-	-	-	-	-	-	-	-	-	-	-	-	2717
TR12073|c1_g6_i2	1973.79	2030.73	0.0410299	0.883082	1	Baseline Expressed	4337130	guanylyl cyclase	Heterodera glycines	map00230:Purine metabolism(cyclase[ec:4.6.1.2])	GO:0004383-guanylate cyclase activity ; GO:0004672-protein kinase activity ; GO:0005524-ATP binding	GO:0006468-protein phosphorylation ; GO:0035556-intracellular signal transduction ; GO:0006182-cGMP biosynthetic process	GO:0016021-integral component of membrane ; GO:0005622-intracellular	2716
TR18495|c0_g1_i2	589.592	893.853	0.600322	0.0831258	1	Baseline Expressed	312072804	hypothetical protein LOAG_03647	Loa loa	-	-	-	-	2716
TR29052|c0_g1_i3	4649.99	5897	0.342756	0.191552	1	Baseline Expressed	170574967	ubiquitin-conjugating enzyme E2-binding protein 1	Brugia malayi	-	-	-	-	2716
TR8166|c1_g1_i3	766.85	687.899	-0.156747	0.633173	1	Baseline Expressed	568293286	CAP-Gly domain protein	Necator americanus	-	-	-	-	2716
TR27823|c0_g1_i8	754.946	871.792	0.207611	0.946934	1	Baseline Expressed	312070377	TK/Met protein kinase	Loa loa	-	-	-	-	2715
TR7706|c0_g1_i1	618.596	832.98	0.429284	0.204927	1	Baseline Expressed	597869550	hypothetical protein Y032_0026g1462	Ancylostoma ceylanicum	-	-	-	-	2715
TR38835|c0_g1_i1	2120.54	2460.61	0.214585	0.653775	1	Baseline Expressed	685830876	Mitochondrial trifunctional protein alpha subunit	Strongyloides ratti	-	GO:0016491-oxidoreductase activity	GO:0006631-fatty acid metabolic process ; GO:0055114-oxidation-reduction process	GO:0005739-mitochondrion	2714
TR14002|c4_g1_i8	1674.83	3205.42	0.936504	0.144599	1	Baseline Expressed	268577431	Hypothetical protein CBG01887	Caenorhabditis briggsae	-	-	-	-	2713
TR29143|c1_g1_i1	1676.36	2191.8	0.386785	0.214007	1	Baseline Expressed	597844111	hypothetical protein Y032_0180g807	Ancylostoma ceylanicum	-	GO:0015197-peptide transporter activity ; GO:0042626-ATPase activity, coupled to transmembrane movement of substances ; GO:0005524-ATP binding	GO:0015833-peptide transport ; GO:0055085-transmembrane transport ; GO:0008152-metabolic process	GO:0016021-integral component of membrane	2713
TR36710|c2_g2_i13	1060.79	1259.16	0.247324	0.438999	1	Baseline Expressed	308457729	hypothetical protein CRE_04385	Caenorhabditis remanei	-	-	-	-	2713
TR34008|c1_g1_i2	1228.23	1198.5	-0.0353486	0.881337	1	Baseline Expressed	1009341192	BMA-GLC-4	Brugia malayi	-	-	-	-	2712
TR43769|c2_g1_i8	197.295	190.686	-0.0491554	0.789654	1	Baseline Expressed	541047287	filamin-a	Ascaris suum	-	-	-	-	2711
TR43854|c0_g1_i8	326.739	344.413	0.0760007	1	1	Baseline Expressed	541046845	aminopeptidase n	Ascaris suum	-	GO:0008237-metallopeptidase activity ; GO:0008270-zinc ion binding ; GO:0004177-aminopeptidase activity	GO:0006508-proteolysis	GO:0016021-integral component of membrane	2711
TR13961|c1_g1_i3	298.676	286.403	-0.0605346	0.653625	1	Baseline Expressed	157105929	plexin b	Aedes aegypti	-	-	-	-	2710
TR13799|c1_g1_i4	755.826	1339.11	0.825147	0.0548848	1	Baseline Expressed	671409568	Protein BM-SCPL-3, isoform b	Brugia malayi	map00627:Aminobenzoate degradation(nitrophenyl phosphatase[ec:3.1.3.41])	GO:0016791-phosphatase activity	GO:0016311-dephosphorylation	-	2708
TR29436|c0_g1_i2	317.81	399.554	0.330226	0.616235	1	Baseline Expressed	541041990	ribosome biogenesis protein bms1-like protein	Ascaris suum	-	-	-	-	2708
TR42713|c0_g3_i5	262.543	371.402	0.500426	0.256529	1	Baseline Expressed	307135411	ACR-5-like protein	Haemonchus contortus	-	-	-	-	2708
TR7647|c1_g1_i1	320.594	330.653	0.0445734	0.991234	1	Baseline Expressed	768196173	hypothetical protein DICVIV_01891	Dictyocaulus viviparus	-	-	-	-	2708
TR27833|c1_g1_i9	993.325	1115.92	0.167902	0.622502	1	Baseline Expressed	541046655	immunoglobulin domain-containing protein	Ascaris suum	-	-	-	-	2707
TR3162|c0_g1_i2	717.445	770.368	0.102678	0.790013	1	Baseline Expressed	268567139	C. briggsae CBR-APR-1 protein	Caenorhabditis briggsae	-	-	GO:0044763-single-organism cellular process ; GO:0050794-regulation of cellular process ; GO:0032502-developmental process	GO:0044424-intracellular part	2707
TR18809|c0_g1_i5	974.672	717.151	-0.44264	0.35698	1	Baseline Expressed	541048442	hypothetical protein ASU_01127	Ascaris suum	-	-	-	-	2706
TR3803|c0_g1_i4	904.987	609.157	-0.571083	0.107401	1	Baseline Expressed	669225772	INTS5 N and INTS5 C domain containing protein	Trichuris trichiura	-	-	-	-	2706
TR5042|c1_g1_i2	742.615	864.557	0.219347	0.694848	1	Baseline Expressed	568286222	hypothetical protein NECAME_03876, partial	Necator americanus	-	-	-	-	2706
TR22513|c0_g1_i5	1203.27	876.949	-0.45639	0.241383	1	Baseline Expressed	568296159	SURF4 family protein	Necator americanus	-	-	-	GO:0016021-integral component of membrane	2705
TR2750|c1_g1_i1	928.725	1063.2	0.195089	0.457814	1	Baseline Expressed	560119947	Zinc finger domain containing protein	Haemonchus contortus	-	GO:0046872-metal ion binding	-	GO:0016020-membrane	2705
TR36715|c1_g1_i1	2411.28	1497	-0.687727	0.0384511	1	Baseline Expressed	685824872	Hypoxia up-regulated protein 1	Strongyloides ratti	-	-	-	-	2705
TR39178|c0_g1_i8	2186.97	2452.74	0.165463	0.524086	1	Baseline Expressed	768194925	Helix-loop-helix DNA-binding domain protein	Dictyocaulus viviparus	-	-	-	-	2705
TR42259|c1_g1_i2	3319.91	3369.77	0.0215052	0.96511	1	Baseline Expressed	560126647	Cytochrome c1 domain containing protein	Haemonchus contortus	-	GO:0020037-heme binding ; GO:0009055-electron carrier activity	-	GO:0016021-integral component of membrane	2705
TR12178|c0_g1_i2	1863.7	1695.95	-0.136073	0.418499	1	Baseline Expressed	685836743	Mediator of RNA polymerase II transcription subunit 13	Strongyloides ratti	-	-	-	-	2704
TR39149|c1_g1_i3	1619.19	1561.03	-0.0527709	0.971789	1	Baseline Expressed	541039413	f-box wd repeat-containing protein 7	Ascaris suum	-	-	-	-	2704
TR18838|c0_g1_i8	734.911	774.445	0.0755929	0.943732	1	Baseline Expressed	541047186	nuclear export mediator factor nemf-like protein	Ascaris suum	-	-	-	-	2703
TR28396|c0_g1_i2	3492.22	3544.72	0.0215267	0.862174	1	Baseline Expressed	597860840	hypothetical protein Y032_0056g2641	Ancylostoma ceylanicum	-	-	GO:0015992-proton transport	GO:0033179-proton-transporting V-type ATPase, V0 domain	2703
TR29512|c0_g2_i1	591.814	776.305	0.39148	0.20445	1	Baseline Expressed	560119116	Sulphate transporter and Sulphate transporter antisigma-factor antagonist STAS domain containing protein	Haemonchus contortus	-	-	GO:0006810-transport	-	2703
TR30454|c1_g2_i2	103.856	162.758	0.648136	0.87729	1	Baseline Expressed	560135228	Thyroglobulin type-1 and Proteinase inhibitor I2 domain containing protein	Haemonchus contortus	-	-	-	-	2703
TR32411|c0_g2_i1	1459.1	1364.68	-0.0965137	0.70262	1	Baseline Expressed	312074141	hypothetical protein LOAG_04252	Loa loa	-	-	-	-	2702
TR30942|c0_g2_i1	1403.95	1121.57	-0.32397	0.325309	1	Baseline Expressed	685832265	Adenylyl cyclase V	Strongyloides ratti	-	-	-	-	2701
TR39302|c0_g2_i1	300.115	450.988	0.587576	0.107209	1	Baseline Expressed	685836538	Atlastin	Strongyloides ratti	-	-	-	-	2700
TR11913|c0_g1_i2	4679.04	4489.05	-0.0598046	0.755304	1	Baseline Expressed	1009345426	BMA-UNC-43, isoform c	Brugia malayi	-	-	-	-	2699
TR29123|c1_g1_i3	418.05	282.293	-0.566482	0.171788	1	Baseline Expressed	560120929	SWIRM and Amine oxidase domain containing protein	Haemonchus contortus	-	-	-	-	2699
TR42650|c0_g1_i1	8632.73	5863.49	-0.558058	0.378944	1	Baseline Expressed	541046620	calsyntenin-1	Ascaris suum	-	-	-	-	2698
TR12195|c1_g4_i2	264.742	364.909	0.462947	0.808763	1	Baseline Expressed	341882637	hypothetical protein CAEBREN_01769	Caenorhabditis brenneri	-	GO:0005216-ion channel activity	GO:0055085-transmembrane transport ; GO:0006811-ion transport	GO:0016020-membrane	2697
TR28784|c0_g1_i4	1416.43	1867.32	0.398713	0.171568	1	Baseline Expressed	510854390	protein, SNF2 family	Ancylostoma ceylanicum	-	-	-	-	2697
TR23396|c0_g1_i7	312.423	550.955	0.818433	0.0337756	0.962042	Baseline Expressed	685825910	Solute carrier family 12 member 1	Strongyloides ratti	-	-	GO:0006810-transport	-	2696
TR32458|c0_g2_i5	463.959	401.784	-0.207576	0.582491	1	Baseline Expressed	597836514	hypothetical protein Y032_0284g1335	Ancylostoma ceylanicum	-	-	-	-	2696
TR34588|c1_g1_i1	509.606	393.566	-0.372779	0.552521	1	Baseline Expressed	541047087	cre-cogc-1 protein	Ascaris suum	-	-	-	-	2696
TR42832|c1_g1_i1	532.61	648.506	0.284041	0.788676	1	Baseline Expressed	312066703	hypothetical protein LOAG_00808	Loa loa	-	GO:0045131-pre-mRNA branch point binding ; GO:0008270-zinc ion binding	GO:0000398-mRNA splicing, via spliceosome	-	2695
TR33718|c1_g1_i2	1397.32	1924.91	0.462127	0.109775	1	Baseline Expressed	541042873	putative mannosyl-oligosaccharide glucosidase	Ascaris suum	-	-	-	-	2694
TR23828|c0_g2_i1	339.213	362.199	0.09459	0.963052	1	Baseline Expressed	597863302	hypothetical protein Y032_0046g1378	Ancylostoma ceylanicum	-	GO:0042626-ATPase activity, coupled to transmembrane movement of substances ; GO:0005524-ATP binding	GO:0055085-transmembrane transport ; GO:0008152-metabolic process	GO:0016021-integral component of membrane	2693
TR19079|c0_g1_i3	1545.25	1532.36	-0.0120874	0.982866	1	Baseline Expressed	541046537	atp-binding cassette sub-family b member	Ascaris suum	-	GO:0042626-ATPase activity, coupled to transmembrane movement of substances ; GO:0005524-ATP binding	GO:0055085-transmembrane transport ; GO:0008152-metabolic process	GO:0016021-integral component of membrane	2692
TR28756|c0_g1_i1	329.326	514.092	0.642509	0.0988352	1	Baseline Expressed	685827892	Tetratricopeptide repeat protein 17	Strongyloides ratti	-	-	-	-	2692
TR38368|c0_g1_i5	917.083	1102.57	0.265743	0.634636	1	Baseline Expressed	768184938	zinc finger, C2H2 type	Dictyocaulus viviparus	-	-	-	-	2691
TR19126|c0_g1_i1	352.771	644.556	0.869574	0.0353297	0.979806	Baseline Expressed	541041874	tyrosine-protein kinase ryk	Ascaris suum	-	-	-	-	2689
TR36649|c1_g1_i6	853.936	793.982	-0.105021	0.939706	1	Baseline Expressed	312087590	sodium/hydrogen exchanger 3 family protein	Loa loa	-	GO:0015297-antiporter activity	GO:0015672-monovalent inorganic cation transport ; GO:0055085-transmembrane transport	-	2689
TR3823|c0_g2_i5	439.217	371.114	-0.243071	0.621999	1	Baseline Expressed	685831489	tRNA-splicing ligase, RtcB family and WD40 repeat and Small-subunit processome, Utp12 domain and Quinoprotein amine dehydrogenase, beta chain-like domain and WD40/YVTN repeat-like-containing domain and WD40-repeat-containing domain and tRNA-splicing ligase RtcB homologue, eukaryotic family-containing protein	Strongyloides ratti	-	-	-	-	2689
TR38839|c0_g1_i7	644.865	960.478	0.574755	0.0979639	1	Baseline Expressed	341878277	CBN-TWK-8 protein	Caenorhabditis brenneri	-	-	GO:0006811-ion transport	GO:0016020-membrane	2689
TR42887|c4_g1_i5	776.799	364.858	-1.09021	0.141386	1	Baseline Expressed	999979603	UDP-glucuronosyltransferase 1-2	Exaiptasia pallida	-	-	-	-	2689
TR29149|c0_g1_i7	736.193	790.825	0.103276	0.659505	1	Baseline Expressed	541046955	serine threonine-protein kinase nek9	Ascaris suum	-	-	-	-	2688
TR14672|c0_g2_i4	448.511	486.164	0.116297	0.847443	1	Baseline Expressed	671408094	Protein BM-PAR-4, isoform b	Brugia malayi	-	GO:0004672-protein kinase activity ; GO:0000166-nucleotide binding	GO:0016310-phosphorylation	-	2687
TR23828|c0_g1_i1	344.015	380.145	0.144079	0.841754	1	Baseline Expressed	341893027	hypothetical protein CAEBREN_16989	Caenorhabditis brenneri	map00230:Purine metabolism(adenylpyrophosphatase[ec:3.6.1.3])	GO:0016887-ATPase activity ; GO:0000166-nucleotide binding ; GO:0005215-transporter activity	GO:0006810-transport	GO:0016020-membrane	2687
TR28994|c3_g1_i3	1308.34	1630.67	0.317721	0.655957	1	Baseline Expressed	541046609	nucleoprotein tpr	Ascaris suum	-	-	-	-	2687
TR40898|c2_g1_i12	949.394	1452.1	0.613062	0.4911	1	Baseline Expressed	402589989	fork head domain-containing protein	Wuchereria bancrofti	-	GO:0043565-sequence-specific DNA binding ; GO:0003700-transcription factor activity, sequence-specific DNA binding	GO:0006355-regulation of transcription, DNA-templated ; GO:0006351-transcription, DNA-templated	GO:0005634-nucleus	2687
TR4490|c0_g1_i9	-	-	-	-	-	-	-	-	-	-	-	-	-	2687
TR23382|c0_g1_i1	994.471	864.238	-0.202502	0.507811	1	Baseline Expressed	308503120	hypothetical protein CRE_26334	Caenorhabditis remanei	-	-	-	-	2685
TR38575|c1_g1_i2	142.875	223.299	0.644219	0.546106	1	Baseline Expressed	671404687	Protein Bm1051, isoform c	Brugia malayi	-	-	-	-	2685
TR33979|c0_g4_i1	-	-	-	-	-	-	-	-	-	-	-	-	-	2685
TR40919|c0_g1_i2	594.361	716.371	0.269367	0.522628	1	Baseline Expressed	685831685	Hypothetical protein SRAE_2000127400	Strongyloides ratti	-	-	-	-	2684
TR3822|c0_g1_i4	648.044	485.748	-0.415884	0.320826	1	Baseline Expressed	685836386	FI18412p1	Strongyloides ratti	-	-	GO:0006810-transport	-	2683
TR27872|c0_g1_i1	707.431	602.453	-0.231741	0.622744	1	Baseline Expressed	541038893	vacuolar protein sorting-associated protein 53-like protein	Ascaris suum	-	-	-	-	2682
TR28790|c1_g2_i1	1610.7	1717.99	0.0930412	0.749901	1	Baseline Expressed	541038579	denn domain-containing protein 5a	Ascaris suum	-	-	-	-	2682
TR29205|c1_g1_i4	329.824	313.999	-0.0709388	0.681066	1	Baseline Expressed	597870032	hypothetical protein Y032_0024g1072	Ancylostoma ceylanicum	-	-	GO:0006811-ion transport	GO:0044425-membrane part	2681
TR43413|c0_g2_i2	574.079	794.538	0.468867	0.119432	1	Baseline Expressed	541048754	large neutral amino acids transporter small subunit 1	Ascaris suum	-	-	-	GO:0016020-membrane	2681
TR13933|c0_g2_i2	506.269	476.449	-0.0875799	0.883874	1	Baseline Expressed	341876430	hypothetical protein CAEBREN_05213	Caenorhabditis brenneri	-	-	-	-	2680
TR21657|c2_g1_i6	492.372	730.367	0.568874	0.122239	1	Baseline Expressed	402592569	dihydrouridine synthase domain-containing protein	Wuchereria bancrofti	-	-	GO:0008152-metabolic process	-	2680
TR9449|c0_g1_i3	5724.96	5072.31	-0.174623	0.710523	1	Baseline Expressed	541040940	dolichyl-diphosphooligosaccharide--protein glycosyltransferase subunit 1	Ascaris suum	-	GO:0016757-transferase activity, transferring glycosyl groups	-	GO:0005783-endoplasmic reticulum ; GO:0044425-membrane part	2680
TR9812|c2_g1_i1	156.124	81.3692	-0.940136	0.509055	1	Baseline Expressed	21628922	polygalacturonase	Meloidogyne incognita	-	-	-	-	2680
TR38791|c0_g1_i1	937.212	1128.23	0.267618	0.387605	1	Baseline Expressed	170592921	hypothetical protein	Brugia malayi	-	-	-	-	2679
TR36656|c0_g2_i1	321.416	313.743	-0.0348582	0.884075	1	Baseline Expressed	597858931	hypothetical protein Y032_0066g3718	Ancylostoma ceylanicum	map00940:Phenylpropanoid biosynthesis(lactoperoxidase[ec:1.11.1.7])	GO:0020037-heme binding ; GO:0004601-peroxidase activity	GO:0098869-cellular oxidant detoxification ; GO:0055114-oxidation-reduction process ; GO:0006979-response to oxidative stress	-	2677
TR3206|c0_g1_i2	625.652	569.476	-0.135727	0.633635	1	Baseline Expressed	312074273	TLK protein kinase	Loa loa	-	GO:0016301-kinase activity ; GO:0000166-nucleotide binding	GO:0016310-phosphorylation	-	2676
TR28793|c0_g3_i1	3769.91	3122.3	-0.271922	0.604465	1	Baseline Expressed	671411998	Protein BM-DNPP-1, isoform b	Brugia malayi	-	GO:0046872-metal ion binding ; GO:0070011-peptidase activity, acting on L-amino acid peptides	-	-	2675
TR38298|c0_g3_i5	3383.46	3542.13	0.0661162	0.93923	1	Baseline Expressed	71991643	Protein UNC-43, isoform h	Caenorhabditis elegans	-	GO:0009931-calcium-dependent protein serine/threonine kinase activity ; GO:0044325-ion channel binding ; GO:0004683-calmodulin-dependent protein kinase activity	GO:0018105-peptidyl-serine phosphorylation ; GO:0018107-peptidyl-threonine phosphorylation ; GO:0072375-medium-term memory ; GO:0000165-MAPK cascade	GO:0043005-neuron projection	2675
TR39192|c0_g2_i3	951.956	1212.29	0.348772	0.251508	1	Baseline Expressed	597869577	hypothetical protein Y032_0026g1481	Ancylostoma ceylanicum	-	-	-	-	2675
TR18892|c0_g1_i4	266.435	369.299	0.471009	0.195785	1	Baseline Expressed	1009340820	BMA-DAF-11, isoform b	Brugia malayi	-	-	-	-	2674
TR28779|c0_g1_i1	597.257	857.962	0.522561	0.480861	1	Baseline Expressed	268577915	C. briggsae CBR-FRM-3 protein	Caenorhabditis briggsae	-	-	-	-	2674
TR33689|c0_g1_i2	544.743	434.078	-0.327622	0.289758	1	Baseline Expressed	919031693	PREDICTED: phosphatidylinositol 4-kinase type 2-beta-like isoform X2	Lingula anatina	-	-	-	-	2674
TR14002|c4_g1_i2	1645.95	3205.14	0.961461	0.152015	1	Baseline Expressed	268577431	Hypothetical protein CBG01887	Caenorhabditis briggsae	-	-	-	-	2673
TR40471|c0_g7_i1	2050.43	2843.01	0.471497	0.115441	1	Baseline Expressed	685828249	Sodium/solute symporter family and Sodium/solute symporter, subgroup family-containing protein	Strongyloides ratti	-	-	-	-	2673
TR38347|c0_g1_i2	624.71	551.146	-0.180752	0.713473	1	Baseline Expressed	541045778	lariat debranching enzyme	Ascaris suum	-	-	-	-	2671
TR40927|c1_g2_i4	618.177	609.444	-0.020525	0.9096	1	Baseline Expressed	541047392	condensin-2 complex subunit h2	Ascaris suum	-	-	-	-	2671
TR5127|c0_g1_i8	424.118	475.893	0.166174	0.865993	1	Baseline Expressed	17569141	Protein PEPT-1	Caenorhabditis elegans	-	GO:0042936-dipeptide transporter activity	GO:0032006-regulation of TOR signaling ; GO:0006979-response to oxidative stress ; GO:0040010-positive regulation of growth rate ; GO:0008340-determination of adult lifespan ; GO:1900101-regulation of endoplasmic reticulum unfolded protein response ; GO:0000003-reproduction ; GO:2000192-negative regulation of fatty acid transport ; GO:0009408-response to heat ; GO:0019915-lipid storage ; GO:00021…	GO:0016324-apical plasma membrane	2671
TR18416|c0_g1_i1	127.538	233.249	0.870941	0.165099	1	Baseline Expressed	312084520	hypothetical protein LOAG_08726	Loa loa	-	-	-	-	2670
TR34508|c1_g1_i6	1997.04	2543.32	0.348851	0.807533	1	Baseline Expressed	312084994	MH2 domain-containing protein	Loa loa	-	-	GO:0009987-cellular process ; GO:0050794-regulation of cellular process	GO:0044424-intracellular part	2670
TR457|c1_g1_i2	1162.56	1374.38	0.241481	0.412524	1	Baseline Expressed	669226068	Homeobox and CUT domain containing protein	Trichuris trichiura	-	-	-	-	2670
TR5907|c0_g1_i6	1187.5	1001.55	-0.245701	0.437949	1	Baseline Expressed	82570039	UNC-97-like protein	Heterodera glycines	-	GO:0008270-zinc ion binding	-	-	2670
TR29165|c0_g1_i1	213.684	260.654	0.286653	0.635392	1	Baseline Expressed	568287265	protein disulfide-isomerase domain protein	Necator americanus	-	-	-	-	2669
TR30296|c0_g1_i4	1557.07	1658.36	0.0909198	0.720855	1	Baseline Expressed	393906772	hypothetical protein LOAG_18291	Loa loa	-	-	-	-	2667
TR12081|c2_g1_i2	81.9063	85.6064	0.0637443	0.777111	1	Baseline Expressed	671404054	Protein BM-LET-363, isoform a	Brugia malayi	-	-	-	-	2666
TR38399|c0_g1_i2	387.954	303.141	-0.355897	0.247852	1	Baseline Expressed	541042060	transmembrane cell adhesion receptor mua-3	Ascaris suum	-	-	-	-	2665
TR38524|c0_g1_i6	374.222	533.041	0.510352	0.146189	1	Baseline Expressed	1009339148	Bm7617	Brugia malayi	-	-	-	-	2665
TR42708|c0_g1_i1	561.503	748.664	0.415024	0.278512	1	Baseline Expressed	597832368	hypothetical protein Y032_0367g38	Ancylostoma ceylanicum	-	-	-	-	2665
TR28719|c0_g2_i8	397.96	607.77	0.610902	0.108681	1	Baseline Expressed	402592780	hypothetical protein WUBG_02379	Wuchereria bancrofti	-	-	-	-	2664
TR39293|c0_g1_i1	473.047	356.946	-0.406278	0.365103	1	Baseline Expressed	170582178	Protein kinase domain containing protein	Brugia malayi	-	-	-	-	2664
TR29200|c1_g1_i2	394.187	470.161	0.254275	0.603501	1	Baseline Expressed	597872942	hypothetical protein Y032_0017g3282	Ancylostoma ceylanicum	-	-	-	-	2663
TR32220|c2_g1_i2	1122.93	995.705	-0.173472	0.544796	1	Baseline Expressed	685827039	ATP-dependent RNA helicase DDX3Y	Strongyloides ratti	-	GO:0003676-nucleic acid binding ; GO:0005524-ATP binding ; GO:0004386-helicase activity	GO:0008152-metabolic process	-	2663
TR38374|c0_g2_i1	529.832	571.834	0.110061	0.889742	1	Baseline Expressed	560138641	Basic helix-loop-helix dimerisation region bHLH and Histone deacetylase superfamily domain containing protein	Haemonchus contortus	-	GO:0046983-protein dimerization activity ; GO:0004407-histone deacetylase activity	GO:0016575-histone deacetylation	-	2663
TR34789|c0_g2_i3	788.603	728.584	-0.114203	0.686742	1	Baseline Expressed	541041146	phospholipase ddhd1	Ascaris suum	-	-	-	-	2662
TR42659|c1_g1_i1	1217.15	899.873	-0.435718	0.656912	1	Baseline Expressed	560140973	Gamma-glutamyltranspeptidase domain containing protein	Haemonchus contortus	-	-	-	GO:0016020-membrane	2662
TR43762|c0_g1_i4	362.167	408.872	0.174993	0.752892	1	Baseline Expressed	568295930	hypothetical protein NECAME_07929	Necator americanus	-	-	-	-	2662
TR28301|c0_g1_i5	-	-	-	-	-	-	-	-	-	-	-	-	-	2662
TR12210|c0_g1_i1	608.954	525.513	-0.212607	0.478786	1	Baseline Expressed	170574269	Zinc finger, C2H2 type family protein	Brugia malayi	-	-	-	-	2660
TR3199|c0_g1_i3	561.796	567.916	0.0156327	0.932534	1	Baseline Expressed	560140315	Peptidase C2 domain containing protein	Haemonchus contortus	-	-	-	-	2660
TR3491|c0_g1_i1	-	-	-	-	-	-	-	-	-	-	-	-	-	2660
TR12101|c0_g1_i4	342.883	459.91	0.423634	0.742837	1	Baseline Expressed	685829731	Kuzbanian	Strongyloides ratti	-	-	-	-	2659
TR21920|c0_g1_i7	2147.36	2896.47	0.431728	0.444633	1	Baseline Expressed	71993806	Protein MVK-1, isoform d	Caenorhabditis elegans	-	GO:0016772-transferase activity, transferring phosphorus-containing groups	GO:0007275-multicellular organismal development ; GO:0008152-metabolic process	GO:0005829-cytosol	2659
TR30325|c1_g2_i8	1050.57	913.377	-0.201886	0.580747	1	Baseline Expressed	1009344063	BMA-RPC-2	Brugia malayi	-	-	-	-	2659
TR43831|c0_g1_i3	878.775	1193.95	0.442178	0.246343	1	Baseline Expressed	541047144	hypothetical protein ASU_03065	Ascaris suum	-	-	-	-	2659
TR7702|c1_g2_i5	1234.38	1190.02	-0.0528043	0.741682	1	Baseline Expressed	341884421	hypothetical protein CAEBREN_13492	Caenorhabditis brenneri	-	GO:0004888-transmembrane signaling receptor activity	GO:0007165-signal transduction	GO:0016020-membrane	2658
TR23352|c0_g1_i1	121.662	265.702	1.12694	0.214435	1	Baseline Expressed	685831478	Ras-association domain and Rho GTPase-activating protein domain and Myosin head, motor domain and Protein kinase C-like, phorbol ester/diacylglycerol binding domain and Rho GTPase activation protein domain and P-loop containing nucleoside triphosphate hydrolase domain-containing protein	Strongyloides ratti	-	GO:0005488-binding	-	-	2656
TR12209|c0_g1_i2	1382.17	1203.09	-0.200191	0.560628	1	Baseline Expressed	510857260	C2 domain protein	Ancylostoma ceylanicum	-	-	-	-	2655
TR16444|c0_g1_i1	194.819	215.208	0.143594	0.927186	1	Baseline Expressed	541048458	beta-catenin armadillo-related protein 1	Ascaris suum	-	-	-	-	2655
TR33718|c1_g1_i1	1437.9	1970.32	0.454471	0.114152	1	Baseline Expressed	541042873	putative mannosyl-oligosaccharide glucosidase	Ascaris suum	-	-	-	-	2655
TR13794|c0_g1_i4	745.012	779.206	0.0647422	0.963011	1	Baseline Expressed	568269583	hypothetical protein NECAME_04776	Necator americanus	-	-	-	-	2654
TR13972|c2_g1_i1	96.6743	170.209	0.816106	0.741725	1	Baseline Expressed	671406809	Protein Bm6177, isoform e	Brugia malayi	-	-	-	-	2654
TR20575|c0_g1_i1	488.195	654.667	0.423303	0.245487	1	Baseline Expressed	597839707	hypothetical protein Y032_0233g3084	Ancylostoma ceylanicum	-	-	-	-	2654
TR7732|c0_g1_i4	895.954	883.091	-0.0208632	0.966281	1	Baseline Expressed	170577001	hypothetical protein	Brugia malayi	-	-	-	-	2654
TR5258|c0_g1_i4	408.337	539.093	0.400774	0.272396	1	Baseline Expressed	560140552	Methyltransferase type 11 domain containing protein	Haemonchus contortus	-	-	-	-	2652
TR17065|c0_g1_i5	866.647	381.832	-1.18251	0.122989	1	Baseline Expressed	999979603	UDP-glucuronosyltransferase 1-2	Exaiptasia pallida	-	-	-	-	2651
TR44067|c0_g1_i1	4192.99	2914.6	-0.524679	0.128159	1	Baseline Expressed	381352219	y44f5a.1	Meloidogyne incognita	-	-	-	-	2651
TR34044|c2_g1_i8	622.061	615.209	-0.0159797	0.809717	1	Baseline Expressed	926636848	PREDICTED: surface protein-like	Limulus polyphemus	-	-	-	-	2650
TR7668|c0_g1_i1	391.18	385.59	-0.0207673	0.953324	1	Baseline Expressed	541047036	1-phosphatidylinositol-3-phosphate 5-kinase	Ascaris suum	-	-	GO:0006796-phosphate-containing compound metabolic process	-	2650
TR5112|c1_g1_i1	1028.24	952.611	-0.110215	0.866442	1	Baseline Expressed	541047118	negative elongation factor a	Ascaris suum	-	-	-	-	2648
TR42887|c4_g1_i1	760.663	356.338	-1.09401	0.13538	1	Baseline Expressed	572312413	PREDICTED: UDP-glucuronosyltransferase 1-3-like	Apis dorsata	-	-	-	-	2647
TR19114|c0_g1_i1	6661.29	6017.8	-0.146565	0.592728	1	Baseline Expressed	597885270	hypothetical protein Y032_0001g65	Ancylostoma ceylanicum	-	-	-	-	2645
TR4484|c0_g1_i7	528.211	476.481	-0.148693	0.714023	1	Baseline Expressed	597871344	hypothetical protein Y032_0021g390	Ancylostoma ceylanicum	-	-	-	-	2645
TR13968|c1_g1_i1	615.504	603.552	-0.0282897	0.87687	1	Baseline Expressed	541043928	scy1-like protein 2	Ascaris suum	-	-	-	-	2644
TR18523|c0_g1_i5	284.683	215.432	-0.402126	0.220892	1	Baseline Expressed	541048746	ring finger protein	Ascaris suum	-	-	-	-	2643
TR21639|c0_g1_i5	761.82	918.394	0.269663	0.558524	1	Baseline Expressed	393911960	GRIP domain-containing protein	Loa loa	-	-	-	-	2642
TR29109|c0_g1_i1	399.486	465.118	0.219454	1	1	Baseline Expressed	341903599	hypothetical protein CAEBREN_01688	Caenorhabditis brenneri	map01130:Biosynthesis of antibiotics(synthase (NADH)[ec:1.4.1.14]) ; map00910:Nitrogen metabolism(synthase (NADH)[ec:1.4.1.14]) ; map00250:Alanine, aspartate and glutamate metabolism(synthase (NADH)[ec:1.4.1.14])	GO:0050660-flavin adenine dinucleotide binding ; GO:0016040-glutamate synthase (NADH) activity ; GO:0051536-iron-sulfur cluster binding ; GO:0005506-iron ion binding ; GO:0010181-FMN binding	GO:0006537-glutamate biosynthetic process ; GO:0055114-oxidation-reduction process	-	2642
TR34647|c0_g1_i2	-	-	-	-	-	-	-	-	-	-	-	-	-	2641
TR3214|c0_g1_i2	423.873	475.082	0.164543	0.976571	1	Baseline Expressed	170592543	Zinc finger, ZZ type family protein	Brugia malayi	-	-	-	-	2640
TR34822|c0_g1_i15	950.504	1269.95	0.41801	0.687148	1	Baseline Expressed	685825031	Protein kinase domain and Serine/threonine-/dual specificity protein kinase, catalytic domain and Protein kinase-like domain-containing protein	Strongyloides ratti	-	-	-	-	2640
TR5063|c2_g2_i8	273.213	257.835	-0.0835792	0.784733	1	Baseline Expressed	694982047	PREDICTED: DNA topoisomerase 3-beta-1 isoform X2	Pan troglodytes	-	-	-	-	2640
TR27833|c1_g1_i6	1127.61	1279.16	0.181923	0.516838	1	Baseline Expressed	685828267	Histidine phosphatase superfamily, clade-2-containing protein	Strongyloides ratti	-	-	-	-	2639
TR34255|c0_g1_i1	8975.82	6931.02	-0.372976	0.247109	1	Baseline Expressed	671409083	Protein Bm1994, isoform a	Brugia malayi	-	GO:0005524-ATP binding ; GO:0016787-hydrolase activity	GO:0008152-metabolic process	-	2638
TR38160|c1_g2_i1	1877.22	1679.22	-0.160803	0.674191	1	Baseline Expressed	541048462	pre-mrna-splicing factor syf1	Ascaris suum	-	-	GO:0006396-RNA processing	GO:0005622-intracellular	2638
TR27868|c0_g1_i2	243.156	265.702	0.127927	0.900871	1	Baseline Expressed	170576044	TBC domain containing protein	Brugia malayi	-	-	-	-	2637
TR8126|c0_g1_i9	263.018	314.491	0.257855	0.655796	1	Baseline Expressed	685824676	Extracellular ligand-binding receptor domain and GPCR, family 3, C-terminal domain and Periplasmic binding protein-like I domain-containing protein	Strongyloides ratti	-	-	-	-	2637
TR30383|c0_g1_i1	188.761	248.441	0.396342	0.78407	1	Baseline Expressed	560132934	Protein F37C4.5	Haemonchus contortus	-	-	-	-	2636
TR39321|c1_g3_i4	1363.35	1063.22	-0.358721	0.270228	1	Baseline Expressed	393910023	kinesin motor domain-containing protein	Loa loa	-	GO:0005488-binding	-	-	2636
TR16949|c0_g1_i2	575.59	650.717	0.176989	0.494685	1	Baseline Expressed	685835739	Nanchung	Strongyloides ratti	-	-	-	-	2635
TR43774|c1_g5_i1	890.434	618.884	-0.524839	0.188568	1	Baseline Expressed	541040751	Uncharacterized protein C19orf29	Ascaris suum	-	-	-	-	2635
TR34557|c1_g1_i3	189.283	323.949	0.775226	0.119788	1	Baseline Expressed	541042433	rho guanine nucleotide exchange factor 12	Ascaris suum	-	-	GO:0050789-regulation of biological process	-	2634
TR16777|c0_g1_i1	2206.63	1992.64	-0.147159	0.78855	1	Baseline Expressed	402590142	Cullin-1	Wuchereria bancrofti	-	-	-	-	2633
TR23891|c0_g1_i1	2497.58	2888.64	0.20986	0.539488	1	Baseline Expressed	768196073	7 transmembrane receptor	Dictyocaulus viviparus	-	-	-	-	2633
TR30306|c1_g1_i6	569.809	590.304	0.0509794	0.965187	1	Baseline Expressed	1009526390	PREDICTED: tigger transposable element-derived protein 4-like	Parasteatoda tepidariorum	-	-	-	-	2633
TR7682|c1_g1_i1	246.051	206.88	-0.25016	0.430391	1	Baseline Expressed	312077142	proable exocyst complex component Sec6	Loa loa	-	-	-	-	2633
TR34044|c2_g1_i7	448.203	432.199	-0.0524577	0.756844	1	Baseline Expressed	926636848	PREDICTED: surface protein-like	Limulus polyphemus	-	-	-	-	2631
TR18228|c2_g1_i2	91.5009	126.323	0.465259	0.626516	1	Baseline Expressed	541043719	ectopic p granules protein 5	Ascaris suum	-	-	-	-	2630
TR38330|c0_g1_i1	423.272	552.182	0.38356	0.378892	1	Baseline Expressed	560123933	Fibronectin and Immunoglobulin I-set and Serine threonine protein kinase-related domain containing protein	Haemonchus contortus	-	-	-	-	2630
TR8152|c0_g1_i8	355.057	293.471	-0.274832	0.528134	1	Baseline Expressed	170591284	Zinc finger, C2H2 type family protein	Brugia malayi	-	-	-	-	2630
TR5307|c0_g3_i12	219.015	246.466	0.170355	0.80454	1	Baseline Expressed	541045231	lim domain-binding protein 2	Ascaris suum	-	-	-	-	2629
TR8122|c0_g1_i3	95.3453	172.28	0.853522	0.751535	1	Baseline Expressed	541041326	low-density lipoprotein receptor-related protein	Ascaris suum	-	-	-	GO:0016020-membrane	2629
TR21928|c0_g1_i4	2082.66	2134.15	0.0352325	0.914733	1	Baseline Expressed	541039928	26s proteasome non-atpase regulatory subunit 2	Ascaris suum	-	-	-	-	2628
TR23377|c0_g2_i1	614.649	398.218	-0.626203	0.078592	1	Baseline Expressed	541046516	ap-3 complex subunit delta-1	Ascaris suum	-	-	GO:0015031-protein transport	GO:0016020-membrane	2628
TR38306|c1_g1_i1	253.565	274.841	0.116242	0.792815	1	Baseline Expressed	685828891	Exostosin-like 3	Strongyloides ratti	-	-	-	-	2627
TR44034|c0_g1_i6	121.954	130.605	0.0988721	0.828226	1	Baseline Expressed	597836401	hypothetical protein Y032_0286g1394	Ancylostoma ceylanicum	-	-	-	-	2627
TR29444|c0_g1_i2	591.512	660.367	0.15886	0.565154	1	Baseline Expressed	170579601	Nucleoporin interacting component family protein	Brugia malayi	-	-	-	-	2626
TR27795|c1_g2_i1	494.26	307.007	-0.687	0.406142	1	Baseline Expressed	685824939	No extended memory	Strongyloides ratti	-	-	-	-	2625
TR27792|c0_g1_i3	1168.29	1256.37	0.104866	0.63736	1	Baseline Expressed	341884142	hypothetical protein CAEBREN_29717	Caenorhabditis brenneri	-	-	-	-	2623
TR27877|c0_g2_i1	158.268	185.829	0.231605	0.769856	1	Baseline Expressed	685833334	Intraflagellar transport protein 140 homolog	Strongyloides ratti	-	-	-	-	2623
TR43403|c0_g1_i1	811.415	704.925	-0.20297	0.322532	1	Baseline Expressed	541040828	zinc finger protein	Ascaris suum	-	-	-	-	2623
TR43420|c0_g2_i3	363.465	284.588	-0.352944	0.230242	1	Baseline Expressed	402594613	G-patch domain-containing protein	Wuchereria bancrofti	-	-	-	-	2623
TR23396|c0_g1_i2	324.422	570.907	0.815384	0.0349376	0.976839	Baseline Expressed	541045831	solute carrier family 12 member 2	Ascaris suum	-	-	GO:0044765-single-organism transport	GO:0016020-membrane	2622
TR28992|c0_g1_i1	576.382	451.8	-0.351342	0.306968	1	Baseline Expressed	312065172	hypothetical protein LOAG_00072	Loa loa	-	-	-	-	2622
TR3799|c0_g1_i4	699.269	616.96	-0.18067	0.522522	1	Baseline Expressed	568295937	ATP-dependent metallopeptidase HflB	Necator americanus	-	GO:0000166-nucleotide binding	-	GO:0016020-membrane	2622
TR4540|c0_g1_i1	3432.59	3847.56	0.164647	0.519763	1	Baseline Expressed	685832559	GH23568p	Strongyloides ratti	-	-	-	GO:0016020-membrane	2622
TR35295|c0_g1_i3	953.483	926.274	-0.0417676	0.942627	1	Baseline Expressed	560119554	Glucose-methanol-choline oxidoreductase domain containing protein	Haemonchus contortus	-	GO:0050660-flavin adenine dinucleotide binding ; GO:0016614-oxidoreductase activity, acting on CH-OH group of donors	GO:0055114-oxidation-reduction process	-	2620
TR43762|c0_g1_i1	372.102	426.69	0.19749	0.658644	1	Baseline Expressed	568295930	hypothetical protein NECAME_07929	Necator americanus	-	-	-	-	2620
TR8129|c0_g2_i7	953.072	1296.02	0.443432	0.177575	1	Baseline Expressed	393912341	DRP-1 protein	Loa loa	-	GO:0003924-GTPase activity ; GO:0005525-GTP binding	GO:0008152-metabolic process	-	2619
TR23318|c0_g1_i1	337.046	396.627	0.234837	0.831021	1	Baseline Expressed	321458295	cyclin-dependent protein kinase-like protein	Daphnia pulex	-	-	-	-	2618
TR487|c0_g1_i5	-	-	-	-	-	-	-	-	-	-	-	-	-	2618
TR39310|c0_g1_i6	838.458	868.948	0.0515301	0.783135	1	Baseline Expressed	597838587	hypothetical protein Y032_0251g188	Ancylostoma ceylanicum	-	-	GO:0050789-regulation of biological process	-	2617
TR40419|c0_g3_i16	788.001	847.768	0.105472	0.536716	1	Baseline Expressed	560139174	Methyltransferase small domain containing protein	Haemonchus contortus	-	-	-	-	2617
TR8132|c1_g2_i5	209.721	208.408	-0.00906252	0.957768	1	Baseline Expressed	308497881	hypothetical protein CRE_03665	Caenorhabditis remanei	-	-	-	-	2617
TR19124|c0_g1_i4	1707.83	1382.06	-0.305352	0.397544	1	Baseline Expressed	541045454	protein disabled	Ascaris suum	-	-	-	-	2616
TR21639|c0_g1_i3	744.972	897.151	0.268164	0.452146	1	Baseline Expressed	1009340790	BMA-KLP-8	Brugia malayi	-	-	-	-	2616
TR4487|c0_g1_i8	-	-	-	-	-	-	-	-	-	-	-	-	-	2616
TR5350|c2_g2_i11	1816.91	1664.41	-0.126476	0.664201	1	Baseline Expressed	597859941	hypothetical protein Y032_0061g3299	Ancylostoma ceylanicum	-	-	-	-	2615
TR13990|c0_g1_i1	977.325	1290.27	0.400762	0.281235	1	Baseline Expressed	393907117	hypothetical protein LOAG_18169	Loa loa	-	-	-	-	2614
TR19076|c2_g1_i2	160.91	221.688	0.462278	0.434047	1	Baseline Expressed	393909967	hypothetical protein, variant	Loa loa	-	-	GO:0006810-transport	-	2614
TR18422|c0_g1_i3	595.262	607.438	0.0292116	0.936316	1	Baseline Expressed	170591230	TPR Domain containing protein	Brugia malayi	-	-	-	-	2613
TR21909|c0_g2_i1	1641.02	1134.82	-0.532136	0.0682427	1	Baseline Expressed	402583536	fork head domain-containing protein	Wuchereria bancrofti	-	GO:0043565-sequence-specific DNA binding ; GO:0003700-transcription factor activity, sequence-specific DNA binding	GO:0006355-regulation of transcription, DNA-templated ; GO:0006351-transcription, DNA-templated	GO:0005634-nucleus	2613
TR5108|c1_g2_i10	382.179	341.147	-0.163855	0.642678	1	Baseline Expressed	393904577	cell death abnormality protein 12	Loa loa	-	-	-	-	2613
TR30925|c0_g2_i7	568.4	691.338	0.282484	0.31359	1	Baseline Expressed	685836203	MIP05434p	Strongyloides ratti	-	-	-	GO:0044425-membrane part	2612
TR32729|c0_g1_i1	2571.3	2730.8	0.086821	0.635288	1	Baseline Expressed	93278153	CYP31B1	Nematoda environmental sample	-	GO:0046872-metal ion binding ; GO:0016491-oxidoreductase activity	-	-	2612
TR34578|c0_g1_i4	364.896	367.599	0.0106488	0.799207	1	Baseline Expressed	541043027	neogenin	Ascaris suum	-	-	-	GO:0016020-membrane	2612
TR5556|c0_g1_i1	471.15	679.157	0.527558	0.186216	1	Baseline Expressed	541044094	structural maintenance of chromosomes protein 1a	Ascaris suum	-	-	-	-	2612
TR30338|c0_g1_i3	3296.07	3187.03	-0.0485343	1	1	Baseline Expressed	541048385	dipeptidyl peptidase family member 1	Ascaris suum	-	-	-	-	2611
TR36693|c0_g2_i2	940.7	852.772	-0.141575	0.654672	1	Baseline Expressed	671407577	Protein BM-MADF-9	Brugia malayi	-	-	-	-	2611
TR40436|c0_g3_i3	2625.01	2045.72	-0.359713	0.287493	1	Baseline Expressed	685834874	Signal recognition particle receptor subunit alpha homolog	Strongyloides ratti	-	GO:0005488-binding	GO:0006886-intracellular protein transport	-	2611
TR28771|c1_g2_i3	1116.17	1553.41	0.476886	0.167263	1	Baseline Expressed	393908430	hypothetical protein LOAG_17722	Loa loa	-	-	-	-	2608
TR34734|c0_g1_i4	1594.16	1940.4	0.28356	0.304687	1	Baseline Expressed	196006666	zinc finger protein	Trichoplax adhaerens	-	GO:0005488-binding	-	-	2608
TR39196|c0_g1_i1	625.113	497.501	-0.329418	0.390604	1	Baseline Expressed	541047156	gpn-loop gtpase 1-like protein	Ascaris suum	-	-	-	-	2608
TR737|c0_g2_i1	13788	10515.4	-0.390905	0.598501	1	Baseline Expressed	393911553	hypothetical protein LOAG_12056	Loa loa	-	-	-	-	2608
TR7683|c0_g2_i6	417.007	388.076	-0.103732	0.518236	1	Baseline Expressed	541047371	neuroligin-1	Ascaris suum	-	-	-	-	2608
TR12066|c0_g1_i1	9302.49	9924.96	0.0934435	0.691007	1	Baseline Expressed	448262574	Chain A, Crystal Structure Of Full-length Toxascaris Leonina Galectin	Toxascaris leonina	-	GO:0030246-carbohydrate binding	-	-	2607
TR43855|c0_g2_i3	265.984	269.952	0.0213677	0.849893	1	Baseline Expressed	685832087	Cirhin	Strongyloides ratti	-	-	-	-	2607
TR19054|c1_g1_i1	1173.68	1681.23	0.51848	0.0823012	1	Baseline Expressed	685832139	Nose resistant-to-fluoxetine protein, N-terminal domain-containing protein	Strongyloides ratti	-	-	-	-	2606
TR43837|c0_g1_i6	204.635	171.737	-0.252857	0.412209	1	Baseline Expressed	393911581	AGC/DMPK/ROCK protein kinase, partial	Loa loa	-	GO:0046872-metal ion binding ; GO:0005524-ATP binding ; GO:0004674-protein serine/threonine kinase activity ; GO:0017048-Rho GTPase binding	GO:0035556-intracellular signal transduction ; GO:0006468-protein phosphorylation	GO:0005622-intracellular	2606
TR5261|c0_g2_i1	513.253	560.541	0.12715	0.612929	1	Baseline Expressed	541048041	coiled-coil domain-containing protein	Ascaris suum	-	-	-	-	2606
TR12087|c1_g1_i2	191.521	211.15	0.140765	0.838985	1	Baseline Expressed	341897663	hypothetical protein CAEBREN_17940	Caenorhabditis brenneri	-	-	-	-	2605
TR19124|c0_g1_i1	1696.93	1388.5	-0.2894	0.443058	1	Baseline Expressed	541045454	protein disabled	Ascaris suum	-	-	-	-	2605
TR4637|c1_g1_i3	783.396	357.15	-1.13321	0.261065	1	Baseline Expressed	541045205	patched domain-containing protein 3	Ascaris suum	-	-	-	-	2605
TR38557|c2_g1_i3	402.698	517.326	0.361376	0.371345	1	Baseline Expressed	541045292	tbc1 domain family member 16	Ascaris suum	-	-	-	-	2604
TR44034|c0_g1_i7	111.046	151.433	0.447517	0.402146	1	Baseline Expressed	597836401	hypothetical protein Y032_0286g1394	Ancylostoma ceylanicum	-	-	-	-	2603
TR9549|c0_g1_i2	557.928	715.144	0.358154	0.329527	1	Baseline Expressed	393910835	hypothetical protein LOAG_06363	Loa loa	-	-	-	-	2603
TR29115|c0_g1_i2	352.193	408.169	0.212799	0.564879	1	Baseline Expressed	170579380	hypothetical protein Bm1_16745	Brugia malayi	-	-	-	-	2602
TR23886|c2_g1_i4	862.582	627.454	-0.459151	0.262656	1	Baseline Expressed	597872676	hypothetical protein Y032_0018g3685	Ancylostoma ceylanicum	-	GO:0016779-nucleotidyltransferase activity	GO:0044237-cellular metabolic process	-	2601
TR33960|c0_g1_i7	408.661	459.443	0.168981	0.617401	1	Baseline Expressed	685828045	Rabconnectin-3B	Strongyloides ratti	-	-	-	-	2601
TR39156|c1_g1_i5	345.771	435.349	0.332359	0.33008	1	Baseline Expressed	685832510	Innexin family-containing protein	Strongyloides ratti	-	-	GO:0006810-transport	GO:0016020-membrane ; GO:0030054-cell junction	2601
TR43334|c0_g1_i4	397.627	339.268	-0.228989	0.586108	1	Baseline Expressed	560126331	RUN and RabGAP TBC domain containing protein	Haemonchus contortus	-	-	-	-	2601
TR5267|c1_g1_i6	516.393	412.962	-0.32246	0.466957	1	Baseline Expressed	541039803	calpain-7	Ascaris suum	-	-	-	-	2601
TR3163|c0_g1_i2	294.365	506.928	0.784173	0.189371	1	Baseline Expressed	29468218	putative gland protein G12H04	Heterodera glycines	-	-	-	-	2600
TR18554|c1_g2_i5	289.397	311.084	0.104254	0.951131	1	Baseline Expressed	560119575	Splicing factor and SWAP Surp domain containing protein	Haemonchus contortus	-	-	-	-	2599
TR18868|c0_g1_i4	740.043	479.811	-0.625143	0.0686122	1	Baseline Expressed	541042221	putative atp-dependent rna helicase ddx58	Ascaris suum	-	-	-	-	2599
TR25087|c2_g1_i1	3727.61	3499.09	-0.0912717	0.751018	1	Baseline Expressed	33413642	putative esophageal gland cell secretory protein 21	Meloidogyne incognita	map00627:Aminobenzoate degradation(phosphatase[ec:3.1.3.2])	GO:0003993-acid phosphatase activity	GO:0016311-dephosphorylation	-	2599
TR32469|c0_g1_i1	518.87	760.257	0.551114	0.380559	1	Baseline Expressed	671417540	Protein Bm8428, partial	Brugia malayi	-	-	-	-	2599
TR33721|c0_g1_i1	207.831	262.533	0.337084	0.66971	1	Baseline Expressed	71987714	Protein LET-805, isoform a	Caenorhabditis elegans	-	-	GO:0044707-single-multicellular organism process ; GO:0031581-hemidesmosome assembly	GO:0030056-hemidesmosome	2599
TR33977|c0_g1_i3	946.831	1073.89	0.181662	0.519252	1	Baseline Expressed	541048036	hypothetical protein ASU_01741	Ascaris suum	-	-	-	-	2598
TR38329|c0_g1_i4	491.921	543.33	0.143404	0.873891	1	Baseline Expressed	341879423	CBN-RGEF-1 protein	Caenorhabditis brenneri	-	-	-	-	2598
TR40867|c0_g1_i4	7460.38	7643.88	0.0350556	0.892429	1	Baseline Expressed	341892864	hypothetical protein CAEBREN_29994	Caenorhabditis brenneri	-	-	-	-	2598
TR13852|c0_g1_i6	-	-	-	-	-	-	-	-	-	-	-	-	-	2598
TR33685|c0_g2_i9	783.73	633.679	-0.306604	0.419659	1	Baseline Expressed	671410398	Protein Bm3451, isoform c	Brugia malayi	-	-	-	-	2597
TR12133|c1_g1_i1	221.815	285.08	0.362007	0.324875	1	Baseline Expressed	908424668	PREDICTED: mitogen-activated protein kinase kinase kinase 2-like	Biomphalaria glabrata	-	-	-	-	2596
TR13697|c0_g2_i4	193.293	193.932	0.00476651	0.899113	1	Baseline Expressed	170592887	hypothetical protein	Brugia malayi	-	-	-	-	2596
TR28360|c1_g1_i1	4649.53	4837.25	0.0571035	0.794759	1	Baseline Expressed	25148028	Protein F40E10.6	Caenorhabditis elegans	-	-	-	-	2596
TR38385|c0_g1_i4	460.637	663.87	0.527268	0.148003	1	Baseline Expressed	597866711	hypothetical protein Y032_0034g2799	Ancylostoma ceylanicum	-	-	-	-	2596
TR42647|c1_g1_i8	419.538	743.711	0.825941	0.0320833	0.945602	Baseline Expressed	541042152	serine threonine-protein kinase sik2	Ascaris suum	-	GO:0004672-protein kinase activity ; GO:0005524-ATP binding	GO:0006468-protein phosphorylation	-	2596
TR43409|c0_g1_i2	1256.71	1154.12	-0.122849	0.872646	1	Baseline Expressed	115535200	Protein LGC-53, isoform a	Caenorhabditis elegans	-	GO:0008503-benzodiazepine receptor activity ; GO:0004890-GABA-A receptor activity ; GO:0005237-inhibitory extracellular ligand-gated ion channel activity ; GO:0005254-chloride channel activity	GO:0007214-gamma-aminobutyric acid signaling pathway ; GO:1902476-chloride transmembrane transport ; GO:0007268-synaptic transmission ; GO:0042493-response to drug ; GO:0042391-regulation of membrane potential ; GO:0050877-neurological system process	GO:0030054-cell junction ; GO:0043005-neuron projection ; GO:0045202-synapse ; GO:0005887-integral component of plasma membrane	2596
TR3252|c0_g1_i10	198.988	418.171	1.07141	0.0311099	0.933119	Baseline Expressed	685825052	Na+ channel, amiloride-sensitive family and Degenerin family-containing protein	Strongyloides ratti	-	-	GO:0006810-transport	-	2595
TR28792|c0_g1_i3	722.167	645.924	-0.160968	0.781276	1	Baseline Expressed	541044707	transmembrane protein c9orf5	Ascaris suum	-	-	-	-	2594
TR28800|c1_g1_i6	314.25	451.071	0.521443	0.573428	1	Baseline Expressed	308474554	hypothetical protein CRE_01134	Caenorhabditis remanei	-	-	-	-	2594
TR18776|c0_g1_i2	686.44	712.006	0.0527565	0.869074	1	Baseline Expressed	1009342202	BMA-CCPP-1	Brugia malayi	-	-	-	-	2593
TR38826|c1_g1_i3	244.003	250.064	0.0354	0.963172	1	Baseline Expressed	1009342009	Bm2643	Brugia malayi	-	-	-	-	2593
TR18522|c0_g2_i3	2758.86	3384.02	0.294666	0.380719	1	Baseline Expressed	479017379	P-glycoprotein 2	Cooperia oncophora	map00230:Purine metabolism(adenylpyrophosphatase[ec:3.6.1.3])	GO:0016887-ATPase activity ; GO:0000166-nucleotide binding	GO:0006810-transport	GO:0016020-membrane	2591
TR21900|c2_g1_i4	515.365	433.873	-0.248322	0.262124	1	Baseline Expressed	541040828	zinc finger protein	Ascaris suum	-	-	-	-	2591
TR27859|c0_g2_i1	855.671	1575.62	0.880795	0.0104606	0.562203	Baseline Expressed	541044574	leishmanolysin-like peptidase	Ascaris suum	-	-	-	GO:0016020-membrane	2591
TR3209|c0_g1_i1	628.871	809.512	0.364289	0.51072	1	Baseline Expressed	541048848	transient receptor potential channel	Ascaris suum	-	GO:0005216-ion channel activity	GO:0051262-protein tetramerization ; GO:0034220-ion transmembrane transport	GO:0016021-integral component of membrane	2591
TR4494|c0_g1_i2	1532	1654.83	0.111263	0.706152	1	Baseline Expressed	393906772	hypothetical protein LOAG_18291	Loa loa	-	-	-	-	2591
TR5918|c4_g3_i1	2182.12	1726.3	-0.338048	0.222359	1	Baseline Expressed	671417011	Protein Bm6312	Brugia malayi	-	GO:0004672-protein kinase activity ; GO:0005524-ATP binding	GO:0006468-protein phosphorylation	-	2590
TR12198|c0_g1_i8	209.429	283.808	0.438455	0.567965	1	Baseline Expressed	768189825	hypothetical protein DICVIV_07726	Dictyocaulus viviparus	-	-	-	-	2589
TR28728|c3_g2_i2	156.006	275.385	0.819848	0.422055	1	Baseline Expressed	685835335	Tyrosine-protein kinase receptor	Strongyloides ratti	-	GO:0016301-kinase activity	GO:0009987-cellular process	-	2589
TR29486|c0_g2_i4	398.007	430.16	0.112079	0.822824	1	Baseline Expressed	541048979	tbc (tre-2 bub2 cdc16) domain family member protein	Ascaris suum	-	-	-	-	2589
TR42203|c0_g1_i3	1078.92	1242.25	0.203358	0.567563	1	Baseline Expressed	17508459	Protein NHR-49, isoform b	Caenorhabditis elegans	-	GO:0005515-protein binding ; GO:0046872-metal ion binding ; GO:0003677-DNA binding	GO:0008340-determination of adult lifespan ; GO:0036003-positive regulation of transcription from RNA polymerase II promoter in response to stress ; GO:0010467-gene expression ; GO:0051179-localization ; GO:0048856-anatomical structure development ; GO:0019217-regulation of fatty acid metabolic process	GO:0005737-cytoplasm ; GO:0005634-nucleus	2589
TR42713|c0_g3_i7	255.037	425.271	0.737676	0.0846763	1	Baseline Expressed	307135411	ACR-5-like protein	Haemonchus contortus	-	-	-	-	2588
TR34412|c1_g1_i2	626.68	544.315	-0.203288	0.713843	1	Baseline Expressed	541045778	lariat debranching enzyme	Ascaris suum	-	-	-	-	2587
TR34553|c1_g1_i10	-	-	-	-	-	-	-	-	-	-	-	-	-	2587
TR529|c0_g2_i1	-	-	-	-	-	-	-	-	-	-	-	-	-	2587
TR29171|c0_g1_i5	264.267	294.398	0.155768	1	1	Baseline Expressed	541041499	metabotropic glutamate receptor 2	Ascaris suum	-	GO:0004871-signal transducer activity	GO:0007165-signal transduction	GO:0016020-membrane	2586
TR39245|c0_g1_i2	299.056	449.365	0.587472	0.453977	1	Baseline Expressed	510863864	M protein repeat protein	Ancylostoma ceylanicum	-	-	-	-	2586
TR5121|c1_g1_i3	316.48	346.803	0.132003	1	1	Baseline Expressed	597873987	hypothetical protein Y032_0015g2607	Ancylostoma ceylanicum	-	-	GO:0030029-actin filament-based process	-	2586
TR17504|c0_g2_i3	1664.79	1331.54	-0.322242	0.480871	1	Baseline Expressed	312079952	hypothetical protein LOAG_06809	Loa loa	-	-	-	-	2585
TR18550|c1_g1_i2	195.8	231.307	0.240424	0.752651	1	Baseline Expressed	568287265	protein disulfide-isomerase domain protein	Necator americanus	-	-	-	-	2585
TR39260|c0_g1_i5	131.77	627.262	2.25105	8.49115e-08	0.000109611	Up Regulated	685830548	Hormone receptor-like in 38	Strongyloides ratti	-	-	-	-	2584
TR42684|c0_g2_i3	358.277	360.192	0.00769309	0.823073	1	Baseline Expressed	541042204	patched domain-containing protein 3	Ascaris suum	-	-	-	-	2584
TR42887|c4_g1_i7	828.482	373.345	-1.14996	0.131251	1	Baseline Expressed	560139668	UDP-glucuronosyl UDP-glucosyltransferase domain containing protein	Haemonchus contortus	-	-	-	-	2583
TR8129|c0_g2_i3	942.591	1262.72	0.421836	0.188305	1	Baseline Expressed	312081291	DRP-1 protein	Loa loa	-	GO:0000166-nucleotide binding	-	-	2582
TR27538|c0_g1_i3	836.148	738.394	-0.179367	0.588011	1	Baseline Expressed	671405786	Protein BM-MTM-9, isoform d	Brugia malayi	-	-	-	-	2581
TR30963|c0_g2_i1	2325.42	1519.13	-0.61425	0.214193	1	Baseline Expressed	568267398	CBS domain protein	Necator americanus	-	-	-	-	2581
TR32461|c0_g1_i2	3490.09	4010.4	0.200482	0.44312	1	Baseline Expressed	685832559	GH23568p	Strongyloides ratti	-	-	-	GO:0016020-membrane	2581
TR23916|c1_g1_i1	787.757	821.163	0.0599169	1	1	Baseline Expressed	541043024	dna topoisomerase 1	Ascaris suum	-	GO:0003917-DNA topoisomerase type I activity ; GO:0003918-DNA topoisomerase type II (ATP-hydrolyzing) activity ; GO:0003677-DNA binding	GO:0006265-DNA topological change	GO:0005694-chromosome	2580
TR34283|c1_g2_i2	776.01	730.495	-0.0872007	0.795493	1	Baseline Expressed	170591556	Cullin family protein	Brugia malayi	-	-	-	-	2580
TR38314|c0_g1_i2	394.06	445.415	0.176736	0.687281	1	Baseline Expressed	560131664	Potassium channel and Ion transport domain containing protein	Haemonchus contortus	-	GO:0005244-voltage-gated ion channel activity ; GO:0005267-potassium channel activity	GO:0055085-transmembrane transport ; GO:0006813-potassium ion transport	GO:0016021-integral component of membrane	2580
TR35293|c1_g1_i7	-	-	-	-	-	-	-	-	-	-	-	-	-	2580
TR13923|c1_g1_i1	269.638	371.594	0.4627	0.350816	1	Baseline Expressed	393908810	RGC/RGC protein kinase	Loa loa	-	GO:0016301-kinase activity	GO:0071704-organic substance metabolic process ; GO:0044238-primary metabolic process ; GO:0044763-single-organism cellular process ; GO:0016310-phosphorylation	GO:0016020-membrane	2579
TR30983|c0_g2_i1	279.597	372.693	0.414637	0.5226	1	Baseline Expressed	597897046	hypothetical protein Y032_0438g1466	Ancylostoma ceylanicum	-	-	-	-	2579
TR32287|c0_g1_i8	571.864	773.57	0.435858	0.195216	1	Baseline Expressed	568291151	K+ channel tetramerization domain protein	Necator americanus	-	GO:0005244-voltage-gated ion channel activity ; GO:0005267-potassium channel activity	GO:0055085-transmembrane transport ; GO:0006813-potassium ion transport	GO:0016021-integral component of membrane	2578
TR39161|c0_g1_i3	294.016	278.503	-0.0781998	0.94973	1	Baseline Expressed	1009340229	BMA-BBS-2	Brugia malayi	-	-	-	-	2578
TR44011|c0_g1_i1	913.537	921.897	0.0131415	0.858843	1	Baseline Expressed	671406190	Protein Bm14788	Brugia malayi	-	-	-	GO:0016020-membrane	2578
TR9416|c1_g1_i5	621.087	465.879	-0.414842	0.172668	1	Baseline Expressed	541043911	nodal modulator 1	Ascaris suum	-	-	-	-	2578
TR9449|c0_g1_i2	5458.57	4985.17	-0.13088	0.822469	1	Baseline Expressed	541040940	dolichyl-diphosphooligosaccharide--protein glycosyltransferase subunit 1	Ascaris suum	-	GO:0004579-dolichyl-diphosphooligosaccharide-protein glycotransferase activity	GO:0006486-protein glycosylation	GO:0005789-endoplasmic reticulum membrane ; GO:0016021-integral component of membrane	2578
TR32294|c0_g1_i2	1233.95	977.708	-0.335808	0.267073	1	Baseline Expressed	393909856	hypothetical protein, variant	Loa loa	-	-	-	-	2577
TR34258|c0_g1_i1	1059.78	1116.54	0.0752725	0.721218	1	Baseline Expressed	541044425	type i inositol- -bisphosphate 4-phosphatase	Ascaris suum	-	-	-	-	2577
TR18857|c0_g1_i1	657.072	1287.36	0.970294	0.169775	1	Baseline Expressed	685826019	Phospholipase C, phosphatidylinositol-specific ,X domain and Phosphoinositide phospholipase C family and Phospholipase C, phosphatidylinositol-specific, Y domain and EF-hand domain pair and Phospholipase C,phosphoinositol-specific, EF-hand-like domain and PLC-like phosphodiesterase, TIM beta/alpha-barrel domain-containing protein	Strongyloides ratti	-	-	-	-	2576
TR43375|c0_g1_i1	318.758	256.691	-0.312427	0.439817	1	Baseline Expressed	1009343216	BMA-GCY-12	Brugia malayi	-	-	-	-	2575
TR14672|c0_g2_i7	476.876	502.135	0.0744594	0.899467	1	Baseline Expressed	671408094	Protein BM-PAR-4, isoform b	Brugia malayi	-	GO:0004672-protein kinase activity ; GO:0000166-nucleotide binding	GO:0016310-phosphorylation	-	2574
TR23367|c0_g1_i1	890.591	891.354	0.00123559	0.911584	1	Baseline Expressed	312080962	Sec7 domain-containing protein	Loa loa	-	-	-	-	2574
TR14000|c0_g1_i4	1966.43	1829.48	-0.104147	0.806336	1	Baseline Expressed	309367021	Protein CBG23578	Caenorhabditis briggsae	-	-	-	-	2573
TR43813|c1_g2_i1	265.138	268.617	0.0188085	0.799029	1	Baseline Expressed	170574063	ATP-dependent helicase	Brugia malayi	-	GO:0097159-organic cyclic compound binding ; GO:1901363-heterocyclic compound binding	-	-	2573
TR18832|c0_g1_i5	7628.54	6443.33	-0.243599	0.399972	1	Baseline Expressed	541048354	feminization of xx and xo animals family member (fem-1)	Ascaris suum	-	-	-	-	2572
TR28771|c1_g2_i4	1170.36	1597.82	0.449157	0.180111	1	Baseline Expressed	393908430	hypothetical protein LOAG_17722	Loa loa	-	-	-	-	2572
TR29472|c0_g1_i1	223.99	268.201	0.25988	0.507406	1	Baseline Expressed	568301629	hypothetical protein NECAME_00040	Necator americanus	-	-	-	GO:0016020-membrane	2572
TR42746|c1_g1_i5	1790.48	1845.51	0.0436775	0.834878	1	Baseline Expressed	748398501	Actin	Ancylostoma duodenale	-	-	-	-	2572
TR18855|c2_g1_i3	353.767	302.169	-0.227443	0.503053	1	Baseline Expressed	671417929	Protein BM-GFI-2, isoform b	Brugia malayi	-	-	-	-	2571
TR7646|c0_g2_i2	4911.57	4889.3	-0.00655792	0.880461	1	Baseline Expressed	510854502	hnRNP-R, Q splicing factor family	Ancylostoma ceylanicum	-	GO:0003676-nucleic acid binding ; GO:0000166-nucleotide binding	-	-	2571
TR29484|c0_g2_i2	-	-	-	-	-	-	-	-	-	-	-	-	-	2571
TR12179|c1_g1_i2	381.831	346.068	-0.141878	0.647868	1	Baseline Expressed	402592510	hypothetical protein WUBG_02651, partial	Wuchereria bancrofti	-	GO:0003677-DNA binding ; GO:0003707-steroid hormone receptor activity	GO:0043401-steroid hormone mediated signaling pathway ; GO:0006355-regulation of transcription, DNA-templated ; GO:0006351-transcription, DNA-templated	GO:0005634-nucleus	2570
TR17809|c1_g1_i7	1438.81	1598.82	0.152131	0.511465	1	Baseline Expressed	597863377	hypothetical protein Y032_0046g1421	Ancylostoma ceylanicum	-	-	-	-	2570
TR5915|c0_g1_i1	5392.65	4839.63	-0.156097	0.731079	1	Baseline Expressed	671410444	Protein Bm9909, isoform c	Brugia malayi	-	GO:0003676-nucleic acid binding ; GO:0000166-nucleotide binding	-	-	2570
TR3811|c0_g1_i1	2048.47	1378.2	-0.57176	0.0906436	1	Baseline Expressed	568288273	chondroitin N-acetylgalactosaminyltransferase	Necator americanus	-	-	-	-	2569
TR38180|c1_g1_i1	9939.67	11677.8	0.232503	0.832339	1	Baseline Expressed	685825248	Hypothetical protein SRAE_X000203800	Strongyloides ratti	-	-	-	-	2569
TR27842|c0_g1_i6	554.392	413.569	-0.422778	0.169387	1	Baseline Expressed	1009339666	Bm7543	Brugia malayi	-	-	-	-	2567
TR3198|c0_g1_i1	755.682	846.273	0.163343	0.562222	1	Baseline Expressed	268572763	Hypothetical protein CBG13269	Caenorhabditis briggsae	-	GO:0004003-ATP-dependent DNA helicase activity ; GO:0003677-DNA binding ; GO:0005524-ATP binding	GO:0006289-nucleotide-excision repair ; GO:0032508-DNA duplex unwinding ; GO:0006367-transcription initiation from RNA polymerase II promoter	-	2567
TR42195|c1_g1_i5	297.363	455.749	0.616017	0.164017	1	Baseline Expressed	597848011	hypothetical protein Y032_0140g2185	Ancylostoma ceylanicum	-	-	GO:0006810-transport	GO:0030119-AP-type membrane coat adaptor complex	2567
TR39528|c3_g1_i1	482.065	381.608	-0.337134	0.449817	1	Baseline Expressed	1009343385	Bm13691	Brugia malayi	-	-	-	-	2566
TR34553|c1_g1_i2	-	-	-	-	-	-	-	-	-	-	-	-	-	2566
TR33963|c0_g1_i5	351.434	398.282	0.180537	0.821492	1	Baseline Expressed	541045251	hypothetical protein ASU_05918	Ascaris suum	-	-	-	-	2565
TR33977|c0_g1_i1	939.633	1054	0.165702	0.552955	1	Baseline Expressed	170576387	hypothetical protein Bm1_10680	Brugia malayi	-	-	-	-	2565
TR34569|c0_g1_i5	962.032	849.302	-0.179807	0.675434	1	Baseline Expressed	402591355	neuralized family protein, partial	Wuchereria bancrofti	-	-	-	-	2565
TR16484|c0_g1_i3	401.345	457.916	0.190241	0.675036	1	Baseline Expressed	402594327	hypothetical protein WUBG_00839	Wuchereria bancrofti	-	-	-	-	2564
TR30348|c0_g1_i1	1178.52	1033.46	-0.189495	0.623681	1	Baseline Expressed	560123331	Condensin-2 complex subunit G2	Haemonchus contortus	-	-	-	-	2563
TR14636|c0_g1_i3	313.83	276.465	-0.182887	0.910188	1	Baseline Expressed	392899448	Protein F55G1.15	Caenorhabditis elegans	-	-	-	-	2561
TR28428|c0_g4_i7	790.508	850.65	0.105786	0.542117	1	Baseline Expressed	560139174	Methyltransferase small domain containing protein	Haemonchus contortus	-	-	-	-	2561
TR34514|c1_g2_i1	422.084	425.495	0.0116095	1	1	Baseline Expressed	541042158	nicastrin	Ascaris suum	-	-	-	-	2559
TR39252|c0_g1_i4	492.253	446.003	-0.142346	0.734387	1	Baseline Expressed	597891061	hypothetical protein Y032_0661g1273, partial	Ancylostoma ceylanicum	-	GO:0003916-DNA topoisomerase activity	-	-	2559
TR43768|c0_g1_i8	2791.12	3255.96	0.222238	0.657108	1	Baseline Expressed	768184916	glycerophosphodiester phosphodiesterase family protein, partial	Dictyocaulus viviparus	-	-	-	-	2559
TR4481|c0_g1_i5	1943.86	1594.75	-0.285595	0.459268	1	Baseline Expressed	510850956	WD domain, G-beta repeat protein	Ancylostoma ceylanicum	-	-	-	-	2559
TR9769|c2_g3_i14	682.675	1015.19	0.572481	0.109273	1	Baseline Expressed	768197105	shTK domain protein	Dictyocaulus viviparus	-	-	-	-	2558
TR16964|c0_g2_i1	762.856	1132.95	0.570602	0.128381	1	Baseline Expressed	541045989	disintegrin and metalloproteinase domain-containing protein 19	Ascaris suum	-	-	-	-	2557
TR18599|c0_g4_i3	440.831	382.727	-0.20391	0.399645	1	Baseline Expressed	541039370	phospholipase d1	Ascaris suum	-	-	-	-	2556
TR12108|c0_g1_i5	3248.7	3091.65	-0.0714891	0.750924	1	Baseline Expressed	560132337	Glutamate synthase and FAD-dependent pyridine nucleotide-disulphide oxidoreductase domain containing protein	Haemonchus contortus	-	GO:0016638-oxidoreductase activity, acting on the CH-NH2 group of donors	GO:0006807-nitrogen compound metabolic process ; GO:0044710-single-organism metabolic process	-	2555
TR30361|c0_g1_i9	367.222	462.121	0.331619	0.57289	1	Baseline Expressed	170588803	plexin A	Brugia malayi	-	-	-	-	2555
TR34567|c0_g1_i5	793.705	1305.61	0.718046	0.0435985	1	Baseline Expressed	541042374	exocyst complex component 8	Ascaris suum	-	-	-	-	2555
TR39258|c0_g1_i1	195.665	213.648	0.12685	0.935516	1	Baseline Expressed	541048676	telomere length regulation protein elg1	Ascaris suum	-	-	-	-	2555
TR39463|c0_g3_i7	1560.89	1895.05	0.279874	0.453801	1	Baseline Expressed	685824477	Serine/threonine-protein kinase minibrain	Strongyloides ratti	-	GO:0004672-protein kinase activity ; GO:0005524-ATP binding	GO:0006468-protein phosphorylation	-	2555
TR39516|c0_g4_i10	540.74	489.365	-0.144022	0.571429	1	Baseline Expressed	193204948	Protein T13H5.1, isoform c	Caenorhabditis elegans	-	GO:0004725-protein tyrosine phosphatase activity	GO:0035335-peptidyl-tyrosine dephosphorylation	-	2555
TR4447|c1_g2_i3	185.849	182.199	-0.028621	0.772611	1	Baseline Expressed	341878895	hypothetical protein CAEBREN_29086	Caenorhabditis brenneri	-	-	-	-	2555
TR34512|c0_g1_i3	311.465	288.25	-0.111752	0.75545	1	Baseline Expressed	568300473	RUN domain protein	Necator americanus	-	-	-	-	2554
TR38294|c0_g1_i4	845.056	1090.11	0.367358	0.291564	1	Baseline Expressed	402594184	hypothetical protein WUBG_00979	Wuchereria bancrofti	-	-	-	-	2554
TR4487|c0_g1_i10	-	-	-	-	-	-	-	-	-	-	-	-	-	2552
TR34045|c0_g1_i3	669.813	875.971	0.387126	0.232039	1	Baseline Expressed	541042342	tbc domain-containing protein kinase-like protein	Ascaris suum	-	-	-	-	2551
TR3803|c0_g1_i9	905.857	597.851	-0.599497	0.0871904	1	Baseline Expressed	1009339657	Bm10867	Brugia malayi	-	-	-	-	2551
TR43788|c0_g1_i2	704.252	697.818	-0.0132405	0.933533	1	Baseline Expressed	597879420	hypothetical protein Y032_0007g3426	Ancylostoma ceylanicum	-	-	-	-	2551
TR8148|c0_g1_i3	297.774	430.876	0.533056	0.17412	1	Baseline Expressed	393906462	PAP2 superfamily protein	Loa loa	-	-	-	-	2551
TR7702|c1_g2_i6	1295.87	1093.52	-0.244932	0.33799	1	Baseline Expressed	341884421	hypothetical protein CAEBREN_13492	Caenorhabditis brenneri	-	GO:0004888-transmembrane signaling receptor activity	GO:0007165-signal transduction	GO:0016020-membrane	2550
TR13659|c0_g1_i3	561.354	669.858	0.254945	0.590869	1	Baseline Expressed	393906936	splicing factor, variant	Loa loa	-	-	-	-	2549
TR18542|c0_g1_i1	183.991	190.75	0.0520498	0.907711	1	Baseline Expressed	560138476	Sec63 and DNA RNA helicase domain containing protein	Haemonchus contortus	-	GO:0003676-nucleic acid binding ; GO:0005524-ATP binding ; GO:0004386-helicase activity	GO:0008152-metabolic process	-	2549
TR19125|c0_g1_i1	1453.64	1379.3	-0.0757298	0.833884	1	Baseline Expressed	541043141	mitogen-activated protein kinase 7	Ascaris suum	map04150:mTOR signaling pathway(protein kinase[ec:2.7.11.24])	GO:0004707-MAP kinase activity ; GO:0005524-ATP binding	GO:0000165-MAPK cascade	GO:0005622-intracellular	2549
TR42263|c0_g1_i1	2341.47	1876.33	-0.319504	0.249523	1	Baseline Expressed	597846215	hypothetical protein Y032_0156g3113	Ancylostoma ceylanicum	-	GO:0043167-ion binding ; GO:0004672-protein kinase activity ; GO:0000166-nucleotide binding	GO:0016310-phosphorylation	-	2549
TR42740|c0_g1_i3	605.286	1077.89	0.832517	0.129707	1	Baseline Expressed	541040971	g protein-coupled receptor kinase 1	Ascaris suum	-	GO:0004674-protein serine/threonine kinase activity ; GO:0000166-nucleotide binding	GO:0016310-phosphorylation	-	2549
TR32456|c0_g1_i5	650.663	813.967	0.323058	0.435142	1	Baseline Expressed	597857012	hypothetical protein Y032_0076g1069	Ancylostoma ceylanicum	-	GO:0003678-DNA helicase activity ; GO:1901363-heterocyclic compound binding ; GO:0097159-organic cyclic compound binding	GO:0009987-cellular process	-	2548
TR33960|c0_g1_i10	290.22	352.421	0.280155	0.47459	1	Baseline Expressed	685828045	Rabconnectin-3B	Strongyloides ratti	-	-	-	-	2548
TR43393|c1_g1_i8	510.587	479.555	-0.0904592	0.862191	1	Baseline Expressed	597892346	hypothetical protein Y032_0606g583	Ancylostoma ceylanicum	-	-	-	-	2548
TR4457|c1_g1_i16	455.669	251.847	-0.855438	0.315437	1	Baseline Expressed	341878302	hypothetical protein CAEBREN_11213	Caenorhabditis brenneri	-	-	-	-	2548
TR18603|c0_g1_i4	128.922	181.099	0.49028	0.430568	1	Baseline Expressed	541046923	tetratricopeptide repeat protein 17	Ascaris suum	-	-	-	-	2547
TR21584|c0_g1_i6	614.783	595.097	-0.046954	0.904296	1	Baseline Expressed	541042724	phosphatidylcholine:ceramide cholinephosphotransferase 2	Ascaris suum	-	-	-	-	2546
TR28527|c0_g2_i16	832.946	920.669	0.144461	0.729253	1	Baseline Expressed	308459621	hypothetical protein CRE_22684	Caenorhabditis remanei	-	GO:0004871-signal transducer activity	GO:0007165-signal transduction	-	2546
TR38298|c0_g3_i3	3466.29	3740.43	0.109809	0.812119	1	Baseline Expressed	1009345426	BMA-UNC-43, isoform c	Brugia malayi	-	-	-	-	2546
TR42664|c0_g1_i8	471.133	354.811	-0.409083	0.217292	1	Baseline Expressed	541044804	solute carrier family 12 member 1	Ascaris suum	-	-	GO:0006811-ion transport	-	2546
TR23306|c0_g1_i1	-	-	-	-	-	-	-	-	-	-	-	-	-	2546
TR21933|c0_g2_i9	1092.77	570.287	-0.938224	0.00700831	0.448959	Baseline Expressed	1009342188	BMA-EGL-45	Brugia malayi	-	-	-	-	2545
TR43389|c0_g1_i7	673.663	433.873	-0.634754	0.27437	1	Baseline Expressed	568288729	hypothetical protein NECAME_11334	Necator americanus	-	-	-	-	2544
TR38187|c0_g1_i7	-	-	-	-	-	-	-	-	-	-	-	-	-	2544
TR12135|c0_g1_i2	378.984	348.139	-0.122472	0.636443	1	Baseline Expressed	685824234	Calcium-binding mitochondrial carrier protein Aralar1	Strongyloides ratti	-	GO:0005509-calcium ion binding	GO:0055085-transmembrane transport	GO:0016021-integral component of membrane	2543
TR18881|c1_g1_i1	1167.87	1482.01	0.343673	0.332116	1	Baseline Expressed	541041765	striatin-3	Ascaris suum	-	-	-	-	2543
TR29434|c1_g1_i1	103.808	72.2302	-0.52325	0.366531	1	Baseline Expressed	1009339424	Bm2771	Brugia malayi	-	-	-	-	2543
TR31571|c0_g1_i1	1802.82	1500.16	-0.265136	0.458931	1	Baseline Expressed	170573380	Hypothetical FAD-dependent oxidoreductase YEL047C	Brugia malayi	-	-	-	-	2542
TR39264|c1_g1_i2	320.483	376.579	0.232703	0.824914	1	Baseline Expressed	597882026	hypothetical protein Y032_0004g2125	Ancylostoma ceylanicum	-	GO:0005249-voltage-gated potassium channel activity	GO:0034765-regulation of ion transmembrane transport ; GO:0051260-protein homooligomerization ; GO:0071805-potassium ion transmembrane transport	GO:0008076-voltage-gated potassium channel complex	2542
TR13960|c2_g1_i7	321.519	287.47	-0.161492	0.551842	1	Baseline Expressed	671415436	Protein Bm3056, isoform c	Brugia malayi	-	-	-	-	2540
TR38110|c0_g1_i5	1628.46	1927.07	0.242903	0.412472	1	Baseline Expressed	541042369	heat shock factor protein 1	Ascaris suum	-	-	-	-	2540
TR7661|c1_g1_i1	502.994	588.329	0.226082	0.494219	1	Baseline Expressed	685832980	Transporter	Strongyloides ratti	-	-	-	-	2540
TR7721|c0_g1_i1	1700.17	1572.49	-0.112632	0.781913	1	Baseline Expressed	541044733	cullin-3	Ascaris suum	-	-	-	-	2540
TR21591|c0_g1_i5	810.828	815.111	0.00759957	0.756918	1	Baseline Expressed	560125292	LMBR1 conserved region and Mitochondrial inner membrane translocase complex domain containing protein	Haemonchus contortus	-	-	-	-	2539
TR28363|c0_g1_i3	676.947	625.78	-0.113388	0.908996	1	Baseline Expressed	541046352	arid domain-containing protein	Ascaris suum	-	-	-	-	2539
TR28428|c0_g4_i8	788.112	858.23	0.122964	0.512214	1	Baseline Expressed	560139174	Methyltransferase small domain containing protein	Haemonchus contortus	-	-	-	-	2539
TR28728|c3_g2_i3	163.75	277.328	0.760099	0.495573	1	Baseline Expressed	685835335	Tyrosine-protein kinase receptor	Strongyloides ratti	-	GO:0016301-kinase activity	GO:0009987-cellular process	-	2539
TR39454|c0_g1_i1	679.494	881.672	0.375781	0.229168	1	Baseline Expressed	541040529	ribonuclease z	Ascaris suum	-	-	-	-	2539
TR9425|c0_g3_i2	179.918	232.31	0.368715	0.786491	1	Baseline Expressed	560132934	Protein F37C4.5	Haemonchus contortus	-	-	-	-	2539
TR34790|c1_g1_i3	501.998	623.345	0.312348	0.457856	1	Baseline Expressed	597832350	hypothetical protein Y032_0367g30	Ancylostoma ceylanicum	-	-	-	-	2538
TR43369|c0_g2_i8	2575.75	3085.02	0.260286	0.688904	1	Baseline Expressed	393911660	KH domain-containing protein	Loa loa	-	-	-	-	2538
TR27781|c1_g2_i4	-	-	-	-	-	-	-	-	-	-	-	-	-	2538
TR42770|c0_g2_i2	-	-	-	-	-	-	-	-	-	-	-	-	-	2538
TR16466|c1_g1_i1	580.621	601.513	0.0510006	0.783238	1	Baseline Expressed	541048568	ubiquitin carboxyl-terminal hydrolase 5	Ascaris suum	-	-	-	-	2537
TR17764|c0_g1_i1	884.144	736.579	-0.263441	0.599431	1	Baseline Expressed	268579871	C. briggsae CBR-NHR-173 protein	Caenorhabditis briggsae	-	-	-	-	2537
TR30989|c0_g1_i1	1225.43	1703.57	0.475271	0.175668	1	Baseline Expressed	685826016	Kazal domain and Organic anion transporter polypeptide OATP family and Major facilitator superfamily domain, general substrate transporter-containing protein	Strongyloides ratti	-	-	-	GO:0016020-membrane	2537
TR34264|c0_g2_i2	965.712	926.517	-0.059776	0.583828	1	Baseline Expressed	402587595	SAP domain-containing protein	Wuchereria bancrofti	-	-	-	-	2537
TR12116|c0_g1_i1	1238.58	921.385	-0.426805	0.40767	1	Baseline Expressed	402592920	other/NAK/GAK protein kinase, partial	Wuchereria bancrofti	-	-	-	-	2536
TR18571|c0_g1_i6	337.916	351.513	0.0569143	0.954683	1	Baseline Expressed	333440976	PASHA	Ascaris suum	-	-	-	-	2536
TR34249|c3_g2_i5	695.108	849.922	0.290093	0.423803	1	Baseline Expressed	4106401	acetylcholinesterase precursor	Meloidogyne incognita	-	GO:0004104-cholinesterase activity	GO:0008152-metabolic process	GO:0016021-integral component of membrane	2536
TR40892|c2_g1_i6	1663.71	775.276	-1.10162	0.0470816	1	Baseline Expressed	918312831	hypothetical protein OCBIM_22024632mg	Octopus bimaculoides	-	-	-	-	2536
TR21951|c0_g1_i1	221.681	322.102	0.539031	0.302409	1	Baseline Expressed	671408765	Protein Bm2045, isoform c	Brugia malayi	-	-	-	-	2534
TR34776|c0_g1_i2	1108.56	915.991	-0.275284	0.349527	1	Baseline Expressed	425873541	methionyl tRNA synthetase	Ditylenchus destructor	-	GO:0097159-organic cyclic compound binding ; GO:1901363-heterocyclic compound binding	-	-	2533
TR39506|c0_g2_i1	1268.2	1285.59	0.0196507	0.91616	1	Baseline Expressed	597858909	hypothetical protein Y032_0066g3705	Ancylostoma ceylanicum	-	-	-	-	2533
TR29120|c1_g1_i2	2741.93	2096.04	-0.387525	0.206619	1	Baseline Expressed	312075672	high mobility group protein 1.2	Loa loa	-	-	-	-	2532
TR30347|c0_g1_i1	688.258	599.206	-0.199896	0.534516	1	Baseline Expressed	170584534	Fes/CIP4 homology domain containing protein	Brugia malayi	-	-	-	-	2532
TR39268|c1_g1_i3	741.452	628.809	-0.237731	0.351081	1	Baseline Expressed	333440960	ALG-7	Ascaris suum	-	-	-	-	2532
TR16446|c0_g1_i5	90.8443	56.9431	-0.673876	0.292276	1	Baseline Expressed	685832877	Laminin G domain and Concanavalin A-like lectin/glucanases superfamily domain and Concanavalin A-like lectin/glucanase, subgroup domain-containing protein	Strongyloides ratti	-	-	-	-	2531
TR32472|c1_g1_i1	1778.83	2741.13	0.623839	0.621523	1	Baseline Expressed	597849902	hypothetical protein Y032_0123g1176	Ancylostoma ceylanicum	-	-	-	-	2531
TR34284|c0_g2_i3	392.651	134.682	-1.54369	0.0510831	1	Baseline Expressed	1009342721	BMA-MLT-7	Brugia malayi	-	-	-	-	2531
TR39161|c0_g1_i9	288.669	280.382	-0.0420205	0.976172	1	Baseline Expressed	1009340229	BMA-BBS-2	Brugia malayi	-	-	-	-	2531
TR41920|c0_g1_i1	1591.29	1802.09	0.17947	0.426553	1	Baseline Expressed	541048139	suppressor of tumorigenicity 7 protein	Ascaris suum	-	-	-	GO:0016020-membrane	2531
TR43328|c0_g1_i1	488.882	391.482	-0.320541	0.421577	1	Baseline Expressed	393905798	hypothetical protein LOAG_18562	Loa loa	-	-	-	-	2530
TR28763|c1_g2_i2	438.237	511.165	0.222077	0.916365	1	Baseline Expressed	541042060	transmembrane cell adhesion receptor mua-3	Ascaris suum	-	-	-	-	2528
TR3168|c1_g1_i3	267.091	293.075	0.133937	0.870109	1	Baseline Expressed	560119445	TBC1 domain family member 23	Haemonchus contortus	-	-	-	-	2528
TR30352|c2_g1_i6	182.583	218.282	0.257642	0.810778	1	Baseline Expressed	541045020	death-inducer obliterator 1	Ascaris suum	-	-	-	-	2527
TR30997|c0_g1_i3	792.146	743.424	-0.0915814	0.867105	1	Baseline Expressed	393911338	JmjC domain-containing protein	Loa loa	-	-	-	-	2527
TR43359|c0_g1_i2	776.642	1079.7	0.47531	0.17292	1	Baseline Expressed	393911314	SET domain-containing protein	Loa loa	-	-	-	-	2527
TR19054|c0_g1_i1	1149.56	1570.64	0.45027	0.136862	1	Baseline Expressed	685832139	Nose resistant-to-fluoxetine protein, N-terminal domain-containing protein	Strongyloides ratti	-	-	-	-	2526
TR20892|c0_g1_i1	215.084	212.07	-0.0203617	0.959986	1	Baseline Expressed	597837856	hypothetical protein Y032_0262g577	Ancylostoma ceylanicum	-	-	-	-	2526
TR7730|c0_g1_i2	394.708	415.78	0.0750344	0.788157	1	Baseline Expressed	312090439	hypothetical protein LOAG_11044	Loa loa	-	-	-	-	2526
TR18854|c1_g1_i3	134.072	119.171	-0.169968	0.837461	1	Baseline Expressed	1036766851	PREDICTED: RNA polymerase-associated protein Rtf1	Drosophila eugracilis	-	-	-	-	2524
TR3248|c0_g1_i7	299.111	380.145	0.345869	0.556907	1	Baseline Expressed	312080702	hypothetical protein LOAG_07131	Loa loa	-	-	-	-	2524
TR34245|c0_g1_i1	237.145	360.288	0.603382	0.243718	1	Baseline Expressed	541040423	cyclic nucleotide-gated cation channel alpha-3	Ascaris suum	-	-	-	-	2522
TR20597|c0_g1_i2	602.152	587.389	-0.0358097	0.938155	1	Baseline Expressed	541046496	ph and sec7 domain-containing protein 3	Ascaris suum	-	-	-	-	2521
TR33963|c0_g1_i3	373.028	416.228	0.15809	0.831851	1	Baseline Expressed	541045251	hypothetical protein ASU_05918	Ascaris suum	-	-	-	-	2521
TR43828|c1_g1_i6	259.166	310.145	0.259067	0.739093	1	Baseline Expressed	541048698	protein scaf8	Ascaris suum	-	-	-	-	2521
TR30337|c0_g2_i3	287.799	241.832	-0.251054	0.51822	1	Baseline Expressed	685827084	Lipid-binding serum glycoprotein, C-terminal domain and Bactericidal permeability-increasing protein, alpha/beta domain-containing protein	Strongyloides ratti	-	-	-	-	2520
TR36703|c0_g1_i4	1662.26	2431.63	0.548778	0.0852416	1	Baseline Expressed	685836176	Regulator of G protein signalling domain and Regulator of G protein signalling superfamily domain and Regulator of G-protein signalling, domain 1-containing protein	Strongyloides ratti	-	-	-	-	2520
TR43826|c0_g1_i12	317.287	314.031	-0.0148839	0.756906	1	Baseline Expressed	669328349	hypothetical protein M514_08311	Trichuris suis	-	-	-	-	2520
TR5289|c0_g1_i2	12211.9	8110.41	-0.590442	0.305978	1	Baseline Expressed	393907743	hypothetical protein LOAG_17969	Loa loa	-	-	-	-	2520
TR5562|c0_g1_i6	222.638	840.176	1.91599	4.9934e-07	0.000437991	Baseline Expressed	392921521	Protein R11G10.2	Caenorhabditis elegans	-	-	-	-	2520
TR44013|c1_g1_i3	252.427	299.919	0.24871	0.51218	1	Baseline Expressed	170593039	DEAD	Brugia malayi	-	GO:0004386-helicase activity ; GO:0003676-nucleic acid binding ; GO:0005524-ATP binding ; GO:0008270-zinc ion binding	GO:0008152-metabolic process	GO:0016021-integral component of membrane	2519
TR5120|c0_g2_i1	-	-	-	-	-	-	-	-	-	-	-	-	-	2519
TR14626|c0_g1_i2	1597.24	1495.95	-0.0945155	0.842855	1	Baseline Expressed	393906188	SPRY domain-containing protein	Loa loa	-	-	-	-	2517
TR36660|c0_g1_i1	825.376	648.55	-0.347832	0.336595	1	Baseline Expressed	393904134	hypothetical protein LOAG_08918	Loa loa	-	-	-	-	2517
TR38339|c1_g1_i6	385.533	382.375	-0.0118654	0.796364	1	Baseline Expressed	4337130	guanylyl cyclase	Heterodera glycines	-	GO:0016849-phosphorus-oxygen lyase activity ; GO:0000166-nucleotide binding	GO:0009190-cyclic nucleotide biosynthetic process	GO:0016020-membrane	2517
TR3840|c0_g1_i1	1238.02	733.888	-0.754403	0.104879	1	Baseline Expressed	432900836	PREDICTED: probable dolichyl pyrophosphate Glc1Man9GlcNAc2 alpha-1,3-glucosyltransferase-like	Oryzias latipes	-	-	-	-	2517
TR27806|c1_g4_i5	360.491	408.201	0.179317	0.648493	1	Baseline Expressed	170582813	PHD-finger family protein	Brugia malayi	-	-	-	-	2516
TR34587|c0_g1_i4	772.048	799.523	0.0504501	0.938694	1	Baseline Expressed	597842172	hypothetical protein Y032_0202g1762	Ancylostoma ceylanicum	-	-	-	-	2516
TR8161|c0_g2_i4	660.7	627.294	-0.074853	0.843472	1	Baseline Expressed	312070139	hypothetical protein LOAG_02422	Loa loa	-	-	-	-	2516
TR23915|c2_g1_i16	495.923	485.652	-0.0301912	0.936543	1	Baseline Expressed	918318285	hypothetical protein OCBIM_22017272mg, partial	Octopus bimaculoides	-	GO:0003723-RNA binding	-	-	2515
TR8134|c1_g1_i1	550.896	465.987	-0.241489	0.555727	1	Baseline Expressed	541045001	protein fat-free-like protein	Ascaris suum	-	-	-	-	2515
TR17564|c0_g1_i7	932.997	1016.35	0.12346	0.698975	1	Baseline Expressed	568281428	AARP2CN domain protein	Necator americanus	-	-	-	-	2514
TR28554|c1_g2_i1	159.107	327.867	1.04311	0.238526	1	Baseline Expressed	560133955	Patched domain containing protein	Haemonchus contortus	-	-	-	GO:0016020-membrane	2514
TR3276|c0_g1_i1	915.326	1057.79	0.208691	0.480755	1	Baseline Expressed	541046185	ras-related protein	Ascaris suum	-	GO:0005525-GTP binding	GO:0007264-small GTPase mediated signal transduction	GO:0005622-intracellular ; GO:0016020-membrane	2513
TR23311|c0_g1_i4	1049.08	888.108	-0.240318	0.502319	1	Baseline Expressed	391341359	PREDICTED: mothers against decapentaplegic homolog 4-like	Metaseiulus occidentalis	-	-	-	-	2512
TR43770|c0_g1_i1	595.73	812.388	0.447511	0.218787	1	Baseline Expressed	453232766	Protein TRY-4	Caenorhabditis elegans	-	-	-	-	2512
TR17096|c0_g1_i1	277.572	226.513	-0.293265	0.485345	1	Baseline Expressed	170578133	serine/threonine-protein kinase plk-2	Brugia malayi	-	GO:0004672-protein kinase activity ; GO:0000166-nucleotide binding	GO:0016310-phosphorylation	-	2511
TR17536|c0_g1_i1	1160.15	1067.5	-0.120074	0.830628	1	Baseline Expressed	685833966	Major facilitator superfamily and Major facilitator superfamily domain, general substrate transporter-containing protein	Strongyloides ratti	-	-	-	-	2511
TR18525|c1_g1_i5	621.523	858.773	0.466469	0.160152	1	Baseline Expressed	560139389	Major facilitator superfamily MFS-1 domain containing protein	Haemonchus contortus	-	-	-	-	2511
TR31527|c1_g1_i2	664.886	885.954	0.414124	0.551576	1	Baseline Expressed	32564483	Protein TCER-1, isoform e	Caenorhabditis elegans	-	-	GO:0048856-anatomical structure development ; GO:0044767-single-organism developmental process	GO:0034399-nuclear periphery	2511
TR39459|c0_g1_i1	644.058	715.08	0.150914	0.634408	1	Baseline Expressed	685825136	Kyphoscoliosis peptidase	Strongyloides ratti	-	GO:0046872-metal ion binding	-	-	2511
TR34038|c1_g1_i2	7792.66	3832.35	-1.02389	0.164497	1	Baseline Expressed	671418146	Protein Bm8155, isoform b	Brugia malayi	-	-	-	-	2510
TR12147|c0_g1_i1	254.428	414.605	0.704477	0.42366	1	Baseline Expressed	393908951	rab-3-interacting molecule unc-10	Loa loa	-	-	-	-	2509
TR19125|c0_g1_i12	1489.74	1392.61	-0.0972635	0.773165	1	Baseline Expressed	541043141	mitogen-activated protein kinase 7	Ascaris suum	map04150:mTOR signaling pathway(protein kinase[ec:2.7.11.24])	GO:0004707-MAP kinase activity ; GO:0005524-ATP binding	GO:0000165-MAPK cascade	GO:0005622-intracellular	2509
TR30998|c0_g1_i2	373.004	470.877	0.336158	0.374177	1	Baseline Expressed	541039201	pleckstrin-like proteiny domain-containing family g member 7	Ascaris suum	-	-	GO:0050789-regulation of biological process	-	2509
TR5093|c0_g1_i5	215.1	218.934	0.0254859	0.948206	1	Baseline Expressed	541041778	protein smg-8	Ascaris suum	-	-	-	-	2509
TR35293|c1_g1_i2	-	-	-	-	-	-	-	-	-	-	-	-	-	2509
TR34758|c2_g2_i3	3371.87	2235.69	-0.592828	0.101633	1	Baseline Expressed	768191239	linker histone H1 and H5 family protein	Dictyocaulus viviparus	-	GO:0003677-DNA binding	GO:0006334-nucleosome assembly	GO:0000786-nucleosome ; GO:0005634-nucleus	2508
TR43369|c0_g2_i7	2582.48	2992.73	0.212702	0.848619	1	Baseline Expressed	393911660	KH domain-containing protein	Loa loa	-	-	-	-	2508
TR13919|c2_g2_i2	-	-	-	-	-	-	-	-	-	-	-	-	-	2508
TR18452|c0_g1_i1	1809.34	1828.84	0.0154619	0.907074	1	Baseline Expressed	541047132	hypothetical protein ASU_03119	Ascaris suum	-	-	-	-	2507
TR34040|c0_g1_i4	305.826	465.495	0.606057	0.159795	1	Baseline Expressed	312081362	hypothetical protein LOAG_07415	Loa loa	-	-	-	-	2507
TR3794|c1_g3_i1	212.814	193.932	-0.13404	0.892691	1	Baseline Expressed	341878721	hypothetical protein CAEBREN_18601	Caenorhabditis brenneri	-	GO:0016818-hydrolase activity, acting on acid anhydrides, in phosphorus-containing anhydrides ; GO:1901363-heterocyclic compound binding ; GO:0097159-organic cyclic compound binding	-	-	2507
TR22512|c0_g1_i2	713.442	763.076	0.0970293	0.773557	1	Baseline Expressed	402592383	hypothetical protein WUBG_02778	Wuchereria bancrofti	-	-	-	-	2506
TR34048|c1_g1_i1	505.628	398.602	-0.343129	0.219902	1	Baseline Expressed	393904151	hypothetical protein LOAG_18933, partial	Loa loa	-	-	-	-	2506
TR8168|c1_g1_i4	-	-	-	-	-	-	-	-	-	-	-	-	-	2506
TR32448|c1_g1_i5	1089.65	1085.57	-0.00540766	0.958948	1	Baseline Expressed	961835589	PREDICTED: tubulin beta chain-like	Poecilia latipinna	-	-	-	-	2505
TR36727|c1_g1_i1	579.831	694.188	0.259693	0.633093	1	Baseline Expressed	312076729	CAMK/PKD protein kinase	Loa loa	-	GO:0043167-ion binding ; GO:0004674-protein serine/threonine kinase activity ; GO:0000166-nucleotide binding	GO:0016310-phosphorylation	-	2505
TR3853|c0_g1_i4	248.06	177.118	-0.485977	0.578799	1	Baseline Expressed	1009339920	BMA-SMP-1	Brugia malayi	-	-	-	-	2505
TR39506|c0_g2_i4	1318.9	1313.06	-0.00640409	0.972248	1	Baseline Expressed	597858909	hypothetical protein Y032_0066g3705	Ancylostoma ceylanicum	-	-	-	-	2505
TR28483|c1_g1_i7	-	-	-	-	-	-	-	-	-	-	-	-	-	2505
TR42707|c1_g2_i5	-	-	-	-	-	-	-	-	-	-	-	-	-	2505
TR18407|c0_g1_i2	202.84	143.425	-0.500042	0.207741	1	Baseline Expressed	541046234	hypothetical protein ASU_04441	Ascaris suum	-	-	-	-	2504
TR42770|c0_g2_i3	-	-	-	-	-	-	-	-	-	-	-	-	-	2504
TR34219|c0_g2_i5	418.279	146.02	-1.5183	0.0474038	1	Baseline Expressed	1009342721	BMA-MLT-7	Brugia malayi	-	-	-	-	2503
TR7666|c0_g1_i8	347.566	425.654	0.292397	0.473811	1	Baseline Expressed	541047640	putative na(+) h(+) antiporter nhx-9	Ascaris suum	-	GO:0015299-solute:proton antiporter activity	GO:0098662-inorganic cation transmembrane transport ; GO:0006814-sodium ion transport	GO:0016020-membrane	2503
TR29490|c0_g1_i5	316.583	405.926	0.358633	0.413463	1	Baseline Expressed	597852937	hypothetical protein Y032_0100g3272	Ancylostoma ceylanicum	-	-	-	-	2502
TR8114|c0_g1_i6	318.909	304.649	-0.0659961	0.930435	1	Baseline Expressed	402593041	trehalase, partial	Wuchereria bancrofti	-	GO:0016787-hydrolase activity	-	-	2502
TR42770|c0_g2_i6	-	-	-	-	-	-	-	-	-	-	-	-	-	2502
TR13814|c1_g1_i2	95.954	128.458	0.420877	0.869263	1	Baseline Expressed	922581831	Uncharacterized protein CELE_F22G12.5	Caenorhabditis elegans	-	-	-	-	2501
TR23329|c0_g2_i1	321.843	289.777	-0.151414	0.814105	1	Baseline Expressed	541043454	hypothetical protein ASU_08553	Ascaris suum	-	-	GO:0006814-sodium ion transport	GO:0016020-membrane	2501
TR27804|c0_g2_i2	400.934	490.861	0.291951	0.468405	1	Baseline Expressed	393911237	hypothetical protein LOAG_00425	Loa loa	-	-	-	-	2501
TR27841|c0_g1_i1	1204.4	1407.68	0.225003	0.50016	1	Baseline Expressed	312093183	zinc finger protein	Loa loa	-	-	-	-	2501
TR27841|c0_g1_i4	1167.97	1341.59	0.19995	0.580758	1	Baseline Expressed	312093183	zinc finger protein	Loa loa	-	-	-	-	2501
TR32456|c0_g1_i3	650.45	806.451	0.310149	0.473774	1	Baseline Expressed	393907047	twinkle helicase	Loa loa	-	GO:0003678-DNA helicase activity ; GO:1901363-heterocyclic compound binding ; GO:0097159-organic cyclic compound binding	GO:0009987-cellular process	-	2501
TR34688|c0_g2_i1	1189.07	1256.9	0.0800332	0.682338	1	Baseline Expressed	541039428	riboflavin transporter 2	Ascaris suum	-	-	-	-	2501
TR5328|c1_g7_i1	1505.02	1980.71	0.396232	0.217714	1	Baseline Expressed	560138722	Rabphilin-3A effector and C2 calcium-dependent membrane targeting domain containing protein	Haemonchus contortus	-	GO:0046872-metal ion binding ; GO:0017137-Rab GTPase binding	GO:0006887-exocytosis ; GO:0006886-intracellular protein transport	GO:0008021-synaptic vesicle ; GO:0016020-membrane	2501
TR21603|c0_g1_i4	4990.63	4198.83	-0.249234	0.27566	1	Baseline Expressed	685836235	LD31742p	Strongyloides ratti	-	GO:0016746-transferase activity, transferring acyl groups	GO:0008152-metabolic process	GO:0016021-integral component of membrane	2500
TR27818|c0_g1_i3	459.664	403.535	-0.187883	0.734908	1	Baseline Expressed	759128307	PREDICTED: SH3 domain-containing kinase-binding protein 1 isoform X3	Pteropus vampyrus	-	-	-	-	2500
TR29167|c1_g1_i4	649.691	1035.88	0.67303	0.0737392	1	Baseline Expressed	541044118	glutamate receptor-interacting protein 1	Ascaris suum	-	-	-	-	2500
TR42717|c0_g1_i1	452.047	442.245	-0.0316248	0.933433	1	Baseline Expressed	47225773	unnamed protein product	Tetraodon nigroviridis	-	-	-	-	2500
TR38365|c1_g1_i4	1531.4	1064.05	-0.52529	0.157452	1	Baseline Expressed	597858698	hypothetical protein Y032_0067g13	Ancylostoma ceylanicum	-	GO:0005509-calcium ion binding ; GO:0005525-GTP binding	-	-	2499
TR27849|c1_g1_i4	147.566	169.602	0.200797	0.702865	1	Baseline Expressed	541048216	e3 ubiquitin-protein ligase trim9	Ascaris suum	-	-	-	-	2498
TR30361|c0_g1_i2	349.346	453.57	0.37667	0.516345	1	Baseline Expressed	170588803	plexin A	Brugia malayi	-	-	-	-	2498
TR36732|c0_g1_i9	418.407	507.899	0.279637	0.513995	1	Baseline Expressed	393908967	hypothetical protein LOAG_17558	Loa loa	-	-	-	-	2498
TR34291|c0_g1_i4	608.621	765.338	0.330553	0.372192	1	Baseline Expressed	568291151	K+ channel tetramerization domain protein	Necator americanus	-	GO:0005244-voltage-gated ion channel activity ; GO:0005267-potassium channel activity	GO:0055085-transmembrane transport ; GO:0006813-potassium ion transport	GO:0016021-integral component of membrane	2496
TR38792|c0_g1_i2	1111.86	993.871	-0.161845	0.670657	1	Baseline Expressed	393906216	BTB/POZ domain-containing protein	Loa loa	-	-	-	-	2496
TR34550|c0_g1_i1	319.692	289.553	-0.142852	0.868013	1	Baseline Expressed	560140350	WD40 repeat and HIRA B motif and TUP1 enhancer of split domain containing protein	Haemonchus contortus	-	-	-	-	2495
TR38156|c0_g5_i5	232.415	114.506	-1.02128	0.0670683	1	Baseline Expressed	560134876	Acyl-CoA oxidase dehydrogenase and Acyl-CoA oxidase domain containing protein	Haemonchus contortus	-	-	GO:0008152-metabolic process	-	2495
TR2730|c1_g1_i2	10870.7	15418.3	0.50419	0.18097	1	Baseline Expressed	541045442	calsequestrin-1	Ascaris suum	-	GO:0005509-calcium ion binding	-	-	2494
TR3824|c0_g2_i1	667.36	482.693	-0.467359	0.14377	1	Baseline Expressed	312076377	protein-tyrosine phosphatase	Loa loa	-	GO:0016787-hydrolase activity	-	-	2494
TR44045|c0_g1_i5	1395.57	1130.56	-0.303816	0.568896	1	Baseline Expressed	541046493	transmembrane 9 superfamily member 3	Ascaris suum	-	-	-	GO:0016021-integral component of membrane	2494
TR8101|c0_g1_i1	-	-	-	-	-	-	-	-	-	-	-	-	-	2493
TR42711|c0_g1_i8	2036.74	3021.05	0.568782	0.115983	1	Baseline Expressed	71993806	Protein MVK-1, isoform d	Caenorhabditis elegans	-	GO:0016772-transferase activity, transferring phosphorus-containing groups	GO:0007275-multicellular organismal development ; GO:0008152-metabolic process	GO:0005829-cytosol	2492
TR39126|c0_g1_i8	-	-	-	-	-	-	-	-	-	-	-	-	-	2492
TR3548|c1_g3_i1	160.04	308.662	0.947597	0.0476987	1	Baseline Expressed	685825052	Na+ channel, amiloride-sensitive family and Degenerin family-containing protein	Strongyloides ratti	-	-	GO:0006811-ion transport	-	2491
TR42698|c0_g1_i2	775.79	772.502	-0.00612696	0.804497	1	Baseline Expressed	568294558	protein, SNF2 family	Necator americanus	map00230:Purine metabolism(adenylpyrophosphatase[ec:3.6.1.3])	GO:0016887-ATPase activity ; GO:0003677-DNA binding ; GO:0005524-ATP binding ; GO:0031491-nucleosome binding	GO:0043044-ATP-dependent chromatin remodeling ; GO:0008152-metabolic process	GO:0016589-NURF complex	2491
TR14631|c0_g1_i2	433.395	298.424	-0.53832	0.208182	1	Baseline Expressed	560125415	unnamed protein product	Haemonchus contortus	map00230:Purine metabolism(adenylpyrophosphatase[ec:3.6.1.3])	GO:0016887-ATPase activity ; GO:0000166-nucleotide binding	GO:0006810-transport	GO:0016020-membrane	2490
TR38551|c0_g1_i3	569.334	559.889	-0.0241334	0.95647	1	Baseline Expressed	597835489	hypothetical protein Y032_0303g1878	Ancylostoma ceylanicum	-	-	-	-	2490
TR13843|c0_g1_i1	1183.46	1011.72	-0.226201	0.514052	1	Baseline Expressed	268574862	C. briggsae CBR-DGK-3 protein	Caenorhabditis briggsae	-	GO:0016301-kinase activity ; GO:0043167-ion binding ; GO:0000166-nucleotide binding	GO:0007165-signal transduction	-	2489
TR28767|c1_g3_i2	709.077	685.752	-0.0482554	0.66882	1	Baseline Expressed	685825257	InaD-like protein	Strongyloides ratti	-	-	-	-	2489
TR34212|c0_g1_i1	453.345	540.48	0.253633	0.705785	1	Baseline Expressed	393908317	hypothetical protein LOAG_10532	Loa loa	-	-	-	-	2489
TR34264|c0_g2_i1	959.495	953.11	-0.00963337	0.685499	1	Baseline Expressed	671415188	Protein Bm2715, isoform c	Brugia malayi	-	-	-	-	2488
TR34287|c1_g2_i1	295.258	352.325	0.254929	0.525061	1	Baseline Expressed	170579065	ubiquitin-protein ligase UBE3B	Brugia malayi	-	-	-	-	2488
TR18521|c0_g1_i1	403.448	319.667	-0.335811	0.582631	1	Baseline Expressed	393912277	hypothetical protein LOAG_05100	Loa loa	-	-	-	-	2487
TR28722|c0_g1_i2	294.317	444.188	0.593798	0.166692	1	Baseline Expressed	341884163	hypothetical protein CAEBREN_04029	Caenorhabditis brenneri	-	-	-	-	2487
TR34201|c1_g1_i1	34721.9	26609.8	-0.383886	0.42246	1	Baseline Expressed	14537990	AF386073_1proprotein convertase 2	Heterodera glycines	-	GO:0004252-serine-type endopeptidase activity	GO:0006508-proteolysis	-	2487
TR737|c0_g2_i2	13919.2	10907.2	-0.351792	0.655892	1	Baseline Expressed	393911553	hypothetical protein LOAG_12056	Loa loa	-	-	-	-	2487
TR18451|c0_g1_i1	1443.19	1340.11	-0.106906	0.789681	1	Baseline Expressed	170576579	RNA-dependent helicase	Brugia malayi	-	GO:0003676-nucleic acid binding ; GO:0005524-ATP binding ; GO:0004386-helicase activity	GO:0008152-metabolic process	-	2486
TR34815|c0_g1_i4	705.115	873.153	0.308376	0.396948	1	Baseline Expressed	393911692	EF hand family protein	Loa loa	-	-	-	-	2486
TR40926|c0_g1_i4	1953.47	2073.3	0.0858888	0.807433	1	Baseline Expressed	541044804	solute carrier family 12 member 1	Ascaris suum	-	GO:0015377-cation:chloride symporter activity	GO:1902476-chloride transmembrane transport	GO:0016021-integral component of membrane	2486
TR43378|c0_g1_i11	396.275	633.807	0.677541	0.0778133	1	Baseline Expressed	392922188	Protein LGC-31, isoform a	Caenorhabditis elegans	-	GO:0015464-acetylcholine receptor activity ; GO:0042166-acetylcholine binding ; GO:0004889-acetylcholine-activated cation-selective channel activity	GO:0098655-cation transmembrane transport ; GO:0000003-reproduction ; GO:0007271-synaptic transmission, cholinergic ; GO:0007165-signal transduction ; GO:0042391-regulation of membrane potential ; GO:0050877-neurological system process	GO:0043005-neuron projection ; GO:0005892-acetylcholine-gated channel complex ; GO:0045202-synapse	2486
TR34528|c1_g3_i6	226.324	254.013	0.166515	0.793275	1	Baseline Expressed	685832454	Transmembrane protein 26 family-containing protein	Strongyloides ratti	-	-	-	-	2485
TR41846|c0_g1_i1	2001.19	2051.77	0.0360139	0.973504	1	Baseline Expressed	541041844	serine threonine-protein phosphatase 2a 56 kda regulatory subunit epsilon isoform	Ascaris suum	-	GO:0008601-protein phosphatase type 2A regulator activity	GO:0034047-regulation of protein phosphatase type 2A activity ; GO:0007165-signal transduction	GO:0000159-protein phosphatase type 2A complex	2485
TR42240|c0_g1_i3	2429.25	1992.16	-0.286174	0.480446	1	Baseline Expressed	560131241	Haloacid dehalogenase hydrolase domain containing protein	Haemonchus contortus	-	GO:0016787-hydrolase activity	GO:0009086-methionine biosynthetic process	-	2485
TR43924|c0_g1_i2	5565.93	6873.29	0.304377	0.147632	1	Baseline Expressed	312086689	CK1 protein kinase	Loa loa	-	-	-	-	2485
TR8020|c1_g1_i1	1402.05	1523.25	0.119616	0.668242	1	Baseline Expressed	560124676	Serine threonine protein kinase-related and Ribonuclease L domain containing protein	Haemonchus contortus	-	-	GO:0044237-cellular metabolic process	-	2485
TR18781|c0_g1_i3	387.566	480.367	0.309694	0.500808	1	Baseline Expressed	393906602	hypothetical protein LOAG_12144	Loa loa	-	-	-	-	2484
TR30364|c0_g1_i2	503.705	418.586	-0.267056	0.453452	1	Baseline Expressed	510850749	transporter, cation channel family protein	Ancylostoma ceylanicum	-	-	GO:0044765-single-organism transport	-	2484
TR38148|c0_g1_i1	4100.99	3399.66	-0.270584	0.414019	1	Baseline Expressed	568292290	fumarate hydratase, class II	Necator americanus	map00720:Carbon fixation pathways in prokaryotes(hydratase[ec:4.2.1.2]) ; map00620:Pyruvate metabolism(hydratase[ec:4.2.1.2]) ; map01130:Biosynthesis of antibiotics(hydratase[ec:4.2.1.2]) ; map00020:Citrate cycle (TCA cycle)(hydratase[ec:4.2.1.2])	GO:0004333-fumarate hydratase activity	GO:0006106-fumarate metabolic process ; GO:0006099-tricarboxylic acid cycle	GO:0045239-tricarboxylic acid cycle enzyme complex	2484
TR524|c2_g2_i1	155.357	201.148	0.372665	0.797575	1	Baseline Expressed	308485166	CRE-ANC-1 protein	Caenorhabditis remanei	-	-	-	-	2484
TR7718|c0_g1_i2	931.786	976.737	0.0679711	0.850011	1	Baseline Expressed	393911339	JmjC domain-containing protein, variant	Loa loa	-	-	-	-	2484
TR33674|c0_g1_i1	666.697	666.784	0.000188647	0.956933	1	Baseline Expressed	671404055	Protein BM-LET-363, isoform f	Brugia malayi	-	GO:0008144-drug binding ; GO:0016301-kinase activity ; GO:0005524-ATP binding ; GO:0016773-phosphotransferase activity, alcohol group as acceptor	GO:0016310-phosphorylation	-	2483
TR34759|c2_g1_i3	537.616	555.032	0.0459963	0.890122	1	Baseline Expressed	685832628	Tyrosine--tRNA ligase, cytoplasmic	Strongyloides ratti	-	GO:0016874-ligase activity	GO:0006412-translation	-	2483
TR38110|c0_g1_i4	1660.16	1668.29	0.00704194	0.957806	1	Baseline Expressed	541042369	heat shock factor protein 1	Ascaris suum	-	-	-	-	2483
TR12238|c0_g1_i10	2025.15	2104.46	0.055423	0.833592	1	Baseline Expressed	393907272	hypothetical protein LOAG_10144	Loa loa	-	-	-	-	2482
TR18463|c0_g1_i7	288.852	304.348	0.0753953	0.944176	1	Baseline Expressed	560139733	Serine threonine protein kinase-related domain containing protein	Haemonchus contortus	-	GO:0004672-protein kinase activity ; GO:0000166-nucleotide binding	GO:0016310-phosphorylation	-	2481
TR35374|c1_g1_i1	199.399	339.888	0.769401	0.0754	1	Baseline Expressed	768184241	hypothetical protein DICVIV_12472	Dictyocaulus viviparus	-	GO:0003676-nucleic acid binding	-	-	2481
TR28483|c1_g1_i1	-	-	-	-	-	-	-	-	-	-	-	-	-	2481
TR13953|c1_g1_i4	574.189	541.758	-0.0838768	0.792477	1	Baseline Expressed	393903954	K /cl-cotransporter protein 2, partial	Loa loa	-	-	GO:0055085-transmembrane transport ; GO:0006821-chloride transport	GO:0016020-membrane	2480
TR20597|c0_g1_i1	605.213	595.845	-0.0225065	0.977694	1	Baseline Expressed	541046496	ph and sec7 domain-containing protein 3	Ascaris suum	-	-	-	-	2480
TR30290|c0_g2_i4	749.037	828.027	0.14464	0.623772	1	Baseline Expressed	685831472	Tyrosine-protein kinase Src64B	Strongyloides ratti	-	GO:0004672-protein kinase activity	GO:0016310-phosphorylation	-	2480
TR36692|c1_g2_i2	445.228	290.001	-0.618487	0.273001	1	Baseline Expressed	541044243	dopamine receptor 3	Ascaris suum	-	-	-	-	2480
TR38829|c0_g1_i3	2035.93	2059.14	0.0163564	0.942657	1	Baseline Expressed	312088074	hypothetical protein LOAG_10144	Loa loa	-	-	-	-	2479
TR18540|c1_g1_i3	4704.54	6370.69	0.437396	0.142476	1	Baseline Expressed	188039091	profilin	Brugia malayi	-	GO:0003779-actin binding	-	-	2478
TR16932|c0_g1_i1	232.453	121.242	-0.939051	0.372792	1	Baseline Expressed	541045047	anillin-like protein 1	Ascaris suum	-	-	-	-	2477
TR21971|c0_g2_i1	479.653	426.434	-0.169668	0.513675	1	Baseline Expressed	560124947	DNA RNA helicase and DBP10CT domain containing protein	Haemonchus contortus	-	GO:0016787-hydrolase activity ; GO:1901363-heterocyclic compound binding ; GO:0097159-organic cyclic compound binding	-	-	2477
TR24971|c0_g2_i8	1520.71	1801.42	0.244387	0.501516	1	Baseline Expressed	308484416	CRE-STA-2 protein	Caenorhabditis remanei	-	-	-	-	2477
TR35655|c0_g1_i2	1628.83	1372.12	-0.247435	0.435501	1	Baseline Expressed	393912290	splicing factor 3B subunit 2	Loa loa	-	-	-	GO:0005634-nucleus	2477
TR5562|c0_g1_i15	230.058	840.304	1.86891	1.09462e-06	0.000814026	Baseline Expressed	392921521	Protein R11G10.2	Caenorhabditis elegans	-	-	-	-	2477
TR23337|c0_g1_i2	437.24	482.214	0.14125	0.682221	1	Baseline Expressed	86565270	Protein ZC8.6	Caenorhabditis elegans	-	-	-	-	2476
TR29440|c0_g1_i4	291.422	347.839	0.255309	0.979885	1	Baseline Expressed	333440952	ALG-1	Ascaris suum	-	GO:0003676-nucleic acid binding	-	-	2476
TR13111|c0_g1_i2	3378.39	3403.73	0.0107785	0.903418	1	Baseline Expressed	541047213	wd repeat-containing protein 26	Ascaris suum	-	-	-	-	2475
TR39294|c0_g2_i4	654.462	1248.52	0.931842	0.217174	1	Baseline Expressed	568267313	delta l-pyrroline-5-carboxylate synthetase, partial	Necator americanus	map00332:Carbapenem biosynthesis(5-kinase[ec:2.7.2.11]) ; map00332:Carbapenem biosynthesis(dehydrogenase[ec:1.2.1.41]) ; map00330:Arginine and proline metabolism(5-kinase[ec:2.7.2.11]) ; map00330:Arginine and proline metabolism(dehydrogenase[ec:1.2.1.41]) ; map01130:Biosynthesis of antibiotics(5-kinase[ec:2.7.2.11]) ; map01130:Biosynthesis of antibiotics(dehydrogenase[ec:1.2.1.41])	GO:0004349-glutamate 5-kinase activity ; GO:0004350-glutamate-5-semialdehyde dehydrogenase activity	GO:0016310-phosphorylation ; GO:0006561-proline biosynthetic process ; GO:0055114-oxidation-reduction process	GO:0005737-cytoplasm	2475
TR42240|c0_g1_i1	2492.81	2026.5	-0.298782	0.443565	1	Baseline Expressed	560131578	Haloacid dehalogenase hydrolase domain containing protein	Haemonchus contortus	-	GO:0016787-hydrolase activity	GO:0009086-methionine biosynthetic process	-	2474
TR44110|c0_g1_i1	307.811	263.376	-0.224921	0.561992	1	Baseline Expressed	597831053	hypothetical protein Y032_0399g741	Ancylostoma ceylanicum	-	-	-	-	2474
TR18563|c0_g1_i3	194.637	166.912	-0.2217	0.73043	1	Baseline Expressed	671416093	Protein BM-HELQ-1, isoform f	Brugia malayi	-	-	-	-	2473
TR2798|c1_g1_i3	1168.23	1191.27	0.0281758	0.765124	1	Baseline Expressed	541048655	hypothetical protein ASU_00751	Ascaris suum	-	-	-	-	2473
TR34567|c0_g1_i1	812.135	1300.88	0.679694	0.0563292	1	Baseline Expressed	541042374	exocyst complex component 8	Ascaris suum	-	-	-	-	2472
TR9416|c1_g1_i6	490.101	398.09	-0.299982	0.437486	1	Baseline Expressed	541043911	nodal modulator 1	Ascaris suum	-	-	-	-	2472
TR28428|c0_g4_i20	846.787	904.679	0.0954075	0.574687	1	Baseline Expressed	560139174	Methyltransferase small domain containing protein	Haemonchus contortus	-	-	-	-	2471
TR5562|c0_g1_i12	238.126	963.361	2.01635	5.95746e-08	8.15184e-05	Up Regulated	597879312	hypothetical protein Y032_0007g3352	Ancylostoma ceylanicum	-	-	-	-	2471
TR5047|c0_g1_i1	485.845	350.274	-0.472015	0.141407	1	Baseline Expressed	1009339716	BMA-JHDM-1	Brugia malayi	-	-	-	-	2470
TR18552|c1_g3_i1	962.358	1204.96	0.324336	0.431692	1	Baseline Expressed	309365521	Protein CBR-GLR-7	Caenorhabditis briggsae	-	-	-	GO:0016020-membrane	2469
TR27801|c0_g1_i3	738.28	855.827	0.213151	0.426817	1	Baseline Expressed	560117219	RFT1 domain containing protein	Haemonchus contortus	-	-	-	-	2469
TR29000|c0_g1_i3	1413.41	1429.64	0.0164627	0.889242	1	Baseline Expressed	560140032	RNA recognition motif domain containing protein	Haemonchus contortus	-	-	-	-	2469
TR5527|c0_g1_i1	2817.9	2327.22	-0.27601	0.635187	1	Baseline Expressed	170584566	hypothetical protein	Brugia malayi	-	GO:0008270-zinc ion binding ; GO:0061630-ubiquitin protein ligase activity	GO:0016567-protein ubiquitination ; GO:0030433-ER-associated ubiquitin-dependent protein catabolic process	GO:0000836-Hrd1p ubiquitin ligase complex ; GO:0016021-integral component of membrane	2469
TR16930|c0_g1_i2	563.521	644.396	0.19348	0.72728	1	Baseline Expressed	393906936	splicing factor, variant	Loa loa	-	-	-	-	2468
TR27849|c1_g1_i1	138.185	161.991	0.229312	0.643601	1	Baseline Expressed	541048216	e3 ubiquitin-protein ligase trim9	Ascaris suum	-	-	-	-	2468
TR42770|c0_g2_i1	-	-	-	-	-	-	-	-	-	-	-	-	-	2468
TR16372|c4_g1_i1	2508.77	1236.83	-1.02033	0.171995	1	Baseline Expressed	312083923	L-plastin	Loa loa	-	GO:0003779-actin binding ; GO:0005509-calcium ion binding	-	-	2467
TR28397|c0_g1_i4	552.478	402.532	-0.456812	0.287187	1	Baseline Expressed	541039826	folliculin	Ascaris suum	-	-	-	-	2467
TR34596|c0_g1_i12	-	-	-	-	-	-	-	-	-	-	-	-	-	2467
TR32471|c0_g1_i1	2502.83	1991.32	-0.329833	0.395822	1	Baseline Expressed	597895687	hypothetical protein Y032_0481g2268	Ancylostoma ceylanicum	-	-	GO:0009987-cellular process	GO:0031981-nuclear lumen ; GO:1902494-catalytic complex	2466
TR3861|c0_g1_i1	577.473	602.357	0.0608657	0.755994	1	Baseline Expressed	541047450	tfiih basal transcription factor complex helicase xpd subunit	Ascaris suum	-	GO:0004003-ATP-dependent DNA helicase activity ; GO:0003677-DNA binding ; GO:0005524-ATP binding	GO:0006289-nucleotide-excision repair ; GO:0032508-DNA duplex unwinding	GO:0016021-integral component of membrane ; GO:0005634-nucleus	2466
TR28332|c0_g1_i4	640.301	500.032	-0.356729	0.390282	1	Baseline Expressed	393911180	tRNA (cytosine-5-)-methyltransferase NSUN2	Loa loa	-	-	-	-	2465
TR39451|c0_g1_i2	243.773	176.306	-0.467455	0.279652	1	Baseline Expressed	393911374	SMC protein Flexible Hinge Domain containing protein	Loa loa	-	-	-	GO:0043229-intracellular organelle	2464
TR38534|c0_g1_i7	755.753	866.212	0.196806	0.632493	1	Baseline Expressed	170591757	phosphatidylinositol 4-kinase, catalytic, alpha polypeptide, putative	Brugia malayi	-	-	-	-	2463
TR43417|c0_g2_i6	680.229	626.911	-0.117761	0.837447	1	Baseline Expressed	541045943	uridine phosphorylase 1	Ascaris suum	-	-	-	-	2463
TR17085|c0_g6_i4	-	-	-	-	-	-	-	-	-	-	-	-	-	2463
TR18553|c0_g3_i4	201.258	414.093	1.04091	0.0209917	0.793915	Baseline Expressed	597859973	hypothetical protein Y032_0060g3089	Ancylostoma ceylanicum	-	-	-	-	2461
TR21895|c0_g1_i5	208.44	274.841	0.398968	0.436113	1	Baseline Expressed	341897410	hypothetical protein CAEBREN_18719	Caenorhabditis brenneri	-	GO:0005216-ion channel activity	GO:0006811-ion transport	GO:0016020-membrane	2461
TR30919|c1_g1_i2	430.034	342.93	-0.326534	0.442334	1	Baseline Expressed	541044235	kelch-like protein 18	Ascaris suum	-	-	-	-	2461
TR30946|c0_g2_i2	2623.66	2769.7	0.0781477	0.663084	1	Baseline Expressed	268537122	Hypothetical protein CBG03380	Caenorhabditis briggsae	-	GO:0043169-cation binding	-	-	2461
TR3791|c0_g1_i8	529.01	584.143	0.143027	0.890498	1	Baseline Expressed	341880014	hypothetical protein CAEBREN_31955	Caenorhabditis brenneri	-	-	-	-	2461
TR43355|c0_g1_i4	4567.65	4812.61	0.0753646	0.871162	1	Baseline Expressed	18139941	AF443191_1X-box binding protein processed isoform	Caenorhabditis elegans	-	-	-	-	2461
TR30330|c0_g1_i9	1608.45	1340.83	-0.262552	0.552528	1	Baseline Expressed	268531680	C. briggsae CBR-BATH-38 protein	Caenorhabditis briggsae	-	-	-	-	2460
TR28357|c0_g1_i2	720.143	746.913	0.0526564	0.948405	1	Baseline Expressed	568269584	poly-U binding splicing factor, half-pint family, partial	Necator americanus	-	GO:0003676-nucleic acid binding ; GO:0000166-nucleotide binding	-	-	2459
TR30977|c0_g2_i2	1361.5	1309.75	-0.0559118	0.717449	1	Baseline Expressed	541040486	hypothetical protein ASU_12707	Ascaris suum	-	-	-	-	2459
TR3879|c1_g2_i7	1078.55	867.12	-0.314795	0.261109	1	Baseline Expressed	541049132	dna ligase 1	Ascaris suum	-	GO:0003909-DNA ligase activity ; GO:0000166-nucleotide binding	GO:0034645-cellular macromolecule biosynthetic process ; GO:0006281-DNA repair	-	2459
TR21601|c0_g1_i3	514.843	278.503	-0.886438	0.020955	0.792964	Baseline Expressed	685830165	Tyrosinase copper-binding domain and ShKT domain and Uncharacterised domain, di-copper centre-containing protein	Strongyloides ratti	-	-	-	-	2458
TR34685|c0_g1_i8	-	-	-	-	-	-	-	-	-	-	-	-	-	2457
TR12232|c2_g1_i7	252.854	441.216	0.803182	0.627221	1	Baseline Expressed	453226425	Protein DCP-66, isoform a	Caenorhabditis elegans	-	-	-	-	2456
TR29486|c0_g2_i5	443.489	466.115	0.0717899	0.882853	1	Baseline Expressed	541048979	tbc (tre-2 bub2 cdc16) domain family member protein	Ascaris suum	-	-	-	-	2456
TR34534|c0_g2_i8	1189.39	1465.23	0.300907	0.446967	1	Baseline Expressed	541045106	putative atp-dependent rna helicase a	Ascaris suum	-	GO:0004386-helicase activity ; GO:0000166-nucleotide binding	-	-	2456
TR38156|c0_g5_i13	242.12	120.143	-1.01097	0.0731291	1	Baseline Expressed	560134876	Acyl-CoA oxidase dehydrogenase and Acyl-CoA oxidase domain containing protein	Haemonchus contortus	-	GO:0016627-oxidoreductase activity, acting on the CH-CH group of donors	GO:0044710-single-organism metabolic process	-	2456
TR39253|c1_g1_i1	283.559	389.22	0.456934	0.209395	1	Baseline Expressed	393911233	chondroitin disaccharide polymerase	Loa loa	-	-	-	-	2456
TR40911|c1_g2_i6	819.87	966.019	0.236657	0.432817	1	Baseline Expressed	71989803	Protein FBL-1, isoform a	Caenorhabditis elegans	-	GO:0005201-extracellular matrix structural constituent	GO:0040017-positive regulation of locomotion ; GO:0030198-extracellular matrix organization	GO:0005605-basal lamina	2456
TR34434|c0_g1_i1	1940.73	2785.26	0.521215	0.0857104	1	Baseline Expressed	597866462	hypothetical protein Y032_0035g3003	Ancylostoma ceylanicum	-	-	GO:0044765-single-organism transport	-	2455
TR42655|c0_g1_i5	294.72	282.293	-0.0621525	0.860347	1	Baseline Expressed	170583127	DNA topoisomerase III beta-1	Brugia malayi	-	GO:0016853-isomerase activity	-	-	2455
TR34688|c0_g2_i4	1281.47	1430.22	0.15844	0.522376	1	Baseline Expressed	541039428	riboflavin transporter 2	Ascaris suum	-	-	-	-	2453
TR42264|c0_g1_i7	359.771	520.892	0.533904	0.196955	1	Baseline Expressed	1009343923	BMA-BMK-1	Brugia malayi	-	-	-	-	2453
TR5274|c0_g1_i7	1268.67	1193.56	-0.0880556	0.666632	1	Baseline Expressed	393911586	RUN domain-containing protein	Loa loa	-	-	-	-	2453
TR32202|c0_g4_i1	1972.33	1994.67	0.0162476	0.972201	1	Baseline Expressed	597843300	hypothetical protein Y032_0189g1188	Ancylostoma ceylanicum	-	-	GO:0009987-cellular process ; GO:0050794-regulation of cellular process	GO:0044424-intracellular part	2452
TR5128|c1_g2_i1	108.42	532.709	2.29671	1.98896e-07	0.000219481	Up Regulated	685830548	Hormone receptor-like in 38	Strongyloides ratti	-	-	-	-	2452
TR7727|c0_g1_i3	172.885	315.462	0.867652	0.0609736	1	Baseline Expressed	541041855	t family of potassium channels protein 7	Ascaris suum	-	GO:0005267-potassium channel activity	GO:0071805-potassium ion transmembrane transport	GO:0016021-integral component of membrane	2452
TR12234|c0_g1_i2	219.324	226.021	0.0433967	0.805074	1	Baseline Expressed	685836641	Dbl homology (DH) domain and Pleckstrin homology domain and Zinc finger, FYVE/PHD-type domain and Pleckstrin homology-like domain and Zinc finger, RING/FYVE/PHD-type domain and Zinc finger, FYVE-related domain-containing protein	Strongyloides ratti	-	-	-	-	2451
[truncated: 50,486 more rows]

## Sheet: Differentially_Expressed
Transcript ID	baseMean_Control	baseMean_Treated	log2FoldChange	pval	padj	Regulation	Hit ID	Hit Description	Hit Organism	Pathway	Gene Ontology (Molecular Function)	Gene Ontology (Biological Process)	Gene Ontology (Cellular Component)
TR10010|c0_g1_i1	57.4728	4.72928	-3.60319	0.00430823	0.348202	Down Regulated	685832488	Fructose-bisphosphate aldolase, class-I family and Aldolase-type TIM barrel domain-containing protein	Strongyloides ratti	map01130:Biosynthesis of antibiotics(aldolase[ec:4.1.2.13]) ; map00030:Pentose phosphate pathway(aldolase[ec:4.1.2.13]) ; map00680:Methane metabolism(aldolase[ec:4.1.2.13]) ; map00710:Carbon fixation in photosynthetic organisms(aldolase[ec:4.1.2.13]) ; map00010:Glycolysis / Gluconeogenesis(aldolase[ec:4.1.2.13]) ; map00051:Fructose and mannose metabolism(aldolase[ec:4.1.2.13])	GO:0004332-fructose-bisphosphate aldolase activity	GO:0006096-glycolytic process	-
TR10185|c0_g1_i1	10.9156	180.128	4.04455	2.19312e-07	0.000238169	Up Regulated	289780200	major sperm protein	Meloidogyne hapla	-	-	-	GO:0005856-cytoskeleton
TR10185|c0_g3_i2	8.73251	125.096	3.84049	1.92683e-05	0.0078469	Up Regulated	289780200	major sperm protein	Meloidogyne hapla	-	-	-	GO:0005856-cytoskeleton
TR10185|c0_g4_i1	1.09156	30.4463	4.8018	0.0350822	0.978085	Up Regulated	289780200	major sperm protein	Meloidogyne hapla	-	-	-	GO:0005856-cytoskeleton
TR10185|c0_g5_i1	8.73251	129.985	3.8958	1.85186e-05	0.00758676	Up Regulated	289780200	major sperm protein	Meloidogyne hapla	-	-	-	GO:0005856-cytoskeleton
TR10185|c0_g6_i1	10.3699	108.997	3.39382	0.000307213	0.0609235	Up Regulated	289780200	major sperm protein	Meloidogyne hapla	-	-	-	GO:0005856-cytoskeleton
TR1019|c0_g1_i1	23.9985	0.939465	-4.67496	0.045861	1	Down Regulated	541044796	carboxylesterase 1e	Ascaris suum	-	-	-	-
TR10194|c0_g1_i2	190.808	44.6342	-2.0959	0.0464627	1	Down Regulated	1009343316	Bm3887	Brugia malayi	-	-	-	-
TR10468|c0_g1_i1	0.980813	30.4463	4.95615	0.0155914	0.679437	Up Regulated	297180508	hypothetical protein	uncultured Verrucomicrobiales bacterium HF0010_05E02	-	-	-	-
TR10629|c0_g1_i1	21.5779	3492.23	7.33845	8.09367e-71	5.53745e-66	Up Regulated	527192153	hypothetical protein M569_12098, partial	Genlisea aurea	-	-	-	-
TR10770|c0_g1_i1	13.7314	699.799	5.67139	6.76052e-09	1.65191e-05	Up Regulated	575418853	hypothetical protein ETSY1_47025	Candidatus Entotheonella sp. TSY1	-	-	-	-
TR10855|c0_g1_i1	118.711	12.3728	-3.26221	0.0214645	0.801412	Down Regulated	146181358	granule lattice protein 3 precursor, putative	Tetrahymena thermophila	-	-	-	-
TR10990|c0_g1_i1	53.2093	1.87893	-4.8237	0.00228468	0.244772	Down Regulated	560116992	Ubiquitin and Ribosomal protein S27a domain containing protein	Haemonchus contortus	-	-	-	-
TR11426|c2_g1_i3	44097.2	4957.85	-3.1529	0.0180552	0.736603	Down Regulated	560131557	Heat shock protein Hsp20 domain containing protein	Haemonchus contortus	-	-	-	-
TR11426|c2_g1_i4	47862.3	4795.9	-3.31902	0.0117801	0.594805	Down Regulated	560131555	Heat shock protein Hsp20 domain containing protein	Haemonchus contortus	-	-	-	-
TR11426|c2_g1_i6	35597.7	3818.03	-3.22088	0.0159075	0.68611	Down Regulated	560131555	Heat shock protein Hsp20 domain containing protein	Haemonchus contortus	-	-	-	-
TR11544|c1_g1_i1	63.8007	1.91089	-5.06126	6.47203e-05	0.0198564	Down Regulated	430736510	fatty-acid and retinol-binding protein	Aphelenchoides besseyi	-	GO:0008289-lipid binding	-	-
TR11591|c1_g1_i2	67.3048	1.91089	-5.1384	3.05126e-05	0.0110454	Down Regulated	836643005	cytochrome c oxidase subunit III (mitochondrion)	Panagrellus redivivus	map00190:Oxidative phosphorylation(oxidase[ec:1.9.3.1])	GO:0004129-cytochrome-c oxidase activity	GO:0019646-aerobic electron transport chain ; GO:1902600-hydrogen ion transmembrane transport	GO:0016021-integral component of membrane ; GO:0005739-mitochondrion
TR11591|c1_g1_i3	58.4456	3.78982	-3.9469	0.00203052	0.229623	Down Regulated	836643005	cytochrome c oxidase subunit III (mitochondrion)	Panagrellus redivivus	map00190:Oxidative phosphorylation(oxidase[ec:1.9.3.1])	GO:0004129-cytochrome-c oxidase activity	GO:0019646-aerobic electron transport chain ; GO:1902600-hydrogen ion transmembrane transport	GO:0016021-integral component of membrane ; GO:0005739-mitochondrion
TR11606|c2_g1_i1	1.96163	51.2104	4.70632	0.000319628	0.062839	Up Regulated	814335345	Uncharacterised protein	Mycobacterium tuberculosis	-	-	-	-
TR11606|c2_g1_i2	4.034	197.486	5.61339	2.16265e-08	3.87708e-05	Up Regulated	814335345	Uncharacterised protein	Mycobacterium tuberculosis	-	-	-	-
TR11644|c0_g1_i1	48.9857	0.939465	-5.70438	0.000700139	0.109218	Down Regulated	146182954	hypothetical protein TTHERM_00697490	Tetrahymena thermophila	-	GO:0003735-structural constituent of ribosome	GO:0042273-ribosomal large subunit biogenesis ; GO:0006412-translation	GO:0022625-cytosolic large ribosomal subunit
TR11775|c0_g1_i1	1.52659	208.523	7.09375	0.00862723	0.504918	Up Regulated	168068200	predicted protein	Physcomitrella patens	-	-	-	-
TR11795|c0_g1_i1	56.3024	0.939465	-5.90521	0.011468	0.585089	Down Regulated	353678068	RecName: Full=60S ribosomal protein L17	Tetrahymena thermophila SB210	-	GO:0003735-structural constituent of ribosome	GO:0006412-translation	GO:0015934-large ribosomal subunit
TR11899|c0_g1_i7	89.7448	20.86	-2.10509	0.0140648	0.654349	Down Regulated	541043057	epsin-2	Ascaris suum	-	-	-	-
TR120|c0_g1_i1	29.7885	0.939465	-4.98677	0.0375691	0.998835	Down Regulated	118379398	Ribosomal protein L13e containing protein	Tetrahymena thermophila	-	GO:0003735-structural constituent of ribosome ; GO:0003723-RNA binding	GO:0006412-translation	GO:0022625-cytosolic large ribosomal subunit
TR12022|c0_g1_i1	2.18313	53.1213	4.60482	0.00138747	0.177859	Up Regulated	510861230	MSP domain protein	Ancylostoma ceylanicum	-	-	-	-
TR12231|c1_g2_i1	76.2429	17.0701	-2.15913	0.0157751	0.683328	Down Regulated	568291187	malate synthase A, partial	Necator americanus	-	GO:0003824-catalytic activity	GO:0019752-carboxylic acid metabolic process	-
TR12385|c0_g1_i1	83.5356	3.82177	-4.45008	1.42694e-05	0.00629853	Down Regulated	402593862	ribosomal protein L15	Wuchereria bancrofti	-	GO:0003735-structural constituent of ribosome	GO:0006412-translation	GO:0005840-ribosome
TR12840|c0_g1_i1	1.96163	407.364	7.69812	0.00147197	0.186495	Up Regulated	556517757	hypothetical protein EgrG_000335800	Echinococcus granulosus	-	-	-	-
TR12863|c0_g1_i1	30.0969	1.91089	-3.9773	0.0174177	0.71917	Down Regulated	541042565	40s ribosomal protein s26	Ascaris suum	-	GO:0003735-structural constituent of ribosome	GO:0006412-translation	GO:0005840-ribosome
TR12917|c0_g1_i1	40.783	3.75786	-3.43999	0.0369141	0.994988	Down Regulated	568269716	ribosomal protein L35Ae	Necator americanus	-	GO:0003735-structural constituent of ribosome	GO:0006412-translation	GO:0005840-ribosome
TR13171|c0_g2_i2	0.980813	96.2601	6.61682	0.0401973	1	Up Regulated	594143396	unnamed protein product	Phytomonas sp. isolate Hart1	-	-	-	-
TR13204|c0_g1_i1	59.9802	4.76124	-3.65508	0.00134728	0.174438	Down Regulated	170580352	40S ribosomal protein S19S	Brugia malayi	-	GO:0003735-structural constituent of ribosome	GO:0006412-translation	GO:0005840-ribosome
TR13309|c1_g1_i1	1.09156	25.6212	4.55287	0.033879	0.963384	Up Regulated	671407948	Protein Bm10584	Brugia malayi	-	-	-	-
TR13349|c0_g1_i1	32.3987	1.87893	-4.10795	0.0289375	0.905423	Down Regulated	393910689	AF2 peptide	Loa loa	-	-	GO:0007218-neuropeptide signaling pathway	-
TR13411|c0_g1_i1	53.795	1.91089	-4.81516	0.0206263	0.786615	Down Regulated	118385633	hypothetical protein TTHERM_01113100	Tetrahymena thermophila	-	GO:0016301-kinase activity	GO:0016310-phosphorylation	-
TR13494|c0_g1_i1	31.0777	1.87893	-4.0479	0.0404015	1	Down Regulated	312092638	ribosomal protein S14	Loa loa	-	GO:0003735-structural constituent of ribosome	GO:0006412-translation	GO:0005840-ribosome
TR13715|c2_g1_i2	70.4369	12.277	-2.52038	0.0399925	1	Down Regulated	402590551	hypothetical protein WUBG_04609	Wuchereria bancrofti	-	-	-	-
TR1375|c0_g1_i1	35.4599	5.73266	-2.62891	0.0297272	0.914963	Down Regulated	146165636	hypothetical protein TTHERM_00382350	Tetrahymena thermophila	-	GO:0003735-structural constituent of ribosome	GO:0042273-ribosomal large subunit biogenesis ; GO:0002181-cytoplasmic translation	GO:0022625-cytosolic large ribosomal subunit
TR13882|c0_g1_i1	42.112	2.85035	-3.88502	0.00608327	0.416028	Down Regulated	471222699	hypothetical protein IMG5_167040	Ichthyophthirius multifiliis	-	GO:0003735-structural constituent of ribosome	GO:0006412-translation	GO:0005840-ribosome
TR1409|c0_g1_i1	120.269	7.57963	-3.98799	0.000927276	0.13441	Down Regulated	212277032	heat shock 70 kDa protein isoform 1, partial	Bombina orientalis	-	GO:0005524-ATP binding	-	-
TR14116|c0_g1_i1	89.642	2.85035	-4.97496	6.41613e-06	0.00337671	Down Regulated	312072060	60S ribosomal protein L11	Loa loa	-	GO:0003735-structural constituent of ribosome	GO:0006412-translation	GO:0005840-ribosome
TR14120|c1_g1_i1	58.8966	8.55105	-2.78401	0.00866607	0.505991	Down Regulated	510856365	phospholipase A2	Ancylostoma ceylanicum	-	-	-	-
TR14153|c0_g1_i1	11.3507	71.067	2.6464	0.014918	0.668399	Up Regulated	225678436	hypothetical protein PABG_06807	Paracoccidioides brasiliensis Pb03	-	-	-	-
TR14153|c1_g2_i3	5.88488	691.587	6.87676	0.000582104	0.0961635	Up Regulated	242805359	hypothetical protein TSTA_040370	Talaromyces stipitatus ATCC 10500	-	-	-	-
TR14186|c3_g1_i1	33.3795	0.939465	-5.15098	0.0101027	0.548365	Down Regulated	541040343	cathepsin z	Ascaris suum	-	GO:0008234-cysteine-type peptidase activity	GO:0006508-proteolysis	-
TR14199|c1_g1_i1	56.1677	2.81839	-4.3168	0.00259342	0.262089	Down Regulated	970750262	PREDICTED: 60S acidic ribosomal protein P0	Vicugna pacos	-	-	-	-
TR14206|c0_g1_i1	62.8119	4.72928	-3.73135	0.00234099	0.246785	Down Regulated	541047709	40s ribosomal protein s3	Ascaris suum	-	GO:0003735-structural constituent of ribosome ; GO:0003723-RNA binding	GO:0006412-translation	GO:0015935-small ribosomal subunit
TR14482|c0_g1_i1	29.8833	2.85035	-3.39013	0.0402214	1	Down Regulated	568289753	EF-1 guanine nucleotide exchange domain protein	Necator americanus	-	-	-	-
TR14548|c0_g2_i1	4.2555	37.9621	3.15716	0.0425787	1	Up Regulated	568289458	Carbamoyl-phosphate synthase L chain, ATP binding domain protein, partial	Necator americanus	map00720:Carbon fixation pathways in prokaryotes(carboxylase[ec:6.4.1.2]) ; map00620:Pyruvate metabolism(carboxylase[ec:6.4.1.2]) ; map01130:Biosynthesis of antibiotics(carboxylase[ec:6.4.1.2]) ; map00061:Fatty acid biosynthesis(carboxylase[ec:6.4.1.2]) ; map00254:Aflatoxin biosynthesis(carboxylase[ec:6.4.1.2]) ; map00253:Tetracycline biosynthesis(carboxylase[ec:6.4.1.2]) ; map00640:Propanoate me…	GO:0046872-metal ion binding ; GO:0005524-ATP binding ; GO:0004075-biotin carboxylase activity ; GO:0003989-acetyl-CoA carboxylase activity	GO:0006633-fatty acid biosynthetic process	-
TR14620|c2_g5_i1	82.8711	17.1341	-2.274	0.00659654	0.434622	Down Regulated	312106391	hypothetical protein LOAG_15167	Loa loa	-	-	-	-
TR14628|c0_g2_i1	314.733	16.1626	-4.28339	6.40138e-06	0.00337671	Down Regulated	685832129	Cathepsin D	Strongyloides ratti	-	GO:0004190-aspartic-type endopeptidase activity	GO:0006508-proteolysis	-
TR14628|c0_g2_i2	134.602	5.66874	-4.56952	4.09599e-07	0.000394698	Down Regulated	560121167	Peptidase A1 domain containing protein	Haemonchus contortus	-	GO:0004190-aspartic-type endopeptidase activity	GO:0006508-proteolysis	-
TR14628|c0_g3_i1	37.192	1.91089	-4.28268	0.00508082	0.379907	Down Regulated	748359080	eukaryotic aspartyl protease	Ancylostoma duodenale	-	GO:0004190-aspartic-type endopeptidase activity	GO:0006508-proteolysis	-
TR14793|c0_g1_i1	12.3315	62.5479	2.34262	0.0376664	1	Up Regulated	768188479	UDP-glucoronosyl and UDP-glucosyl transferase	Dictyocaulus viviparus	-	-	-	-
TR14800|c0_g1_i1	49.6103	2.81839	-4.1377	0.00981037	0.540074	Down Regulated	312080520	60S ribosomal protein L32	Loa loa	-	GO:0003735-structural constituent of ribosome	GO:0006412-translation	GO:0005840-ribosome
TR14971|c0_g1_i1	29.116	0.939465	-4.95383	0.0226802	0.826045	Down Regulated	312092638	ribosomal protein S14	Loa loa	-	GO:0003735-structural constituent of ribosome	GO:0006412-translation	GO:0005840-ribosome
TR15153|c0_g2_i1	8.07598	69.3479	3.10214	0.0111787	0.578967	Up Regulated	568146384	protein of unknown function	Magnetospirillum gryphiswaldense MSR-1 v2	-	-	-	-
TR15173|c0_g1_i1	10.0376	119.587	3.57457	6.55176e-05	0.0200112	Up Regulated	685831420	MSP domain and PapD-like domain-containing protein	Strongyloides ratti	-	-	-	-
TR15177|c0_g1_i1	14.2851	66.4975	2.21879	0.0326078	0.946151	Up Regulated	541048037	transformation transcription domain-associated protein	Ascaris suum	-	GO:0016773-phosphotransferase activity, alcohol group as acceptor	GO:0008152-metabolic process	-
TR15200|c0_g1_i2	42.4204	3.75786	-3.49677	0.0299285	0.920013	Down Regulated	943351106	ADP/ATP translocase family member ant-1, partial	Ancylostoma caninum	-	-	-	-
TR15215|c0_g1_i1	76.8755	5.7007	-3.75331	0.000373816	0.0704556	Down Regulated	312070951	40S ribosomal protein S2	Loa loa	-	GO:0003735-structural constituent of ribosome ; GO:0003723-RNA binding	GO:0006412-translation	GO:0015935-small ribosomal subunit
TR15384|c0_g1_i1	12.4422	362.979	4.86657	1.37385e-15	1.8799e-11	Up Regulated	685831420	MSP domain and PapD-like domain-containing protein	Strongyloides ratti	-	-	-	-
TR15384|c0_g1_i4	5.23632	60.7649	3.53661	0.00394608	0.331262	Up Regulated	33114624	MFP1-beta	Ascaris suum	-	-	-	-
TR15443|c0_g1_i1	64.2357	3.75786	-4.09539	0.00197887	0.226145	Down Regulated	312076246	60S ribosomal protein L7	Loa loa	-	-	-	GO:0005840-ribosome
TR15452|c0_g1_i1	0.980813	277.775	8.14572	0.000244387	0.0519262	Up Regulated	403333062	hypothetical protein OXYTRI_14247	Oxytricha trifallax	-	-	-	-
TR15523|c0_g1_i1	2.72891	45.4778	4.05877	0.00597593	0.412153	Up Regulated	149392583	retrotransposon protein	Oryza sativa Indica Group	-	-	-	-
TR15622|c0_g1_i1	2.72891	253.521	6.53764	1.70737e-08	3.39085e-05	Up Regulated	225644753	conserved hypothetical protein	Sulfurihydrogenibium azorense Az-Fu1	-	-	-	-
TR15630|c0_g1_i2	41.5423	1.91089	-4.44227	0.00295103	0.276889	Down Regulated	541046230	hypothetical protein ASU_04436	Ascaris suum	-	GO:0003735-structural constituent of ribosome	GO:0006412-translation	GO:0005840-ribosome
TR1568|c0_g1_i1	46.3516	1.87893	-4.62464	0.00430949	0.348202	Down Regulated	1009533367	PREDICTED: 60S ribosomal protein L27-like	Parasteatoda tepidariorum	-	-	-	-
TR15884|c0_g1_i2	54.4905	940.334	4.1091	0.0317582	0.943639	Up Regulated	702264426	PREDICTED: protein TAR1-like, partial	Eucalyptus grandis	-	-	-	-
TR1600|c0_g1_i2	11.7698	727.331	5.94946	2.18474e-09	6.22805e-06	Up Regulated	13359451	putative senescence-associated protein	Pisum sativum	-	-	-	-
TR16177|c0_g1_i2	60.534	7.57963	-2.99755	0.00766235	0.473136	Down Regulated	748400830	eukaryotic aspartyl protease	Ancylostoma duodenale	-	GO:0016787-hydrolase activity	-	-
TR16177|c1_g1_i1	115.499	7.57963	-3.92961	1.23885e-05	0.00565057	Down Regulated	748400830	eukaryotic aspartyl protease	Ancylostoma duodenale	-	GO:0016787-hydrolase activity	-	-
TR16182|c0_g2_i1	33.609	1.91089	-4.13653	0.0456483	1	Down Regulated	30088475	peptidylglycine alpha-hydroxylating monooxygenase	Heterodera glycines	-	GO:0004497-monooxygenase activity	GO:0008152-metabolic process	-
TR16195|c0_g1_i1	39.4779	0.939465	-5.39306	0.00418937	0.342443	Down Regulated	312094588	40S ribosomal protein S11	Loa loa	-	GO:0003735-structural constituent of ribosome	GO:0006412-translation	GO:0005840-ribosome
TR16195|c1_g1_i2	52.1337	0.939465	-5.79423	0.000491935	0.0869682	Down Regulated	170586864	40S ribosomal protein S11	Brugia malayi	-	GO:0003735-structural constituent of ribosome	GO:0006412-translation	GO:0005840-ribosome
TR16210|c0_g1_i1	27.0437	1.91089	-3.82298	0.0281538	0.896429	Down Regulated	170573260	40S ribosomal protein S24	Brugia malayi	-	GO:0003735-structural constituent of ribosome ; GO:0000166-nucleotide binding	GO:0006412-translation	GO:0005840-ribosome
TR16222|c1_g1_i1	39.0668	193.217	2.3062	0.000490301	0.086904	Up Regulated	68491867	hypothetical protein CaO19.6835	Candida albicans SC5314	-	-	-	-
TR16382|c2_g1_i1	1.09156	132.995	6.92883	2.77447e-06	0.0018252	Up Regulated	225643671	conserved hypothetical protein	Sulfurihydrogenibium azorense Az-Fu1	-	-	-	-
TR16768|c2_g1_i3	42.5231	4.72928	-3.16856	0.0298112	0.917082	Down Regulated	528315245	transcription factor	Schizosaccharomyces cryophilus OY26	-	-	-	-
TR1690|c0_g1_i1	64.5999	0.939465	-6.10355	0.0296095	0.913756	Down Regulated	146163441	ribosomal protein S25	Tetrahymena thermophila	-	GO:0003735-structural constituent of ribosome	GO:0006412-translation	GO:0022627-cytosolic small ribosomal subunit
TR1715|c0_g1_i2	104.964	444.84	2.08339	6.64949e-06	0.00347281	Up Regulated	308468533	hypothetical protein CRE_19388	Caenorhabditis remanei	-	GO:0005315-inorganic phosphate transmembrane transporter activity	GO:0006817-phosphate ion transport ; GO:0055085-transmembrane transport	GO:0016021-integral component of membrane
TR17157|c0_g2_i2	1.96163	131.116	6.06265	9.06626e-06	0.00449278	Up Regulated	900722543	hypothetical protein BUMB_02141	Candidatus Burkholderia calva	-	-	-	-
TR1717|c0_g1_i3	123.623	2.85035	-5.43867	0.00475031	0.364606	Down Regulated	118378497	Tubulin/FtsZ family, GTPase domain containing protein	Tetrahymena thermophila	-	GO:0005200-structural constituent of cytoskeleton ; GO:0005525-GTP binding ; GO:0003924-GTPase activity	GO:0007017-microtubule-based process ; GO:0008152-metabolic process	GO:0005737-cytoplasm ; GO:0005874-microtubule
TR17259|c0_g1_i1	34.8742	1028.08	4.88165	2.6567e-09	6.99091e-06	Up Regulated	170572350	hypothetical protein Bm1_02890	Brugia malayi	-	-	-	-
TR1738|c0_g1_i1	76.4485	1.87893	-5.3465	5.10286e-05	0.0166249	Down Regulated	393905056	hypothetical protein, variant	Loa loa	-	GO:0003735-structural constituent of ribosome	GO:0006412-translation	GO:0005840-ribosome
TR17424|c0_g1_i1	31.845	0.939465	-5.08308	0.0142	0.656732	Down Regulated	836643006	cytochrome c oxidase subunit II (mitochondrion)	Panagrellus redivivus	map00190:Oxidative phosphorylation(oxidase[ec:1.9.3.1])	GO:0005507-copper ion binding ; GO:0004129-cytochrome-c oxidase activity	GO:1902600-hydrogen ion transmembrane transport ; GO:0022900-electron transport chain	GO:0016021-integral component of membrane ; GO:0005739-mitochondrion
TR1743|c1_g2_i1	58.5564	14.2837	-2.03546	0.0279105	0.893514	Down Regulated	585107682	alpha tubulin 1	Nannochloropsis gaditana	-	GO:0005200-structural constituent of cytoskeleton ; GO:0005525-GTP binding ; GO:0003924-GTPase activity	GO:0007017-microtubule-based process ; GO:0008152-metabolic process	GO:0005737-cytoplasm ; GO:0005874-microtubule
TR17737|c1_g2_i1	103.041	18.8852	-2.4479	0.0268843	0.879646	Down Regulated	541043433	e3 ubiquitin-protein ligase chip	Ascaris suum	-	GO:0016874-ligase activity ; GO:0004842-ubiquitin-protein transferase activity	GO:0016567-protein ubiquitination	-
TR17752|c0_g1_i1	0.980813	34.2681	5.12675	0.027155	0.883856	Up Regulated	916484218	hypothetical protein, partial	Amycolatopsis benzoatilytica	-	-	-	-
TR17949|c0_g1_i1	35.7842	4.76124	-2.90991	0.0272815	0.885923	Down Regulated	118387069	Plectin/S10 domain containing protein	Tetrahymena thermophila	-	GO:0003735-structural constituent of ribosome	GO:0000028-ribosomal small subunit assembly	GO:0022627-cytosolic small ribosomal subunit
TR17949|c0_g2_i1	25.2008	1.91089	-3.72115	0.032633	0.946151	Down Regulated	118387069	Plectin/S10 domain containing protein	Tetrahymena thermophila	-	GO:0003735-structural constituent of ribosome	GO:0000028-ribosomal small subunit assembly	GO:0022627-cytosolic small ribosomal subunit
TR17961|c0_g1_i1	85.7507	11.3694	-2.91499	0.00445483	0.351641	Down Regulated	146179848	hypothetical protein TTHERM_00221120	Tetrahymena thermophila	-	-	-	-
TR18040|c0_g1_i1	30.6586	0.939465	-5.02831	0.0147413	0.665713	Down Regulated	353678076	RecName: Full=60S ribosomal protein L28	Tetrahymena thermophila	-	GO:0003735-structural constituent of ribosome	GO:0006412-translation	GO:0005840-ribosome
TR18669|c1_g1_i1	40.6802	0.939465	-5.43635	0.00332685	0.297923	Down Regulated	685833922	Elongation factor 1-gamma	Strongyloides ratti	-	-	-	-
TR18673|c2_g1_i2	0.980813	39.0294	5.31444	0.0246682	0.846401	Up Regulated	916484218	hypothetical protein, partial	Amycolatopsis benzoatilytica	-	-	-	-
TR18673|c2_g5_i4	1.09156	104.587	6.58217	0.000736296	0.112696	Up Regulated	145408580	ORF64d	Pinus koraiensis	-	-	-	GO:0009507-chloroplast
TR18687|c0_g6_i11	6.98441	221.675	4.98817	0.017682	0.727449	Up Regulated	686983426	rRNA intron-encoded homing endonuclease, partial	Cenchrus americanus	-	GO:0004519-endonuclease activity	GO:0090305-nucleic acid phosphodiester bond hydrolysis	-
TR18808|c0_g2_i4	47.5459	9.52247	-2.31991	0.0305755	0.927531	Down Regulated	402589415	hypothetical protein WUBG_05742	Wuchereria bancrofti	-	-	-	-
TR18917|c1_g1_i1	0.980813	40.7165	5.37549	0.000532823	0.0918241	Up Regulated	490054843	hypothetical protein	Streptomyces	-	-	-	-
TR18927|c0_g1_i1	3.48822	346.695	6.63503	0.0154596	0.676712	Up Regulated	449474899	PREDICTED: uncharacterized protein LOC101218508, partial	Cucumis sativus	-	-	-	-
TR18981|c0_g2_i1	1.96163	122.821	5.96836	0.0144603	0.660877	Up Regulated	403334965	hypothetical protein OXYTRI_13058	Oxytricha trifallax	-	-	-	-
TR1903|c0_g1_i1	0.545782	347.455	9.31429	1.09769e-13	9.38762e-10	Up Regulated	544690093	hypothetical protein, partial	Clostridium sordellii	-	-	-	-
TR19285|c0_g1_i1	38.0621	1.91089	-4.31604	0.00455001	0.355769	Down Regulated	268619126	ATP synthase alpha chain	Bursaphelenchus xylophilus	-	GO:0046961-proton-transporting ATPase activity, rotational mechanism ; GO:0046933-proton-transporting ATP synthase activity, rotational mechanism ; GO:0005524-ATP binding	GO:0015991-ATP hydrolysis coupled proton transport ; GO:0015986-ATP synthesis coupled proton transport	GO:0045261-proton-transporting ATP synthase complex, catalytic core F(1)
TR19431|c0_g3_i5	3.27469	298.859	6.51196	0.00909112	0.520056	Up Regulated	493277804	hypothetical protein	Collinsella aerofaciens	-	-	-	-
TR19463|c0_g2_i1	84.73	17.9457	-2.23923	0.0231283	0.828997	Down Regulated	646713201	hypothetical protein L798_08367	Zootermopsis nevadensis	-	GO:0051087-chaperone binding ; GO:0001671-ATPase activator activity	GO:0006950-response to stress ; GO:0032781-positive regulation of ATPase activity	-
TR19495|c0_g6_i1	4.69054	277.296	5.88553	2.32693e-07	0.000248752	Up Regulated	496592577	hypothetical protein	Halomonas titanicae	-	-	-	-
TR19495|c0_g7_i1	4.90406	81.8166	4.06034	0.019827	0.772498	Up Regulated	973149744	Uncharacterized protein XE04_0695	Marinimicrobia bacterium 46_43	-	-	-	-
TR19495|c1_g4_i1	4.46903	52.1499	3.54463	0.00238605	0.248972	Up Regulated	488504163	hypothetical protein	Propionibacterium acnes	-	-	-	-
TR19639|c0_g1_i1	53.2412	6.64017	-3.00325	0.00907083	0.519764	Down Regulated	268562215	C. briggsae CBR-SBT-1 protein	Caenorhabditis briggsae	-	-	-	-
TR19685|c0_g1_i1	55.2976	1.87893	-4.87923	0.0011154	0.154791	Down Regulated	541041532	60s ribosomal protein l17	Ascaris suum	-	GO:0003735-structural constituent of ribosome	GO:0006412-translation	GO:0015934-large ribosomal subunit
TR19694|c0_g1_i1	4.57978	33.073	2.8523	0.0323068	0.945602	Up Regulated	541048037	transformation transcription domain-associated protein	Ascaris suum	-	-	-	-
TR19694|c0_g1_i2	9.5946	48.3601	2.33352	0.0355646	0.981138	Up Regulated	541048037	transformation transcription domain-associated protein	Ascaris suum	-	-	-	-
TR19694|c0_g1_i3	14.3959	89.2045	2.63146	0.00397274	0.332343	Up Regulated	541048037	transformation transcription domain-associated protein	Ascaris suum	-	-	-	-
TR19709|c0_g1_i1	108.285	8.55105	-3.66259	3.30424e-05	0.0117743	Down Regulated	597846817	hypothetical protein Y032_0151g2810	Ancylostoma ceylanicum	-	GO:0003735-structural constituent of ribosome ; GO:0003723-RNA binding	GO:0006412-translation	GO:0015935-small ribosomal subunit
TR1979|c0_g1_i1	2.72891	155.958	5.83669	0.00275808	0.269187	Up Regulated	761546459	NADH dehydrogenase subunit 5, partial (mitochondrion)	Meloidogyne arenaria	-	GO:0016491-oxidoreductase activity	GO:0055114-oxidation-reduction process	GO:0016021-integral component of membrane ; GO:0005739-mitochondrion
TR19853|c0_g1_i1	108.674	4.72928	-4.52224	0.0113943	0.582633	Down Regulated	229595645	granule lattice protein 5 precursor, putative	Tetrahymena thermophila	-	-	-	-
TR19992|c0_g1_i1	1.63735	79.7459	5.60598	9.40092e-06	0.00456158	Up Regulated	984748848	hypothetical protein AUK64_2547	bacterium P201	-	-	-	-
TR20055|c0_g1_i1	6.21713	332.679	5.74174	0.000266425	0.0549036	Up Regulated	635155203	cytochrome c oxidase subunit II, partial (mitochondrion), partial (mitochondrion)	Meloidogyne incognita	map00190:Oxidative phosphorylation(oxidase[ec:1.9.3.1])	GO:0005507-copper ion binding ; GO:0004129-cytochrome-c oxidase activity	GO:1902600-hydrogen ion transmembrane transport ; GO:0022900-electron transport chain	GO:0016021-integral component of membrane ; GO:0005739-mitochondrion
TR20143|c1_g1_i1	59.5372	3197.55	5.74703	0.00399241	0.333108	Up Regulated	635155197	cytochrome c oxidase subunit I, partial (mitochondrion), partial (mitochondrion)	Meloidogyne incognita	map00190:Oxidative phosphorylation(oxidase[ec:1.9.3.1])	GO:0004129-cytochrome-c oxidase activity ; GO:0020037-heme binding ; GO:0005506-iron ion binding	GO:1902600-hydrogen ion transmembrane transport ; GO:0009060-aerobic respiration ; GO:0006119-oxidative phosphorylation	GO:0016021-integral component of membrane ; GO:0005743-mitochondrial inner membrane ; GO:0070469-respiratory chain
TR20164|c0_g1_i1	65.881	6.60821	-3.31753	0.00440958	0.351176	Down Regulated	157326537	tropomyosin	Heligmosomoides polygyrus	-	-	-	-
TR20164|c0_g1_i2	41.5503	1.87893	-4.46688	0.00891648	0.515235	Down Regulated	268619116	tropomyosin	Bursaphelenchus xylophilus	-	-	-	-
TR20170|c0_g1_i1	2.94244	222.455	6.24036	0.000131552	0.0337009	Up Regulated	678336953	UNKNOWN	Stylonychia lemnae	-	-	-	-
TR20203|c0_g1_i1	26.5059	0.939465	-4.81833	0.031295	0.936793	Down Regulated	541043530	phospholipase b-like 2	Ascaris suum	-	-	-	-
TR20204|c0_g2_i1	0.980813	43.7906	5.4805	0.0225509	0.823963	Up Regulated	336362677	hypothetical protein SERLA73DRAFT_67532	Serpula lacrymans var. lacrymans S7.3	-	-	-	-
TR20207|c0_g1_i1	52.7823	1.87893	-4.81207	0.0017645	0.211793	Down Regulated	470297102	ubiquitin	Capsaspora owczarzaki ATCC 30864	-	GO:0003735-structural constituent of ribosome	GO:0006412-translation	GO:0005840-ribosome
[truncated: 454 more rows]
