# Supplementary material for: A transcriptomic snapshot of early molecular communication between Pasteuria penetrans and Meloidogyne incognita
Source: BMC Genomics. 2018 Nov 29;19:850. doi: 10.1186/s12864-018-5230-8 (PMC6263062; doi:10.1186/s12864-018-5230-8)
Supplement: Supplementary file 2 — KAAS pathway mapping, comparison of pathways active at 8 hours and 3 days, and annotation of neuropeptides and secreted peptides in the differentially expressed transcripts. (XLSX 534 kb) [file 12864_2018_5230_MOESM2_ESM.xlsx]

## Sheet: KAAS Pathways
Pathway ID Pathway (No of mapped transripts)	Pathway ID Pathway (No of mapped transripts)	Desc
ko00010 Glycolysis / Gluconeogenesis (4)	ko00010	Glycolysis / Gluconeogenesis (4)
ko00020 Citrate cycle (TCA cycle) (1)	ko00020	Citrate cycle (TCA cycle) (1)
ko00030 Pentose phosphate pathway (1)	ko00030	Pentose phosphate pathway (1)
ko00040 Pentose and glucuronate interconversions (1)	ko00040	Pentose and glucuronate interconversions (1)
ko00051 Fructose and mannose metabolism (1)	ko00051	Fructose and mannose metabolism (1)
ko00053 Ascorbate and aldarate metabolism (2)	ko00053	Ascorbate and aldarate metabolism (2)
ko00061 Fatty acid biosynthesis (1)	ko00061	Fatty acid biosynthesis (1)
ko00071 Fatty acid degradation (1)	ko00071	Fatty acid degradation (1)
ko00140 Steroid hormone biosynthesis (1)	ko00140	Steroid hormone biosynthesis (1)
ko00190 Oxidative phosphorylation (6)	ko00190	Oxidative phosphorylation (6)
ko00220 Arginine biosynthesis (2)	ko00220	Arginine biosynthesis (2)
ko00250 Alanine, aspartate and glutamate metabolism (3)	ko00250	Alanine, aspartate and glutamate metabolism (3)
ko00254 Aflatoxin biosynthesis (1)	ko00254	Aflatoxin biosynthesis (1)
ko00270 Cysteine and methionine metabolism (2)	ko00270	Cysteine and methionine metabolism (2)
ko00280 Valine, leucine and isoleucine degradation (1)	ko00280	Valine, leucine and isoleucine degradation (1)
ko00310 Lysine degradation (1)	ko00310	Lysine degradation (1)
ko00330 Arginine and proline metabolism (2)	ko00330	Arginine and proline metabolism (2)
ko00340 Histidine metabolism (1)	ko00340	Histidine metabolism (1)
ko00380 Tryptophan metabolism (1)	ko00380	Tryptophan metabolism (1)
ko00410 beta-Alanine metabolism (1)	ko00410	beta-Alanine metabolism (1)
ko00471 D-Glutamine and D-glutamate metabolism (1)	ko00471	D-Glutamine and D-glutamate metabolism (1)
ko00480 Glutathione metabolism (1)	ko00480	Glutathione metabolism (1)
ko00513 Various types of N-glycan biosynthesis (1)	ko00513	Various types of N-glycan biosynthesis (1)
ko00561 Glycerolipid metabolism (1)	ko00561	Glycerolipid metabolism (1)
ko00590 Arachidonic acid metabolism (1)	ko00590	Arachidonic acid metabolism (1)
ko00601 Glycosphingolipid biosynthesis - lacto and neolacto series (1)	ko00601	Glycosphingolipid biosynthesis - lacto and neolacto series (1)
ko00620 Pyruvate metabolism (5)	ko00620	Pyruvate metabolism (5)
ko00630 Glyoxylate and dicarboxylate metabolism (2)	ko00630	Glyoxylate and dicarboxylate metabolism (2)
ko00640 Propanoate metabolism (2)	ko00640	Propanoate metabolism (2)
ko00680 Methane metabolism (1)	ko00680	Methane metabolism (1)
ko00710 Carbon fixation in photosynthetic organisms (1)	ko00710	Carbon fixation in photosynthetic organisms (1)
ko00830 Retinol metabolism (1)	ko00830	Retinol metabolism (1)
ko00860 Porphyrin and chlorophyll metabolism (1)	ko00860	Porphyrin and chlorophyll metabolism (1)
ko00900 Terpenoid backbone biosynthesis (1)	ko00900	Terpenoid backbone biosynthesis (1)
ko00910 Nitrogen metabolism (2)	ko00910	Nitrogen metabolism (2)
ko00980 Metabolism of xenobiotics by cytochrome P450 (1)	ko00980	Metabolism of xenobiotics by cytochrome P450 (1)
ko00982 Drug metabolism - cytochrome P450 (1)	ko00982	Drug metabolism - cytochrome P450 (1)
ko00983 Drug metabolism - other enzymes (1)	ko00983	Drug metabolism - other enzymes (1)
ko01521 EGFR tyrosine kinase inhibitor resistance (1)	ko01521	EGFR tyrosine kinase inhibitor resistance (1)
ko02010 ABC transporters (1)	ko02010	ABC transporters (1)
ko02020 Two-component system (2)	ko02020	Two-component system (2)
ko03010 Ribosome (62)	ko03010	Ribosome (62)
ko03013 RNA transport (1)	ko03013	RNA transport (1)
ko03015 mRNA surveillance pathway (2)	ko03015	mRNA surveillance pathway (2)
ko03040 Spliceosome (1)	ko03040	Spliceosome (1)
ko03320 PPAR signaling pathway (1)	ko03320	PPAR signaling pathway (1)
ko04010 MAPK signaling pathway (1)	ko04010	MAPK signaling pathway (1)
ko04012 ErbB signaling pathway (1)	ko04012	ErbB signaling pathway (1)
ko04015 Rap1 signaling pathway (1)	ko04015	Rap1 signaling pathway (1)
ko04020 Calcium signaling pathway (1)	ko04020	Calcium signaling pathway (1)
ko04022 cGMP - PKG signaling pathway (2)	ko04022	cGMP - PKG signaling pathway (2)
ko04024 cAMP signaling pathway (1)	ko04024	cAMP signaling pathway (1)
ko04066 HIF-1 signaling pathway (1)	ko04066	HIF-1 signaling pathway (1)
ko04068 FoxO signaling pathway (1)	ko04068	FoxO signaling pathway (1)
ko04071 Sphingolipid signaling pathway (2)	ko04071	Sphingolipid signaling pathway (2)
ko04110 Cell cycle (1)	ko04110	Cell cycle (1)
ko04111 Cell cycle - yeast (1)	ko04111	Cell cycle - yeast (1)
ko04113 Meiosis - yeast (2)	ko04113	Meiosis - yeast (2)
ko04114 Oocyte meiosis (3)	ko04114	Oocyte meiosis (3)
ko04120 Ubiquitin mediated proteolysis (3)	ko04120	Ubiquitin mediated proteolysis (3)
ko04140 Autophagy - animal (2)	ko04140	Autophagy - animal (2)
ko04141 Protein processing in endoplasmic reticulum (4)	ko04141	Protein processing in endoplasmic reticulum (4)
ko04142 Lysosome (5)	ko04142	Lysosome (5)
ko04144 Endocytosis (3)	ko04144	Endocytosis (3)
ko04145 Phagosome (3)	ko04145	Phagosome (3)
ko04150 mTOR signaling pathway (1)	ko04150	mTOR signaling pathway (1)
ko04151 PI3K-Akt signaling pathway (4)	ko04151	PI3K-Akt signaling pathway (4)
ko04152 AMPK signaling pathway (4)	ko04152	AMPK signaling pathway (4)
ko04210 Apoptosis (6)	ko04210	Apoptosis (6)
ko04212 Longevity regulating pathway - worm (1)	ko04212	Longevity regulating pathway - worm (1)
ko04213 Longevity regulating pathway - multiple species (2)	ko04213	Longevity regulating pathway - multiple species (2)
ko04217 Necroptosis (4)	ko04217	Necroptosis (4)
ko04218 Cellular senescence (2)	ko04218	Cellular senescence (2)
ko04260 Cardiac muscle contraction (5)	ko04260	Cardiac muscle contraction (5)
ko04261 Adrenergic signaling in cardiomyocytes (3)	ko04261	Adrenergic signaling in cardiomyocytes (3)
ko04270 Vascular smooth muscle contraction (1)	ko04270	Vascular smooth muscle contraction (1)
ko04310 Wnt signaling pathway (1)	ko04310	Wnt signaling pathway (1)
ko04341 Hedgehog signaling pathway - fly (1)	ko04341	Hedgehog signaling pathway - fly (1)
ko04350 TGF-beta signaling pathway (1)	ko04350	TGF-beta signaling pathway (1)
ko04371 Apelin signaling pathway (1)	ko04371	Apelin signaling pathway (1)
ko04390 Hippo signaling pathway (2)	ko04390	Hippo signaling pathway (2)
ko04391 Hippo signaling pathway -fly (1)	ko04391	Hippo signaling pathway -fly (1)
ko04510 Focal adhesion (2)	ko04510	Focal adhesion (2)
ko04520 Adherens junction (1)	ko04520	Adherens junction (1)
ko04530 Tight junction (2)	ko04530	Tight junction (2)
ko04540 Gap junction (1)	ko04540	Gap junction (1)
ko04611 Platelet activation (2)	ko04611	Platelet activation (2)
ko04612 Antigen processing and presentation (3)	ko04612	Antigen processing and presentation (3)
ko04614 Renin-angiotensin system (1)	ko04614	Renin-angiotensin system (1)
ko04621 NOD-like receptor signaling pathway (1)	ko04621	NOD-like receptor signaling pathway (1)
ko04626 Plant-pathogen interaction (1)	ko04626	Plant-pathogen interaction (1)
ko04657 IL-17 signaling pathway (1)	ko04657	IL-17 signaling pathway (1)
ko04659 Th17 cell differentiation (1)	ko04659	Th17 cell differentiation (1)
ko04670 Leukocyte transendothelial migration (1)	ko04670	Leukocyte transendothelial migration (1)
ko04710 Circadian rhythm (1)	ko04710	Circadian rhythm (1)
ko04714 Thermogenesis (8)	ko04714	Thermogenesis (8)
ko04720 Long-term potentiation (1)	ko04720	Long-term potentiation (1)
ko04723 Retrograde endocannabinoid signaling (1)	ko04723	Retrograde endocannabinoid signaling (1)
ko04724 Glutamatergic synapse (1)	ko04724	Glutamatergic synapse (1)
ko04727 GABAergic synapse (1)	ko04727	GABAergic synapse (1)
ko04728 Dopaminergic synapse (2)	ko04728	Dopaminergic synapse (2)
ko04745 Phototransduction - fly (1)	ko04745	Phototransduction - fly (1)
ko04750 Inflammatory mediator regulation of TRP channels (1)	ko04750	Inflammatory mediator regulation of TRP channels (1)
ko04810 Regulation of actin cytoskeleton (2)	ko04810	Regulation of actin cytoskeleton (2)
ko04910 Insulin signaling pathway (5)	ko04910	Insulin signaling pathway (5)
ko04914 Progesterone-mediated oocyte maturation (1)	ko04914	Progesterone-mediated oocyte maturation (1)
ko04915 Estrogen signaling pathway (3)	ko04915	Estrogen signaling pathway (3)
ko04918 Thyroid hormone synthesis (1)	ko04918	Thyroid hormone synthesis (1)
ko04919 Thyroid hormone signaling pathway (1)	ko04919	Thyroid hormone signaling pathway (1)
ko04920 Adipocytokine signaling pathway (1)	ko04920	Adipocytokine signaling pathway (1)
ko04921 Oxytocin signaling pathway (3)	ko04921	Oxytocin signaling pathway (3)
ko04922 Glucagon signaling pathway (3)	ko04922	Glucagon signaling pathway (3)
ko04925 Aldosterone synthesis and secretion (1)	ko04925	Aldosterone synthesis and secretion (1)
ko04928 Parathyroid hormone synthesis, secretion and action (2)	ko04928	Parathyroid hormone synthesis, secretion and action (2)
ko04931 Insulin resistance (2)	ko04931	Insulin resistance (2)
ko04932 Non-alcoholic fatty liver disease (NAFLD) (4)	ko04932	Non-alcoholic fatty liver disease (NAFLD) (4)
ko04940 Type I diabetes mellitus (1)	ko04940	Type I diabetes mellitus (1)
ko04964 Proximal tubule bicarbonate reclamation (2)	ko04964	Proximal tubule bicarbonate reclamation (2)
ko04976 Bile secretion (1)	ko04976	Bile secretion (1)
ko04977 Vitamin digestion and absorption (1)	ko04977	Vitamin digestion and absorption (1)
ko05010 Alzheimer's disease (5)	ko05010	Alzheimer's disease (5)
ko05012 Parkinson's disease (7)	ko05012	Parkinson's disease (7)
ko05016 Huntington's disease (6)	ko05016	Huntington's disease (6)
ko05031 Amphetamine addiction (1)	ko05031	Amphetamine addiction (1)
ko05034 Alcoholism (1)	ko05034	Alcoholism (1)
ko05100 Bacterial invasion of epithelial cells (2)	ko05100	Bacterial invasion of epithelial cells (2)
ko05110 Vibrio cholerae infection (1)	ko05110	Vibrio cholerae infection (1)
ko05130 Pathogenic Escherichia coli infection (2)	ko05130	Pathogenic Escherichia coli infection (2)
ko05131 Shigellosis (1)	ko05131	Shigellosis (1)
ko05132 Salmonella infection (1)	ko05132	Salmonella infection (1)
ko05134 Legionellosis (3)	ko05134	Legionellosis (3)
ko05145 Toxoplasmosis (1)	ko05145	Toxoplasmosis (1)
ko05152 Tuberculosis (1)	ko05152	Tuberculosis (1)
ko05162 Measles (2)	ko05162	Measles (2)
ko05164 Influenza A (2)	ko05164	Influenza A (2)
ko05165 Human papillomavirus infection (1)	ko05165	Human papillomavirus infection (1)
ko05166 HTLV-I infection (2)	ko05166	HTLV-I infection (2)
ko05168 Herpes simplex infection (3)	ko05168	Herpes simplex infection (3)
ko05169 Epstein-Barr virus infection (1)	ko05169	Epstein-Barr virus infection (1)
ko05200 Pathways in cancer (3)	ko05200	Pathways in cancer (3)
ko05204 Chemical carcinogenesis (1)	ko05204	Chemical carcinogenesis (1)
ko05205 Proteoglycans in cancer (5)	ko05205	Proteoglycans in cancer (5)
ko05206 MicroRNAs in cancer (2)	ko05206	MicroRNAs in cancer (2)
ko05215 Prostate cancer (1)	ko05215	Prostate cancer (1)
ko05220 Chronic myeloid leukemia (1)	ko05220	Chronic myeloid leukemia (1)
ko05225 Hepatocellular carcinoma (2)	ko05225	Hepatocellular carcinoma (2)
ko05226 Gastric cancer (1)	ko05226	Gastric cancer (1)
ko05323 Rheumatoid arthritis (1)	ko05323	Rheumatoid arthritis (1)
ko05410 Hypertrophic cardiomyopathy (HCM) (2)	ko05410	Hypertrophic cardiomyopathy (HCM) (2)
ko05412 Arrhythmogenic right ventricular cardiomyopathy (ARVC) (1)	ko05412	Arrhythmogenic right ventricular cardiomyopathy (ARVC) (1)
ko05414 Dilated cardiomyopathy (DCM) (2)	ko05414	Dilated cardiomyopathy (DCM) (2)
ko05416 Viral myocarditis (1)	ko05416	Viral myocarditis (1)
ko05418 Fluid shear stress and atherosclerosis (3)	ko05418	Fluid shear stress and atherosclerosis (3)

## Sheet: KAAS mapped transcripts
M. incognita transcript ID	KEGG Gene ID
TR298	K02262
TR471	K01953
TR473	K06013
TR1568	K02901
TR1690	K02973
TR1715	K14640
TR1717	K07374
TR1738	K02883
TR1743	K07374
TR1979	K03883
TR2085	K14753
TR2142	K19769
TR2945	K05692
TR3002	K07819
TR3076	K00685
TR3845	K03283
TR4624	K03283
TR4956	K02993
TR5128	K08558
TR6099	K13289
TR7115	K03263
TR7219	K03231
TR7487	K02932
TR7959	K06874
TR8370	K00432
TR8638	K02921
TR8893	K02889
TR9153	K02132
TR10010	K01623
TR10990	K02977
TR11591	K02262
TR11644	K02875
TR11899	K12471
TR12231	K01638
TR12385	K02877
TR12863	K02976
TR12917	K02917
TR13204	K02966
TR13309	K06269
TR13494	K02955
TR13882	K02870
TR14116	K02868
TR14186	K08568
TR14199	K02941
TR14206	K02985
TR14482	K15410
TR14548	K11262
TR14628	K01379
TR14793	K00699
TR14800	K02912
TR14971	K02955
TR15177	K08874
TR15215	K02981
TR15443	K02937
TR15630	K02910
TR16182	K00504
TR16195	K02949
TR16210	K02974
TR17737	K09561
TR17949	K02947
TR18669	K03233
TR19685	K02880
TR19694	K08874
TR19709	K02989
TR20055	K02261
TR20143	K02256
TR20164	K10373
TR20207	K02927
TR20393	K02974
TR21135	K02873
TR21171	K02934
TR21200	K02882
TR21943	K04707
TR22052	K02938
TR22182	K02942
TR22265	K02978
TR22815	K02936
TR23001	K01373
TR23171	K19919
TR23193	K02991
TR23874	K06184
TR23902	K16365
TR24236	K02900
TR24724	K08889
TR25186	K01915
TR25254	K02958
TR25272	K02964
TR25436	K18200
TR25469	K03094
TR25479	K00685
TR25483	K05658
TR26383	K02865
TR26409	K02940
TR27707	K02997
TR27755	K02930
TR28043	K02951
TR28347	K00261
TR28663	K03094
TR28926	K02925
TR29046	K21956
TR29196	K18740
TR29649	K02922
TR30359	K14610
TR30420	K00933
TR30588	K02256
TR31233	K02998
TR32496	K02960
TR32726	K03232
TR32760	K01915
TR33309	K02915
TR33668	K00898
TR33908	K19919
TR34134	K02918
TR34168	K02953
TR34370	K02866
TR35126	K14464
TR35133	K01251
TR35266	K00412
TR36206	K02885
TR36594	K02969
TR36690	K20636
TR36987	K05863
TR37113	K01294
TR37172	K02503
TR37309	K01596
TR37507	K05738
TR37548	K02891
TR37553	K02987
TR38155	K14709
TR38275	K04079
TR38318	K00149
TR39030	K01365
TR39165	K22197
TR39260	K08558
TR39357	K02893
TR39694	K02984
TR39764	K02261
TR39781	K03231
TR40184	K02898
TR40461	K05323
TR40494	K00016
TR40648	K03234
TR41789	K03626
TR42115	K02920
TR43370	K03283
TR43689	K02872
TR44070	K11584
TR44447	K02995

## Sheet: Comparison 8 h Vs 3 d
Pathways common between 8 h and 3 days			Pathways specific to 8 h				Pathways specific to 3 days
Id	Term		Id	Term		Id	Term
ko00010	Glycolysis / Gluconeogenesis		ko00053	Ascorbate and aldarate metabolism (2)		ko00052	Galactose metabolism
ko00020	Citrate cycle (TCA cycle)		ko00140	Steroid hormone biosynthesis (1)		ko00062	Fatty acid elongation
ko00030	Pentose phosphate pathway		ko00220	Arginine biosynthesis (2)		ko00072	Synthesis and degradation of ketone bodies
ko00040	Pentose and glucuronate interconversions		ko00254	Aflatoxin biosynthesis (1)		ko00100	Steroid biosynthesis
ko00051	Fructose and mannose metabolism		ko00513	Various types of N-glycan biosynthesis (1)		ko00260	Glycine, serine and threonine metabolism
ko00061	Fatty acid biosynthesis		ko00561	Glycerolipid metabolism (1)		ko00281	Geraniol degradation
ko00071	Fatty acid degradation		ko00601	Glycosphingolipid biosynthesis - lacto and neolacto series (1)		ko00290	Valine, leucine and isoleucine biosynthesis
ko00190	Oxidative phosphorylation		ko00983	Drug metabolism - other enzymes (1)		ko00350	Tyrosine metabolism
ko00250	Alanine, aspartate and glutamate metabolism		ko01521	EGFR tyrosine kinase inhibitor resistance (1)		ko00360	Phenylalanine metabolism
ko00270	Cysteine and methionine metabolism		ko03320	PPAR signaling pathway (1)		ko00362	Benzoate degradation
ko00280	Valine, leucine and isoleucine degradation		ko04012	ErbB signaling pathway (1)		ko00450	Selenocompound metabolism
ko00310	Lysine degradation		ko04015	Rap1 signaling pathway (1)		ko00500	Starch and sucrose metabolism
ko00330	Arginine and proline metabolism		ko04022	cGMP - PKG signaling pathway (2)		ko00511	Other glycan degradation
ko00340	Histidine metabolism		ko04024	cAMP signaling pathway (1)		ko00520	Amino sugar and nucleotide sugar metabolism
ko00380	Tryptophan metabolism		ko04068	FoxO signaling pathway (1)		ko00564	Glycerophospholipid metabolism
ko00410	beta-Alanine metabolism		ko04071	Sphingolipid signaling pathway (2)		ko00592	alpha-Linolenic acid metabolism
ko00471	D-Glutamine and D-glutamate metabolism		ko04111	Cell cycle - yeast (1)		ko00600	Sphingolipid metabolism
ko00480	Glutathione metabolism		ko04140	Autophagy - animal (2)		ko00625	Chloroalkane and chloroalkene degradation
ko00590	Arachidonic acid metabolism		ko04152	AMPK signaling pathway (4)		ko00626	Naphthalene degradation
ko00620	Pyruvate metabolism		ko04210	Apoptosis (6)		ko00650	Butanoate metabolism
ko00630	Glyoxylate and dicarboxylate metabolism		ko04212	Longevity regulating pathway - worm (1)		ko00670	One carbon pool by folate
ko00640	Propanoate metabolism		ko04213	Longevity regulating pathway - multiple species (2)		ko00720	Carbon fixation pathways in prokaryotes
ko00680	Methane metabolism		ko04217	Necroptosis (4)		ko00770	Pantothenate and CoA biosynthesis
ko00710	Carbon fixation in photosynthetic organisms		ko04218	Cellular senescence (2)		ko00780	Biotin metabolism
ko00830	Retinol metabolism		ko04260	Cardiac muscle contraction (5)		ko00790	Folate biosynthesis
ko00860	Porphyrin and chlorophyll metabolism		ko04261	Adrenergic signaling in cardiomyocytes (3)		ko00909	Sesquiterpenoid and triterpenoid biosynthesis
ko00900	Terpenoid backbone biosynthesis		ko04270	Vascular smooth muscle contraction (1)		ko00930	Caprolactam degradation
ko00910	Nitrogen metabolism		ko04341	Hedgehog signaling pathway - fly (1)		ko01040	Biosynthesis of unsaturated fatty acids
ko00980	Metabolism of xenobiotics by cytochrome P450		ko04371	Apelin signaling pathway (1)		ko01100	Metabolic pathways
ko00982	Drug metabolism - cytochrome P450		ko04611	Platelet activation (2)		ko01110	Biosynthesis of secondary metabolites
ko02010	ABC transporters		ko04612	Antigen processing and presentation (3)		ko01120	Microbial metabolism in diverse environments
ko02020	Two-component system		ko04614	Renin-angiotensin system (1)		ko01200	Carbon metabolism
ko03010	Ribosome		ko04621	NOD-like receptor signaling pathway (1)		ko01210	2-Oxocarboxylic acid metabolism
ko03013	RNA transport		ko04626	Plant-pathogen interaction (1)		ko01212	Fatty acid metabolism
ko03015	mRNA surveillance pathway		ko04657	IL-17 signaling pathway (1)		ko01220	Degradation of aromatic compounds
ko03040	Spliceosome		ko04659	Th17 cell differentiation (1)		ko01230	Biosynthesis of amino acids
ko04010	MAPK signaling pathway		ko04670	Leukocyte transendothelial migration (1)		ko04011	MAPK signaling pathway - yeast
ko04020	Calcium signaling pathway		ko04710	Circadian rhythm (1)		ko04014	Ras signaling pathway
ko04066	HIF-1 signaling pathway		ko04714	Thermogenesis (8)		ko04146	Peroxisome
ko04110	Cell cycle		ko04720	Long-term potentiation (1)		ko04330	Notch signaling pathway
ko04113	Meiosis - yeast		ko04723	Retrograde endocannabinoid signaling (1)
ko04114	Oocyte meiosis		ko04724	Glutamatergic synapse (1)
ko04120	Ubiquitin mediated proteolysis		ko04727	GABAergic synapse (1)
ko04141	Protein processing in endoplasmic reticulum		ko04728	Dopaminergic synapse (2)
ko04142	Lysosome		ko04745	Phototransduction - fly (1)
ko04144	Endocytosis		ko04750	Inflammatory mediator regulation of TRP channels (1)
ko04145	Phagosome		ko04910	Insulin signaling pathway (5)
ko04150	mTOR signaling pathway		ko04914	Progesterone-mediated oocyte maturation (1)
ko04151	PI3K-Akt signaling pathway		ko04915	Estrogen signaling pathway (3)
ko04310	Wnt signaling pathway		ko04918	Thyroid hormone synthesis (1)
ko04350	TGF-beta signaling pathway		ko04919	Thyroid hormone signaling pathway (1)
ko04390	Hippo signaling pathway		ko04920	Adipocytokine signaling pathway (1)
ko04391	Hippo signaling pathway - fly		ko04921	Oxytocin signaling pathway (3)
ko04510	Focal adhesion		ko04922	Glucagon signaling pathway (3)
ko04520	Adherens junction		ko04925	Aldosterone synthesis and secretion (1)
ko04530	Tight junction		ko04928	Parathyroid hormone synthesis, secretion and action (2)
ko04540	Gap junction		ko04931	Insulin resistance (2)
ko04810	Regulation of actin cytoskeleton		ko04932	Non-alcoholic fatty liver disease (NAFLD) (4)
			ko04940	Type I diabetes mellitus (1)
			ko04964	Proximal tubule bicarbonate reclamation (2)
			ko04976	Bile secretion (1)
			ko04977	Vitamin digestion and absorption (1)
			ko05010	Alzheimer's disease (5)
			ko05012	Parkinson's disease (7)
			ko05016	Huntington's disease (6)
			ko05031	Amphetamine addiction (1)
			ko05034	Alcoholism (1)
			ko05100	Bacterial invasion of epithelial cells (2)
			ko05110	Vibrio cholerae infection (1)
			ko05130	Pathogenic Escherichia coli infection (2)
			ko05131	Shigellosis (1)
			ko05132	Salmonella infection (1)
			ko05134	Legionellosis (3)
			ko05145	Toxoplasmosis (1)
			ko05152	Tuberculosis (1)
			ko05162	Measles (2)
			ko05164	Influenza A (2)
			ko05165	Human papillomavirus infection (1)
			ko05166	HTLV-I infection (2)
			ko05168	Herpes simplex infection (3)
			ko05169	Epstein-Barr virus infection (1)
			ko05200	Pathways in cancer (3)
			ko05204	Chemical carcinogenesis (1)
			ko05205	Proteoglycans in cancer (5)
			ko05206	MicroRNAs in cancer (2)
			ko05215	Prostate cancer (1)
			ko05220	Chronic myeloid leukemia (1)
			ko05225	Hepatocellular carcinoma (2)
			ko05226	Gastric cancer (1)
			ko05323	Rheumatoid arthritis (1)
			ko05410	Hypertrophic cardiomyopathy (HCM) (2)
			ko05412	Arrhythmogenic right ventricular cardiomyopathy (ARVC) (1)
			ko05414	Dilated cardiomyopathy (DCM) (2)
			ko05416	Viral myocarditis (1)
			ko05418	Fluid shear stress and atherosclerosis (3)

## Sheet: Secreted peptides
TR_ID	pos	Ymax	pos	Smax	pos	Smean	D	Signal Peptide?	Dmaxcut	Networks-used	Clevage Site	Clevage Position	M.incognita_Protein_ID	Gene Ontology (Biological Process)	Gene Ontology (Cellular Components)	Gene Ontology (Molecular Function)	Pathway
TR27761|c0_g1_i1	69	0.107	68	0.123	52	0.098	0.102	N	0.45	SignalP-noTM	NA	NA	Minc00028	GO:0006260:DNA replication	-	GO:0008408:3'-5' exonuclease activity	-
TR4829|c1_g1_i2	30	0.107	17	0.121	5	0.106	0.107	N	0.45	SignalP-noTM	NA	NA	Minc00028	GO:0006260:DNA replication	-	GO:0008408:3'-5' exonuclease activity	-
TR28254|c0_g1_i3	8	0.12	12	0.165	1	0.121	0.12	N	0.45	SignalP-noTM	NA	NA	Minc00703	-	-	-	-
TR39747|c0_g1_i1	36	0.108	15	0.122	1	0.109	0.109	N	0.45	SignalP-noTM	NA	NA	Minc00913	GO:0015671:oxygen transport	-	GO:0020037:heme binding	-
TR39747|c0_g1_i1	22	0.122	22	0.171	31	0.123	0.123	N	0.5	SignalP-TM	NA	NA	Minc00913	GO:0015671:oxygen transport	-	GO:0020037:heme binding	-
TR14628|c0_g2_i1	17	0.621	17	0.966	3	0.941	0.793	Y	0.45	SignalP-noTM	16-17	TEA-LV	Minc00916	GO:0006508:proteolysis; GO:0008219:cell death; GO:0070265:necrotic cell death	GO:0005737:cytoplasm; GO:0005764:lysosome; GO:0016020:membrane	GO:0016757:transferase activity, transferring glycosyl groups	-
TR14628|c0_g2_i1	18	0.107	62	0.117	37	0.101	0.104	N	0.45	SignalP-noTM	NA	NA	Minc00916	GO:0006508:proteolysis; GO:0008219:cell death; GO:0070265:necrotic cell death	GO:0005737:cytoplasm; GO:0005764:lysosome; GO:0016020:membrane	GO:0016757:transferase activity, transferring glycosyl groups	-
TR14628|c0_g2_i1	19	0.279	19	0.453	18	0.251	0.264	N	0.45	SignalP-noTM	NA	NA	Minc00916	GO:0006508:proteolysis; GO:0008219:cell death; GO:0070265:necrotic cell death	GO:0005737:cytoplasm; GO:0005764:lysosome; GO:0016020:membrane	GO:0016757:transferase activity, transferring glycosyl groups	-
TR14628|c0_g2_i2	17	0.621	17	0.966	3	0.941	0.793	Y	0.45	SignalP-noTM	16-17	TEA-LV	Minc00916	GO:0006508:proteolysis; GO:0008219:cell death; GO:0070265:necrotic cell death	GO:0005737:cytoplasm; GO:0005764:lysosome; GO:0016020:membrane	GO:0016757:transferase activity, transferring glycosyl groups	-
TR14628|c0_g2_i2	51	0.108	62	0.128	49	0.103	0.105	N	0.45	SignalP-noTM	NA	NA	Minc00916	GO:0006508:proteolysis; GO:0008219:cell death; GO:0070265:necrotic cell death	GO:0005737:cytoplasm; GO:0005764:lysosome; GO:0016020:membrane	GO:0016757:transferase activity, transferring glycosyl groups	-
TR14628|c0_g2_i2	32	0.202	21	0.456	18	0.209	0.206	N	0.45	SignalP-noTM	NA	NA	Minc00916	GO:0006508:proteolysis; GO:0008219:cell death; GO:0070265:necrotic cell death	GO:0005737:cytoplasm; GO:0005764:lysosome; GO:0016020:membrane	GO:0016757:transferase activity, transferring glycosyl groups	-
TR16177|c0_g1_i2	20	0.841	20	0.954	3	0.919	0.883	Y	0.45	SignalP-noTM	19-20	AMS-EV	Minc00916	GO:0006508:proteolysis; GO:0008219:cell death; GO:0070265:necrotic cell death	GO:0005737:cytoplasm; GO:0005764:lysosome; GO:0016020:membrane	GO:0016757:transferase activity, transferring glycosyl groups	-
TR16177|c1_g1_i1	20	0.841	20	0.948	3	0.913	0.88	Y	0.45	SignalP-noTM	19-20	AMS-EV	Minc00916	GO:0006508:proteolysis; GO:0008219:cell death; GO:0070265:necrotic cell death	GO:0005737:cytoplasm; GO:0005764:lysosome; GO:0016020:membrane	GO:0016757:transferase activity, transferring glycosyl groups	-
TR16177|c1_g1_i1	36	0.134	24	0.232	19	0.161	0.145	N	0.5	SignalP-TM	NA	NA	Minc00916	GO:0006508:proteolysis; GO:0008219:cell death; GO:0070265:necrotic cell death	GO:0005737:cytoplasm; GO:0005764:lysosome; GO:0016020:membrane	GO:0016757:transferase activity, transferring glycosyl groups	-
TR32462|c0_g2_i4	59	0.114	59	0.107	24	0.096	0.104	N	0.45	SignalP-noTM	NA	NA	Minc00916	GO:0006508:proteolysis; GO:0008219:cell death; GO:0070265:necrotic cell death	GO:0005737:cytoplasm; GO:0005764:lysosome; GO:0016020:membrane	GO:0016757:transferase activity, transferring glycosyl groups	-
TR32462|c0_g2_i4	19	0.304	19	0.522	18	0.296	0.3	N	0.45	SignalP-noTM	NA	NA	Minc00916	GO:0006508:proteolysis; GO:0008219:cell death; GO:0070265:necrotic cell death	GO:0005737:cytoplasm; GO:0005764:lysosome; GO:0016020:membrane	GO:0016757:transferase activity, transferring glycosyl groups	-
TR39453|c1_g1_i2	18	0.645	18	0.971	11	0.939	0.804	Y	0.45	SignalP-noTM	17-18	LSA-MA	Minc00916	GO:0006508:proteolysis; GO:0008219:cell death; GO:0070265:necrotic cell death	GO:0005737:cytoplasm; GO:0005764:lysosome; GO:0016020:membrane	GO:0016757:transferase activity, transferring glycosyl groups	-
TR39453|c1_g1_i2	64	0.121	11	0.161	1	0.125	0.123	N	0.45	SignalP-noTM	NA	NA	Minc00916	GO:0006508:proteolysis; GO:0008219:cell death; GO:0070265:necrotic cell death	GO:0005737:cytoplasm; GO:0005764:lysosome; GO:0016020:membrane	GO:0016757:transferase activity, transferring glycosyl groups	-
TR39453|c1_g1_i2	28	0.129	28	0.178	46	0.121	0.125	N	0.45	SignalP-noTM	NA	NA	Minc00916	GO:0006508:proteolysis; GO:0008219:cell death; GO:0070265:necrotic cell death	GO:0005737:cytoplasm; GO:0005764:lysosome; GO:0016020:membrane	GO:0016757:transferase activity, transferring glycosyl groups	-
TR39453|c1_g1_i4	24	0.117	24	0.115	60	0.096	0.106	N	0.45	SignalP-noTM	NA	NA	Minc00916	GO:0006508:proteolysis; GO:0008219:cell death; GO:0070265:necrotic cell death	GO:0005737:cytoplasm; GO:0005764:lysosome; GO:0016020:membrane	GO:0016757:transferase activity, transferring glycosyl groups	-
TR39453|c1_g1_i4	27	0.199	27	0.462	7	0.289	0.248	N	0.45	SignalP-noTM	NA	NA	Minc00916	GO:0006508:proteolysis; GO:0008219:cell death; GO:0070265:necrotic cell death	GO:0005737:cytoplasm; GO:0005764:lysosome; GO:0016020:membrane	GO:0016757:transferase activity, transferring glycosyl groups	-
TR33908|c0_g1_i1	35	0.114	29	0.207	11	0.119	0.117	N	0.45	SignalP-noTM	NA	NA	Minc00961	-	GO:0005576:extracellular region	-	-
TR23171|c0_g1_i1	21	0.17	21	0.264	16	0.176	0.173	N	0.45	SignalP-noTM	NA	NA	Minc00970	-	GO:0005576:extracellular region	-	-
TR11544|c1_g1_i1	23	0.328	23	0.547	6	0.344	0.334	N	0.5	SignalP-TM	NA	NA	Minc01079	-	-	GO:0008289:lipid binding	-
TR42064|c0_g1_i1	70	0.106	70	0.131	13	0.099	0.102	N	0.45	SignalP-noTM	NA	NA	Minc01358	GO:0008340:determination of adult lifespan; GO:0055114:oxidation-reduction process	-	GO:0016491:oxidoreductase activity	-
TR37507|c0_g1_i1	43	0.114	43	0.111	49	0.092	0.102	N	0.45	SignalP-noTM	NA	NA	Minc01462	GO:0018991:oviposition; GO:0040011:locomotion	GO:0005863:striated muscle myosin thick filament	GO:0005509:calcium ion binding	-
TR1738|c0_g1_i1	49	0.108	27	0.141	11	0.107	0.107	N	0.45	SignalP-noTM	NA	NA	Minc01479	GO:0000003:reproduction; GO:0002119:nematode larval development; GO:0006412:translation; GO:0006898:receptor-mediated endocytosis; GO:0006915:apoptotic process; GO:0009792:embryo development ending in birth or egg hatching; GO:0018996:molting cycle, collagen and cuticulin-based cuticle; GO:0040007:growth	GO:0005622:intracellular; GO:0005840:ribosome	GO:0003735:structural constituent of ribosome	-
TR1738|c0_g1_i1	23	0.413	23	0.799	3	0.663	0.548	Y	0.45	SignalP-noTM	22-23	ART-LD	Minc01479	GO:0000003:reproduction; GO:0002119:nematode larval development; GO:0006412:translation; GO:0006898:receptor-mediated endocytosis; GO:0006915:apoptotic process; GO:0009792:embryo development ending in birth or egg hatching; GO:0018996:molting cycle, collagen and cuticulin-based cuticle; GO:0040007:growth	GO:0005622:intracellular; GO:0005840:ribosome	GO:0003735:structural constituent of ribosome	-
TR9155|c0_g1_i1	68	0.108	26	0.141	10	0.107	0.107	N	0.45	SignalP-noTM	NA	NA	Minc01479	GO:0000003:reproduction; GO:0002119:nematode larval development; GO:0006412:translation; GO:0006898:receptor-mediated endocytosis; GO:0006915:apoptotic process; GO:0009792:embryo development ending in birth or egg hatching; GO:0018996:molting cycle, collagen and cuticulin-based cuticle; GO:0040007:growth	GO:0005622:intracellular; GO:0005840:ribosome	GO:0003735:structural constituent of ribosome	-
TR9155|c0_g1_i1	34	0.265	18	0.6	1	0.466	0.374	N	0.45	SignalP-noTM	NA	NA	Minc01479	GO:0000003:reproduction; GO:0002119:nematode larval development; GO:0006412:translation; GO:0006898:receptor-mediated endocytosis; GO:0006915:apoptotic process; GO:0009792:embryo development ending in birth or egg hatching; GO:0018996:molting cycle, collagen and cuticulin-based cuticle; GO:0040007:growth	GO:0005622:intracellular; GO:0005840:ribosome	GO:0003735:structural constituent of ribosome	-
TR27578|c0_g1_i1	20	0.621	20	0.976	13	0.94	0.793	Y	0.45	SignalP-noTM	19-20	AFS-AC	Minc01575	-	-	-	-
TR27578|c0_g1_i2	31	0.201	31	0.337	26	0.228	0.212	N	0.5	SignalP-TM	NA	NA	Minc01575	-	-	-	-
TR27578|c1_g1_i1	24	0.622	24	0.975	6	0.922	0.784	Y	0.45	SignalP-noTM	23-24	AFS-AC	Minc01575	-	-	-	-
TR14206|c0_g1_i1	63	0.124	63	0.123	7	0.101	0.111	N	0.45	SignalP-noTM	NA	NA	Minc01656a	-	-	-	-
TR14206|c0_g1_i1	54	0.126	11	0.187	10	0.133	0.13	N	0.45	SignalP-noTM	NA	NA	Minc01656a	-	-	-	-
TR14800|c0_g1_i1	66	0.106	44	0.116	28	0.097	0.101	N	0.45	SignalP-noTM	NA	NA	Minc01679	GO:0000003:reproduction; GO:0002119:nematode larval development; GO:0006412:translation; GO:0018996:molting cycle, collagen and cuticulin-based cuticle; GO:0040007:growth	GO:0005622:intracellular; GO:0005840:ribosome	GO:0003735:structural constituent of ribosome	-
TR43715|c0_g1_i1	70	0.108	70	0.116	24	0.097	0.102	N	0.45	SignalP-noTM	NA	NA	Minc01690	-	-	-	-
TR43715|c0_g1_i1	19	0.119	19	0.111	1	0.097	0.107	N	0.45	SignalP-noTM	NA	NA	Minc01690	-	-	-	-
TR43715|c0_g1_i1	22	0.132	11	0.199	1	0.142	0.138	N	0.45	SignalP-noTM	NA	NA	Minc01690	-	-	-	-
TR11401|c3_g2_i2	31	0.194	11	0.439	3	0.38	0.294	N	0.45	SignalP-noTM	NA	NA	Minc01708	-	-	GO:0005515:protein binding	-
TR27547|c1_g1_i1	19	0.188	19	0.358	17	0.251	0.222	N	0.45	SignalP-noTM	NA	NA	Minc01710	-	-	-	-
TR40648|c0_g1_i1	23	0.123	11	0.171	1	0.119	0.121	N	0.45	SignalP-noTM	NA	NA	Minc01972	GO:0000003:reproduction; GO:0002119:nematode larval development; GO:0006915:apoptotic process; GO:0008340:determination of adult lifespan; GO:0009792:embryo development ending in birth or egg hatching; GO:0040007:growth; GO:0040035:hermaphrodite genitalia development; GO:0048477:oogenesis	-	GO:0003924:GTPase activity; GO:0005525:GTP binding	-
TR40648|c0_g1_i1	70	0.14	70	0.288	50	0.125	0.132	N	0.45	SignalP-noTM	NA	NA	Minc01972	GO:0000003:reproduction; GO:0002119:nematode larval development; GO:0006915:apoptotic process; GO:0008340:determination of adult lifespan; GO:0009792:embryo development ending in birth or egg hatching; GO:0040007:growth; GO:0040035:hermaphrodite genitalia development; GO:0048477:oogenesis	-	GO:0003924:GTPase activity; GO:0005525:GTP binding	-
TR10530|c0_g1_i3	56	0.118	56	0.11	24	0.096	0.106	N	0.45	SignalP-noTM	NA	NA	Minc02078	-	-	-	-
TR12374|c0_g1_i3	55	0.106	41	0.113	20	0.097	0.101	N	0.45	SignalP-noTM	NA	NA	Minc02078	-	-	-	-
TR12374|c0_g1_i3	39	0.16	39	0.315	33	0.181	0.171	N	0.45	SignalP-noTM	NA	NA	Minc02078	-	-	-	-
TR14199|c1_g1_i1	30	0.128	12	0.187	1	0.133	0.131	N	0.45	SignalP-noTM	NA	NA	Minc02151	GO:0000003:reproduction; GO:0002119:nematode larval development; GO:0006915:apoptotic process; GO:0009792:embryo development ending in birth or egg hatching; GO:0040007:growth; GO:0042254:ribosome biogenesis	GO:0005622:intracellular	-	-
TR14199|c1_g1_i1	21	0.814	21	0.989	11	0.952	0.889	Y	0.45	SignalP-noTM	20-21	CWC-SS	Minc02151	GO:0000003:reproduction; GO:0002119:nematode larval development; GO:0006915:apoptotic process; GO:0009792:embryo development ending in birth or egg hatching; GO:0040007:growth; GO:0042254:ribosome biogenesis	GO:0005622:intracellular	-	-
TR14199|c1_g1_i1	32	0.268	32	0.695	12	0.455	0.369	N	0.45	SignalP-noTM	NA	NA	Minc02151	GO:0000003:reproduction; GO:0002119:nematode larval development; GO:0006915:apoptotic process; GO:0009792:embryo development ending in birth or egg hatching; GO:0040007:growth; GO:0042254:ribosome biogenesis	GO:0005622:intracellular	-	-
TR14199|c1_g1_i1	49	0.132	11	0.192	7	0.16	0.147	N	0.45	SignalP-noTM	NA	NA	Minc02151	GO:0000003:reproduction; GO:0002119:nematode larval development; GO:0006915:apoptotic process; GO:0009792:embryo development ending in birth or egg hatching; GO:0040007:growth; GO:0042254:ribosome biogenesis	GO:0005622:intracellular	-	-
TR43370|c2_g2_i5	43	0.118	43	0.204	41	0.105	0.111	N	0.45	SignalP-noTM	NA	NA	Minc02171	GO:0001764:neuron migration; GO:0006508:proteolysis; GO:0035188:hatching	-	GO:0004222:metalloendopeptidase activity; GO:0008237:metallopeptidase activity; GO:0008270:zinc ion binding	-
TR43370|c2_g2_i7	43	0.118	43	0.204	41	0.105	0.111	N	0.45	SignalP-noTM	NA	NA	Minc02171	GO:0001764:neuron migration; GO:0006508:proteolysis; GO:0035188:hatching	-	GO:0004222:metalloendopeptidase activity; GO:0008237:metallopeptidase activity; GO:0008270:zinc ion binding	-
TR34168|c0_g1_i1	32	0.123	14	0.207	6	0.145	0.135	N	0.45	SignalP-noTM	NA	NA	Minc02205	GO:0000003:reproduction; GO:0002119:nematode larval development; GO:0006412:translation; GO:0008406:gonad development; GO:0009792:embryo development ending in birth or egg hatching; GO:0016477:cell migration; GO:0040007:growth	GO:0005622:intracellular; GO:0005840:ribosome	GO:0003735:structural constituent of ribosome	-
TR39357|c0_g1_i2	60	0.105	45	0.11	54	0.099	0.102	N	0.45	SignalP-noTM	NA	NA	Minc02275	GO:0006412:translation	GO:0005622:intracellular; GO:0005840:ribosome	GO:0000166:nucleotide binding; GO:0003735:structural constituent of ribosome	-
TR30420|c1_g1_i1	50	0.1	36	0.105	24	0.093	0.096	N	0.45	SignalP-noTM	NA	NA	Minc02380	-	-	GO:0016772:transferase activity, transferring phosphorus-containing groups	-
TR30420|c1_g1_i1	18	0.495	18	0.882	3	0.805	0.663	Y	0.45	SignalP-noTM	17-18	VFM-RQ	Minc02380	-	-	GO:0016772:transferase activity, transferring phosphorus-containing groups	-
TR36206|c0_g1_i1	25	0.135	25	0.167	4	0.135	0.135	N	0.45	SignalP-noTM	NA	NA	Minc02898	GO:0000003:reproduction; GO:0000910:cytokinesis; GO:0002119:nematode larval development; GO:0006412:translation; GO:0006915:apoptotic process; GO:0008340:determination of adult lifespan; GO:0008406:gonad development; GO:0009792:embryo development ending in birth or egg hatching; GO:0016477:cell migration; GO:0040007:growth; GO:0051301:cell division	GO:0005622:intracellular; GO:0005840:ribosome	GO:0003735:structural constituent of ribosome	-
TR36206|c0_g1_i1	56	0.142	12	0.223	1	0.166	0.155	N	0.45	SignalP-noTM	NA	NA	Minc02898	GO:0000003:reproduction; GO:0000910:cytokinesis; GO:0002119:nematode larval development; GO:0006412:translation; GO:0006915:apoptotic process; GO:0008340:determination of adult lifespan; GO:0008406:gonad development; GO:0009792:embryo development ending in birth or egg hatching; GO:0016477:cell migration; GO:0040007:growth; GO:0051301:cell division	GO:0005622:intracellular; GO:0005840:ribosome	GO:0003735:structural constituent of ribosome	-
TR36206|c0_g1_i1	22	0.444	22	0.552	4	0.354	0.395	N	0.45	SignalP-noTM	NA	NA	Minc02898	GO:0000003:reproduction; GO:0000910:cytokinesis; GO:0002119:nematode larval development; GO:0006412:translation; GO:0006915:apoptotic process; GO:0008340:determination of adult lifespan; GO:0008406:gonad development; GO:0009792:embryo development ending in birth or egg hatching; GO:0016477:cell migration; GO:0040007:growth; GO:0051301:cell division	GO:0005622:intracellular; GO:0005840:ribosome	GO:0003735:structural constituent of ribosome	-
TR6057|c1_g1_i1	24	0.129	24	0.15	1	0.103	0.115	N	0.45	SignalP-noTM	NA	NA	Minc02936	-	-	-	-
TR19925|c0_g1_i1	19	0.107	19	0.115	20	0.099	0.103	N	0.45	SignalP-noTM	NA	NA	Minc02938	-	-	-	-
TR11426|c2_g1_i6	36	0.117	36	0.127	33	0.105	0.111	N	0.45	SignalP-noTM	NA	NA	Minc03017	-	-	-	-
TR25483|c4_g1_i3	44	0.104	70	0.111	67	0.097	0.101	N	0.45	SignalP-noTM	NA	NA	Minc03017	-	-	-	-
TR39781|c0_g1_i1	31	0.134	31	0.222	27	0.116	0.124	N	0.45	SignalP-noTM	NA	NA	Minc03360	-	-	-	-
TR6099|c0_g1_i1	14	0.241	14	0.235	50	0.132	0.182	N	0.45	SignalP-noTM	NA	NA	Minc03428b	GO:0006508:proteolysis; GO:0007264:small GTPase mediated signal transduction	-	GO:0005525:GTP binding	-
TR33309|c0_g1_i1	61	0.103	61	0.109	56	0.093	0.098	N	0.45	SignalP-noTM	NA	NA	Minc03496	GO:0002119:nematode larval development; GO:0006412:translation; GO:0008340:determination of adult lifespan; GO:0009792:embryo development ending in birth or egg hatching; GO:0040007:growth; GO:0040010:positive regulation of growth rate	GO:0005622:intracellular; GO:0005840:ribosome	GO:0003735:structural constituent of ribosome	-
TR10194|c0_g1_i2	17	0.354	17	0.262	14	0.164	0.251	N	0.45	SignalP-noTM	NA	NA	Minc03815	GO:0008340:determination of adult lifespan	-	-	-
TR24005|c0_g1_i1	28	0.124	28	0.151	24	0.123	0.123	N	0.45	SignalP-noTM	NA	NA	Minc03913	GO:0006508:proteolysis	-	GO:0008236:serine-type peptidase activity	-
TR4644|c0_g1_i4	66	0.122	18	0.178	9	0.123	0.123	N	0.45	SignalP-noTM	NA	NA	Minc03913	GO:0006508:proteolysis	-	GO:0008236:serine-type peptidase activity	-
TR32726|c0_g1_i1	22	0.316	22	0.304	15	0.209	0.258	N	0.45	SignalP-noTM	NA	NA	Minc04028	GO:0006414:translational elongation	GO:0005853:eukaryotic translation elongation factor 1 complex	GO:0003746:translation elongation factor activity	-
TR16182|c0_g2_i1	26	0.776	26	0.967	14	0.879	0.832	Y	0.45	SignalP-noTM	25-26	VFS-KI	Minc04032	GO:0006518:peptide metabolic process; GO:0008340:determination of adult lifespan; GO:0055114:oxidation-reduction process	GO:0016020:membrane	GO:0016715:oxidoreductase activity, acting on paired donors, with incorporation or reduction of molecular oxygen, reduced ascorbate as one donor, and incorporation of one atom of oxygen	-
TR8893|c0_g1_i1	27	0.121	12	0.166	4	0.131	0.126	N	0.45	SignalP-noTM	NA	NA	Minc04060	GO:0000003:reproduction; GO:0002119:nematode larval development; GO:0006412:translation; GO:0006915:apoptotic process; GO:0008406:gonad development; GO:0009792:embryo development ending in birth or egg hatching; GO:0016477:cell migration; GO:0040007:growth	GO:0005622:intracellular; GO:0005840:ribosome	GO:0003735:structural constituent of ribosome	-
TR42271|c1_g1_i1	50	0.109	50	0.155	49	0.097	0.102	N	0.45	SignalP-noTM	NA	NA	Minc04161	-	-	-	-
TR42271|c1_g1_i1	25	0.104	25	0.111	56	0.099	0.101	N	0.45	SignalP-noTM	NA	NA	Minc04161	-	-	-	-
TR33668|c0_g3_i3	15	0.106	15	0.115	12	0.099	0.102	N	0.45	SignalP-noTM	NA	NA	Minc04401	GO:0008340:determination of adult lifespan	-	-	-
TR11877|c0_g2_i2	54	0.106	24	0.119	5	0.107	0.106	N	0.45	SignalP-noTM	NA	NA	Minc04479	-	-	-	-
TR22780|c0_g4_i2	49	0.106	67	0.126	23	0.097	0.101	N	0.45	SignalP-noTM	NA	NA	Minc04587	GO:0006508:proteolysis	-	GO:0008234:cysteine-type peptidase activity	-
TR23001|c0_g1_i1	8	0.105	39	0.135	23	0.1	0.103	N	0.45	SignalP-noTM	NA	NA	Minc04587	GO:0006508:proteolysis	-	GO:0008234:cysteine-type peptidase activity	-
TR23001|c0_g1_i1	55	0.122	55	0.183	41	0.113	0.118	N	0.5	SignalP-TM	NA	NA	Minc04587	GO:0006508:proteolysis	-	GO:0008234:cysteine-type peptidase activity	-
TR25249|c0_g1_i1	18	0.113	18	0.138	3	0.106	0.109	N	0.45	SignalP-noTM	NA	NA	Minc04744	GO:0006508:proteolysis	-	GO:0004190:aspartic-type endopeptidase activity	-
TR25249|c0_g1_i1	30	0.266	30	0.461	8	0.262	0.264	N	0.5	SignalP-TM	NA	NA	Minc04744	GO:0006508:proteolysis	-	GO:0004190:aspartic-type endopeptidase activity	-
TR25249|c0_g1_i1	28	0.13	28	0.15	1	0.124	0.127	N	0.45	SignalP-noTM	NA	NA	Minc04744	GO:0006508:proteolysis	-	GO:0004190:aspartic-type endopeptidase activity	-
TR34497|c0_g1_i3	24	0.127	24	0.176	4	0.126	0.126	N	0.45	SignalP-noTM	NA	NA	Minc04744	GO:0006508:proteolysis	-	GO:0004190:aspartic-type endopeptidase activity	-
TR42266|c0_g1_i2	25	0.666	25	0.733	9	0.595	0.637	Y	0.5	SignalP-TM	24-25	AAA-AV	Minc04744	GO:0006508:proteolysis	-	GO:0004190:aspartic-type endopeptidase activity	-
TR42266|c0_g1_i2	27	0.253	27	0.338	13	0.266	0.26	N	0.45	SignalP-noTM	NA	NA	Minc04744	GO:0006508:proteolysis	-	GO:0004190:aspartic-type endopeptidase activity	-
TR42266|c0_g1_i2	35	0.143	35	0.207	1	0.139	0.141	N	0.45	SignalP-noTM	NA	NA	Minc04744	GO:0006508:proteolysis	-	GO:0004190:aspartic-type endopeptidase activity	-
TR42266|c0_g1_i2	29	0.283	29	0.5	4	0.389	0.325	N	0.5	SignalP-TM	NA	NA	Minc04744	GO:0006508:proteolysis	-	GO:0004190:aspartic-type endopeptidase activity	-
TR42266|c0_g1_i3	52	0.132	12	0.2	14	0.161	0.148	N	0.45	SignalP-noTM	NA	NA	Minc04744	GO:0006508:proteolysis	-	GO:0004190:aspartic-type endopeptidase activity	-
TR42266|c0_g1_i3	35	0.128	35	0.152	30	0.115	0.123	N	0.5	SignalP-TM	NA	NA	Minc04744	GO:0006508:proteolysis	-	GO:0004190:aspartic-type endopeptidase activity	-
TR42266|c0_g1_i3	28	0.39	28	0.665	1	0.52	0.442	N	0.5	SignalP-TM	NA	NA	Minc04744	GO:0006508:proteolysis	-	GO:0004190:aspartic-type endopeptidase activity	-
TR42266|c0_g1_i4	31	0.134	31	0.211	29	0.113	0.123	N	0.45	SignalP-noTM	NA	NA	Minc04744	GO:0006508:proteolysis	-	GO:0004190:aspartic-type endopeptidase activity	-
TR42266|c0_g1_i4	36	0.144	36	0.229	2	0.148	0.146	N	0.45	SignalP-noTM	NA	NA	Minc04744	GO:0006508:proteolysis	-	GO:0004190:aspartic-type endopeptidase activity	-
TR4054|c0_g1_i1	46	0.104	13	0.112	56	0.094	0.098	N	0.45	SignalP-noTM	NA	NA	Minc04874	-	-	GO:0005515:protein binding	-
TR14116|c0_g1_i1	49	0.121	49	0.164	14	0.103	0.111	N	0.45	SignalP-noTM	NA	NA	Minc04965	GO:0006412:translation	GO:0005622:intracellular; GO:0005840:ribosome	GO:0003735:structural constituent of ribosome	-
TR14116|c0_g1_i1	22	0.129	22	0.188	1	0.129	0.129	N	0.45	SignalP-noTM	NA	NA	Minc04965	GO:0006412:translation	GO:0005622:intracellular; GO:0005840:ribosome	GO:0003735:structural constituent of ribosome	-
TR14116|c0_g1_i1	16	0.211	16	0.299	23	0.195	0.204	N	0.5	SignalP-TM	NA	NA	Minc04965	GO:0006412:translation	GO:0005622:intracellular; GO:0005840:ribosome	GO:0003735:structural constituent of ribosome	-
TR30556|c0_g2_i1	28	0.143	11	0.26	43	0.152	0.148	N	0.45	SignalP-noTM	NA	NA	Minc04965	GO:0006412:translation	GO:0005622:intracellular; GO:0005840:ribosome	GO:0003735:structural constituent of ribosome	-
TR30556|c0_g2_i1	50	0.12	50	0.145	14	0.101	0.11	N	0.45	SignalP-noTM	NA	NA	Minc04965	GO:0006412:translation	GO:0005622:intracellular; GO:0005840:ribosome	GO:0003735:structural constituent of ribosome	-
TR35577|c0_g1_i1	45	0.112	45	0.167	12	0.103	0.107	N	0.45	SignalP-noTM	NA	NA	Minc04965	GO:0006412:translation	GO:0005622:intracellular; GO:0005840:ribosome	GO:0003735:structural constituent of ribosome	-
TR14186|c3_g1_i1	30	0.152	30	0.221	11	0.138	0.145	N	0.45	SignalP-noTM	NA	NA	Minc05000	GO:0002119:nematode larval development; GO:0006508:proteolysis; GO:0009792:embryo development ending in birth or egg hatching; GO:0010171:body morphogenesis; GO:0018996:molting cycle, collagen and cuticulin-based cuticle; GO:0040007:growth	GO:0031012:extracellular matrix	GO:0008234:cysteine-type peptidase activity	-
TR21943|c0_g1_i5	16	0.192	16	0.193	15	0.139	0.163	N	0.45	SignalP-noTM	NA	NA	Minc05022	GO:0007166:cell surface receptor signaling pathway; GO:0023051:regulation of signaling; GO:0040027:negative regulation of vulval development	GO:0005634:nucleus	GO:0008270:zinc ion binding	-
TR4666|c0_g2_i2	42	0.111	11	0.166	6	0.123	0.117	N	0.45	SignalP-noTM	NA	NA	Minc05025a	-	-	-	-
TR4666|c0_g2_i2	54	0.113	54	0.154	50	0.108	0.11	N	0.45	SignalP-noTM	NA	NA	Minc05025a	-	-	-	-
TR4666|c0_g2_i2	34	0.159	16	0.329	13	0.227	0.196	N	0.45	SignalP-noTM	NA	NA	Minc05025a	-	-	-	-
TR3076|c0_g1_i1	44	0.104	11	0.11	55	0.101	0.102	N	0.45	SignalP-noTM	NA	NA	Minc05028	GO:0016598:protein arginylation	-	GO:0004057:arginyltransferase activity	-
TR38318|c0_g1_i7	26	0.173	23	0.375	11	0.241	0.21	N	0.45	SignalP-noTM	NA	NA	Minc05043	GO:0008152:metabolic process; GO:0055114:oxidation-reduction process	-	GO:0016620:oxidoreductase activity, acting on the aldehyde or oxo group of donors, NAD or NADP as acceptor	-
TR21808|c0_g1_i1	25	0.106	70	0.116	31	0.1	0.103	N	0.45	SignalP-noTM	NA	NA	Minc05126	-	-	-	-
TR12863|c0_g1_i1	23	0.126	11	0.182	10	0.145	0.136	N	0.45	SignalP-noTM	NA	NA	Minc05172	GO:0000003:reproduction; GO:0002119:nematode larval development; GO:0006412:translation; GO:0006915:apoptotic process; GO:0008340:determination of adult lifespan; GO:0009792:embryo development ending in birth or egg hatching; GO:0010171:body morphogenesis; GO:0040007:growth; GO:0040011:locomotion	GO:0005622:intracellular; GO:0005840:ribosome	GO:0003735:structural constituent of ribosome	-
TR15630|c0_g1_i2	35	0.104	68	0.11	60	0.097	0.101	N	0.45	SignalP-noTM	NA	NA	Minc05382	GO:0000003:reproduction; GO:0002119:nematode larval development; GO:0006412:translation; GO:0006915:apoptotic process; GO:0009792:embryo development ending in birth or egg hatching; GO:0018996:molting cycle, collagen and cuticulin-based cuticle; GO:0040007:growth; GO:0040035:hermaphrodite genitalia development	GO:0005622:intracellular; GO:0005840:ribosome	GO:0003735:structural constituent of ribosome	-
TR15630|c0_g1_i2	25	0.453	20	0.857	17	0.654	0.562	Y	0.45	SignalP-noTM	19-20	ATA-RK	Minc05382	GO:0000003:reproduction; GO:0002119:nematode larval development; GO:0006412:translation; GO:0006915:apoptotic process; GO:0009792:embryo development ending in birth or egg hatching; GO:0018996:molting cycle, collagen and cuticulin-based cuticle; GO:0040007:growth; GO:0040035:hermaphrodite genitalia development	GO:0005622:intracellular; GO:0005840:ribosome	GO:0003735:structural constituent of ribosome	-
TR5292|c0_g3_i3	27	0.106	50	0.119	32	0.094	0.099	N	0.45	SignalP-noTM	NA	NA	Minc05437a	-	-	GO:0005515:protein binding	-
TR22776|c0_g1_i5	31	0.108	31	0.125	7	0.105	0.107	N	0.45	SignalP-noTM	NA	NA	Minc05468	-	-	-	-
TR19456|c1_g2_i1	29	0.106	37	0.111	21	0.097	0.101	N	0.45	SignalP-noTM	NA	NA	Minc05740	-	-	-	-
TR15200|c0_g1_i2	34	0.215	34	0.459	32	0.2	0.207	N	0.45	SignalP-noTM	NA	NA	Minc05745b	GO:0006810:transport; GO:0055085:transmembrane transport	GO:0005743:mitochondrial inner membrane	GO:0005215:transporter activity	-
TR8370|c0_g1_i1	18	0.108	18	0.131	25	0.097	0.102	N	0.45	SignalP-noTM	NA	NA	Minc05863a	-	-	-	-
TR19285|c0_g1_i1	37	0.145	37	0.141	4	0.109	0.125	N	0.45	SignalP-noTM	NA	NA	Minc06048	GO:0000003:reproduction; GO:0002119:nematode larval development; GO:0006915:apoptotic process; GO:0008340:determination of adult lifespan; GO:0009792:embryo development ending in birth or egg hatching; GO:0015986:ATP synthesis coupled proton transport; GO:0015991:ATP hydrolysis coupled proton transport; GO:0015992:proton transport; GO:0040007:growth; GO:0040010:positive regulation of growth rate;…	GO:0033178:proton-transporting two-sector ATPase complex, catalytic domain; GO:0045261:proton-transporting ATP synthase complex, catalytic core F(1)	GO:0005524:ATP binding; GO:0016820:hydrolase activity, acting on acid anhydrides, catalyzing transmembrane movement of substances; GO:0046933:proton-transporting ATP synthase activity, rotational mechanism; GO:0046961:proton-transporting ATPase activity, rotational mechanism	-
TR9153|c1_g1_i1	17	0.145	17	0.185	13	0.132	0.138	N	0.45	SignalP-noTM	NA	NA	Minc06048	GO:0000003:reproduction; GO:0002119:nematode larval development; GO:0006915:apoptotic process; GO:0008340:determination of adult lifespan; GO:0009792:embryo development ending in birth or egg hatching; GO:0015986:ATP synthesis coupled proton transport; GO:0015991:ATP hydrolysis coupled proton transport; GO:0015992:proton transport; GO:0040007:growth; GO:0040010:positive regulation of growth rate;…	GO:0033178:proton-transporting two-sector ATPase complex, catalytic domain; GO:0045261:proton-transporting ATP synthase complex, catalytic core F(1)	GO:0005524:ATP binding; GO:0016820:hydrolase activity, acting on acid anhydrides, catalyzing transmembrane movement of substances; GO:0046933:proton-transporting ATP synthase activity, rotational mechanism; GO:0046961:proton-transporting ATPase activity, rotational mechanism	-
TR10010|c0_g1_i1	70	0.104	70	0.118	36	0.096	0.1	N	0.45	SignalP-noTM	NA	NA	Minc06050a	-	-	-	-
TR41633|c0_g1_i1	29	0.132	29	0.191	3	0.136	0.134	N	0.45	SignalP-noTM	NA	NA	Minc06050a	-	-	-	-
TR35213|c0_g1_i1	25	0.705	25	0.982	15	0.942	0.833	Y	0.45	SignalP-noTM	24-25	TLA-AM	Minc06258	GO:0005975:carbohydrate metabolic process	-	-	-
TR13882|c0_g1_i1	22	0.16	22	0.233	1	0.139	0.148	N	0.45	SignalP-noTM	NA	NA	Minc06535	GO:0000003:reproduction; GO:0002119:nematode larval development; GO:0006412:translation; GO:0006898:receptor-mediated endocytosis; GO:0006915:apoptotic process; GO:0009792:embryo development ending in birth or egg hatching; GO:0032940:secretion by cell; GO:0040010:positive regulation of growth rate	GO:0005840:ribosome	GO:0003735:structural constituent of ribosome	-
TR13882|c0_g1_i1	8	0.108	12	0.117	27	0.103	0.105	N	0.45	SignalP-noTM	NA	NA	Minc06535	GO:0000003:reproduction; GO:0002119:nematode larval development; GO:0006412:translation; GO:0006898:receptor-mediated endocytosis; GO:0006915:apoptotic process; GO:0009792:embryo development ending in birth or egg hatching; GO:0032940:secretion by cell; GO:0040010:positive regulation of growth rate	GO:0005840:ribosome	GO:0003735:structural constituent of ribosome	-
TR26383|c0_g1_i1	60	0.107	12	0.117	1	0.096	0.101	N	0.45	SignalP-noTM	NA	NA	Minc06620	GO:0000003:reproduction; GO:0002119:nematode larval development; GO:0006412:translation; GO:0006915:apoptotic process; GO:0009792:embryo development ending in birth or egg hatching; GO:0040007:growth; GO:0040010:positive regulation of growth rate	GO:0015934:large ribosomal subunit	GO:0003723:RNA binding; GO:0003735:structural constituent of ribosome	-
TR42164|c0_g1_i1	24	0.109	13	0.125	1	0.105	0.107	N	0.45	SignalP-noTM	NA	NA	Minc06620	GO:0000003:reproduction; GO:0002119:nematode larval development; GO:0006412:translation; GO:0006915:apoptotic process; GO:0009792:embryo development ending in birth or egg hatching; GO:0040007:growth; GO:0040010:positive regulation of growth rate	GO:0015934:large ribosomal subunit	GO:0003723:RNA binding; GO:0003735:structural constituent of ribosome	-
TR42164|c0_g1_i1	42	0.184	12	0.437	1	0.298	0.23	N	0.5	SignalP-TM	NA	NA	Minc06620	GO:0000003:reproduction; GO:0002119:nematode larval development; GO:0006412:translation; GO:0006915:apoptotic process; GO:0009792:embryo development ending in birth or egg hatching; GO:0040007:growth; GO:0040010:positive regulation of growth rate	GO:0015934:large ribosomal subunit	GO:0003723:RNA binding; GO:0003735:structural constituent of ribosome	-
TR41236|c0_g1_i1	26	0.151	26	0.211	22	0.157	0.153	N	0.5	SignalP-TM	NA	NA	Minc06730	-	-	-	-
TR2945|c1_g1_i1	24	0.115	24	0.119	20	0.103	0.108	N	0.45	SignalP-noTM	NA	NA	Minc06773a	-	-	-	-
TR2945|c1_g1_i1	57	0.136	14	0.203	2	0.154	0.146	N	0.45	SignalP-noTM	NA	NA	Minc06773a	-	-	-	-
TR37172|c0_g1_i1	20	0.124	11	0.187	1	0.116	0.12	N	0.45	SignalP-noTM	NA	NA	Minc06813	-	-	GO:0003824:catalytic activity	-
TR26409|c1_g2_i1	70	0.104	57	0.116	35	0.094	0.099	N	0.45	SignalP-noTM	NA	NA	Minc06996	GO:0000003:reproduction; GO:0002119:nematode larval development; GO:0006412:translation; GO:0008340:determination of adult lifespan; GO:0009408:response to heat; GO:0009792:embryo development ending in birth or egg hatching; GO:0010171:body morphogenesis; GO:0040007:growth	GO:0005622:intracellular; GO:0005840:ribosome	GO:0003735:structural constituent of ribosome; GO:0019843:rRNA binding	-
TR13349|c0_g1_i1	33	0.764	33	0.886	30	0.644	0.699	Y	0.45	SignalP-noTM	32-33	SSA-DP	Minc06998a	-	-	-	-
TR28043|c0_g1_i1	43	0.113	13	0.175	46	0.116	0.114	N	0.45	SignalP-noTM	NA	NA	Minc07126	GO:0000003:reproduction; GO:0002119:nematode larval development; GO:0006412:translation; GO:0009792:embryo development ending in birth or egg hatching; GO:0010171:body morphogenesis; GO:0040007:growth; GO:0040017:positive regulation of locomotion	GO:0005622:intracellular; GO:0005840:ribosome	GO:0003735:structural constituent of ribosome	-
TR43426|c0_g1_i7	20	0.579	20	0.695	5	0.543	0.564	Y	0.5	SignalP-TM	19-20	TNG-FN	Minc07367	-	GO:0005783:endoplasmic reticulum; GO:0016021:integral component of membrane	-	-
TR12917|c0_g1_i1	29	0.134	12	0.187	2	0.145	0.14	N	0.45	SignalP-noTM	NA	NA	Minc07696	GO:0000003:reproduction; GO:0002119:nematode larval development; GO:0006412:translation; GO:0009792:embryo development ending in birth or egg hatching; GO:0040007:growth; GO:0040010:positive regulation of growth rate; GO:0040017:positive regulation of locomotion	GO:0005622:intracellular; GO:0005840:ribosome	GO:0003735:structural constituent of ribosome	-
TR23902|c0_g6_i7	22	0.104	50	0.111	20	0.099	0.101	N	0.45	SignalP-noTM	NA	NA	Minc07716	GO:0000003:reproduction; GO:0002119:nematode larval development; GO:0009792:embryo development ending in birth or egg hatching; GO:0040007:growth	-	GO:0005515:protein binding	-
TR44070|c0_g1_i2	29	0.105	29	0.12	2	0.097	0.101	N	0.45	SignalP-noTM	NA	NA	Minc07746	GO:0007165:signal transduction	GO:0000159:protein phosphatase type 2A complex	GO:0008601:protein phosphatase type 2A regulator activity	-
TR1764|c0_g1_i1	28	0.616	28	0.698	1	0.541	0.586	Y	0.5	SignalP-TM	27-28	CNS-SR	Minc07855	-	-	-	-
TR25169|c0_g1_i1	51	0.104	64	0.111	58	0.095	0.099	N	0.45	SignalP-noTM	NA	NA	Minc07978	GO:0000003:reproduction; GO:0002119:nematode larval development; GO:0006412:translation; GO:0009792:embryo development ending in birth or egg hatching; GO:0040007:growth	GO:0005622:intracellular; GO:0005840:ribosome	GO:0003735:structural constituent of ribosome	-
TR42115|c0_g1_i1	24	0.119	11	0.156	1	0.114	0.116	N	0.45	SignalP-noTM	NA	NA	Minc07978	GO:0000003:reproduction; GO:0002119:nematode larval development; GO:0006412:translation; GO:0009792:embryo development ending in birth or egg hatching; GO:0040007:growth	GO:0005622:intracellular; GO:0005840:ribosome	GO:0003735:structural constituent of ribosome	-
TR42857|c5_g1_i1	28	0.106	53	0.111	41	0.098	0.102	N	0.45	SignalP-noTM	NA	NA	Minc07997	GO:0007186:G-protein coupled receptor signaling pathway	GO:0016021:integral component of membrane	GO:0004930:G-protein coupled receptor activity	-
TR29678|c0_g2_i1	52	0.111	11	0.143	2	0.115	0.113	N	0.45	SignalP-noTM	NA	NA	Minc08040	GO:0000003:reproduction; GO:0000910:cytokinesis; GO:0002119:nematode larval development; GO:0006412:translation; GO:0006915:apoptotic process; GO:0008340:determination of adult lifespan; GO:0008406:gonad development; GO:0009792:embryo development ending in birth or egg hatching; GO:0016477:cell migration; GO:0040007:growth; GO:0051301:cell division	GO:0005622:intracellular; GO:0005840:ribosome	GO:0003735:structural constituent of ribosome	-
TR20164|c0_g1_i1	69	0.107	44	0.114	22	0.103	0.105	N	0.45	SignalP-noTM	NA	NA	Minc08283a	-	-	-	-
TR20164|c0_g1_i1	32	0.118	32	0.136	28	0.104	0.11	N	0.45	SignalP-noTM	NA	NA	Minc08283a	-	-	-	-
TR20164|c0_g1_i1	54	0.217	11	0.553	1	0.34	0.283	N	0.45	SignalP-noTM	NA	NA	Minc08283a	-	-	-	-
TR20164|c0_g1_i2	69	0.107	44	0.114	22	0.103	0.105	N	0.45	SignalP-noTM	NA	NA	Minc08283a	-	-	-	-
TR20164|c0_g1_i2	36	0.112	57	0.141	33	0.108	0.11	N	0.45	SignalP-noTM	NA	NA	Minc08283a	-	-	-	-
TR25469|c0_g2_i9	24	0.151	24	0.268	13	0.199	0.177	N	0.45	SignalP-noTM	NA	NA	Minc08411	GO:0006511:ubiquitin-dependent protein catabolic process	-	-	-
TR28663|c1_g1_i4	24	0.473	24	0.761	14	0.577	0.529	Y	0.45	SignalP-noTM	23-24	IMS-EE	Minc08411	GO:0006511:ubiquitin-dependent protein catabolic process	-	-	-
TR28663|c1_g1_i4	12	0.108	12	0.118	11	0.107	0.107	N	0.45	SignalP-noTM	NA	NA	Minc08411	GO:0006511:ubiquitin-dependent protein catabolic process	-	-	-
TR9535|c0_g1_i1	30	0.132	30	0.191	2	0.115	0.123	N	0.45	SignalP-noTM	NA	NA	Minc08424	GO:0000003:reproduction; GO:0000281:mitotic cytokinesis; GO:0002119:nematode larval development; GO:0006997:nucleus organization; GO:0007411:axon guidance; GO:0008045:motor neuron axon guidance; GO:0009792:embryo development ending in birth or egg hatching; GO:0018991:oviposition; GO:0030334:regulation of cell migration; GO:0033365:protein localization to organelle; GO:0040007:growth; GO:0040010:…	GO:0000776:kinetochore; GO:0005635:nuclear envelope; GO:0005737:cytoplasm; GO:0005813:centrosome; GO:0030424:axon; GO:0030426:growth cone; GO:0044297:cell body	GO:0005515:protein binding	-
TR2085|c0_g2_i1	24	0.141	24	0.163	3	0.125	0.132	N	0.45	SignalP-noTM	NA	NA	Minc08424	GO:0000003:reproduction; GO:0000281:mitotic cytokinesis; GO:0002119:nematode larval development; GO:0006997:nucleus organization; GO:0007411:axon guidance; GO:0008045:motor neuron axon guidance; GO:0009792:embryo development ending in birth or egg hatching; GO:0018991:oviposition; GO:0030334:regulation of cell migration; GO:0033365:protein localization to organelle; GO:0040007:growth; GO:0040010:…	GO:0000776:kinetochore; GO:0005635:nuclear envelope; GO:0005737:cytoplasm; GO:0005813:centrosome; GO:0030424:axon; GO:0030426:growth cone; GO:0044297:cell body	GO:0005515:protein binding	-
TR2085|c0_g2_i1	53	0.115	53	0.124	3	0.095	0.104	N	0.45	SignalP-noTM	NA	NA	Minc08424	GO:0000003:reproduction; GO:0000281:mitotic cytokinesis; GO:0002119:nematode larval development; GO:0006997:nucleus organization; GO:0007411:axon guidance; GO:0008045:motor neuron axon guidance; GO:0009792:embryo development ending in birth or egg hatching; GO:0018991:oviposition; GO:0030334:regulation of cell migration; GO:0033365:protein localization to organelle; GO:0040007:growth; GO:0040010:…	GO:0000776:kinetochore; GO:0005635:nuclear envelope; GO:0005737:cytoplasm; GO:0005813:centrosome; GO:0030424:axon; GO:0030426:growth cone; GO:0044297:cell body	GO:0005515:protein binding	-
TR2085|c1_g1_i1	25	0.147	25	0.153	23	0.124	0.134	N	0.45	SignalP-noTM	NA	NA	Minc08424	GO:0000003:reproduction; GO:0000281:mitotic cytokinesis; GO:0002119:nematode larval development; GO:0006997:nucleus organization; GO:0007411:axon guidance; GO:0008045:motor neuron axon guidance; GO:0009792:embryo development ending in birth or egg hatching; GO:0018991:oviposition; GO:0030334:regulation of cell migration; GO:0033365:protein localization to organelle; GO:0040007:growth; GO:0040010:…	GO:0000776:kinetochore; GO:0005635:nuclear envelope; GO:0005737:cytoplasm; GO:0005813:centrosome; GO:0030424:axon; GO:0030426:growth cone; GO:0044297:cell body	GO:0005515:protein binding	-
TR13411|c0_g1_i1	22	0.11	22	0.17	12	0.112	0.111	N	0.45	SignalP-noTM	NA	NA	Minc08424	GO:0000003:reproduction; GO:0000281:mitotic cytokinesis; GO:0002119:nematode larval development; GO:0006997:nucleus organization; GO:0007411:axon guidance; GO:0008045:motor neuron axon guidance; GO:0009792:embryo development ending in birth or egg hatching; GO:0018991:oviposition; GO:0030334:regulation of cell migration; GO:0033365:protein localization to organelle; GO:0040007:growth; GO:0040010:…	GO:0000776:kinetochore; GO:0005635:nuclear envelope; GO:0005737:cytoplasm; GO:0005813:centrosome; GO:0030424:axon; GO:0030426:growth cone; GO:0044297:cell body	GO:0005515:protein binding	-
TR11899|c0_g1_i7	21	0.113	21	0.119	25	0.098	0.105	N	0.45	SignalP-noTM	NA	NA	Minc08440	GO:0002119:nematode larval development; GO:0006898:receptor-mediated endocytosis; GO:0009792:embryo development ending in birth or egg hatching; GO:0019915:lipid storage; GO:0040007:growth; GO:0040010:positive regulation of growth rate; GO:0040011:locomotion; GO:0040017:positive regulation of locomotion; GO:0051729:germline cell cycle switching, mitotic to meiotic cell cycle	GO:0001891:phagocytic cup; GO:0005737:cytoplasm; GO:0005886:plasma membrane; GO:0031143:pseudopodium; GO:0031410:cytoplasmic vesicle; GO:0032009:early phagosome	-	-
TR10530|c0_g1_i1	40	0.108	40	0.173	33	0.096	0.101	N	0.45	SignalP-noTM	NA	NA	Minc08623	-	-	-	-
TR12374|c0_g1_i5	63	0.106	39	0.113	19	0.097	0.101	N	0.45	SignalP-noTM	NA	NA	Minc08623	-	-	-	-
TR22182|c1_g1_i1	25	0.163	12	0.288	8	0.245	0.208	N	0.45	SignalP-noTM	NA	NA	Minc08976	GO:0006414:translational elongation; GO:0009792:embryo development ending in birth or egg hatching	GO:0005622:intracellular; GO:0005840:ribosome	GO:0003735:structural constituent of ribosome	-
TR24236|c0_g1_i1	35	0.103	45	0.106	26	0.095	0.099	N	0.45	SignalP-noTM	NA	NA	Minc08977	GO:0006412:translation; GO:0009792:embryo development ending in birth or egg hatching	GO:0005622:intracellular; GO:0005840:ribosome; GO:0015934:large ribosomal subunit	GO:0003735:structural constituent of ribosome	-
TR24236|c0_g1_i1	65	0.103	24	0.116	12	0.1	0.102	N	0.45	SignalP-noTM	NA	NA	Minc08977	GO:0006412:translation; GO:0009792:embryo development ending in birth or egg hatching	GO:0005622:intracellular; GO:0005840:ribosome; GO:0015934:large ribosomal subunit	GO:0003735:structural constituent of ribosome	-
TR14120|c1_g1_i1	29	0.517	29	0.656	27	0.356	0.453	N	0.5	SignalP-TM	NA	NA	Minc09142	GO:0006355:regulation of transcription, DNA-templated; GO:0043401:steroid hormone mediated signaling pathway	GO:0005634:nucleus	GO:0043565:sequence-specific DNA binding	-
TR1717|c0_g1_i3	46	0.105	12	0.112	1	0.098	0.101	N	0.45	SignalP-noTM	NA	NA	Minc09224	GO:0007017:microtubule-based process	GO:0005874:microtubule	GO:0003924:GTPase activity; GO:0005200:structural constituent of cytoskeleton; GO:0005525:GTP binding	-
TR1717|c0_g1_i3	25	0.108	25	0.116	31	0.092	0.1	N	0.45	SignalP-noTM	NA	NA	Minc09224	GO:0007017:microtubule-based process	GO:0005874:microtubule	GO:0003924:GTPase activity; GO:0005200:structural constituent of cytoskeleton; GO:0005525:GTP binding	-
TR1743|c1_g2_i1	54	0.172	11	0.339	3	0.27	0.225	N	0.45	SignalP-noTM	NA	NA	Minc09224	GO:0007017:microtubule-based process	GO:0005874:microtubule	GO:0003924:GTPase activity; GO:0005200:structural constituent of cytoskeleton; GO:0005525:GTP binding	-
TR1743|c1_g2_i1	23	0.119	61	0.194	48	0.111	0.115	N	0.45	SignalP-noTM	NA	NA	Minc09224	GO:0007017:microtubule-based process	GO:0005874:microtubule	GO:0003924:GTPase activity; GO:0005200:structural constituent of cytoskeleton; GO:0005525:GTP binding	-
TR37273|c0_g1_i2	36	0.112	12	0.13	6	0.112	0.112	N	0.45	SignalP-noTM	NA	NA	Minc09224	GO:0007017:microtubule-based process	GO:0005874:microtubule	GO:0003924:GTPase activity; GO:0005200:structural constituent of cytoskeleton; GO:0005525:GTP binding	-
TR37273|c0_g1_i2	25	0.108	25	0.116	31	0.092	0.1	N	0.45	SignalP-noTM	NA	NA	Minc09224	GO:0007017:microtubule-based process	GO:0005874:microtubule	GO:0003924:GTPase activity; GO:0005200:structural constituent of cytoskeleton; GO:0005525:GTP binding	-
TR16992|c0_g2_i7	20	0.112	20	0.12	54	0.081	0.095	N	0.45	SignalP-noTM	NA	NA	Minc09252	GO:0001703:gastrulation with mouth forming first; GO:0009792:embryo development ending in birth or egg hatching	-	GO:0008270:zinc ion binding	-
TR33536|c0_g1_i1	22	0.319	22	0.283	21	0.2	0.255	N	0.45	SignalP-noTM	NA	NA	Minc09511	GO:0000003:reproduction; GO:0000910:cytokinesis; GO:0002119:nematode larval development; GO:0006898:receptor-mediated endocytosis; GO:0006915:apoptotic process; GO:0006936:muscle contraction; GO:0009790:embryo development; GO:0009792:embryo development ending in birth or egg hatching; GO:0030240:skeletal muscle thin filament assembly; GO:0030728:ovulation; GO:0040010:positive regulation of growth…	GO:0043292:contractile fiber	GO:0005509:calcium ion binding	-
TR11795|c0_g1_i1	42	0.104	59	0.13	48	0.099	0.101	N	0.45	SignalP-noTM	NA	NA	Minc09580	GO:0000003:reproduction; GO:0002119:nematode larval development; GO:0006412:translation; GO:0006915:apoptotic process; GO:0007413:axonal fasciculation; GO:0009792:embryo development ending in birth or egg hatching; GO:0040007:growth; GO:0040010:positive regulation of growth rate; GO:0040011:locomotion	GO:0005622:intracellular; GO:0005840:ribosome; GO:0015934:large ribosomal subunit	GO:0003735:structural constituent of ribosome	-
TR19685|c0_g1_i1	42	0.105	42	0.109	48	0.098	0.101	N	0.45	SignalP-noTM	NA	NA	Minc09580	GO:0000003:reproduction; GO:0002119:nematode larval development; GO:0006412:translation; GO:0006915:apoptotic process; GO:0007413:axonal fasciculation; GO:0009792:embryo development ending in birth or egg hatching; GO:0040007:growth; GO:0040010:positive regulation of growth rate; GO:0040011:locomotion	GO:0005622:intracellular; GO:0005840:ribosome; GO:0015934:large ribosomal subunit	GO:0003735:structural constituent of ribosome	-
TR15215|c0_g1_i1	50	0.106	12	0.112	1	0.095	0.1	N	0.45	SignalP-noTM	NA	NA	Minc09642	GO:0000003:reproduction; GO:0002119:nematode larval development; GO:0006412:translation; GO:0006915:apoptotic process; GO:0009792:embryo development ending in birth or egg hatching; GO:0032502:developmental process; GO:0040007:growth	GO:0005840:ribosome; GO:0015935:small ribosomal subunit	GO:0003723:RNA binding; GO:0003735:structural constituent of ribosome	-
TR15215|c0_g1_i1	16	0.111	31	0.148	14	0.109	0.11	N	0.45	SignalP-noTM	NA	NA	Minc09642	GO:0000003:reproduction; GO:0002119:nematode larval development; GO:0006412:translation; GO:0006915:apoptotic process; GO:0009792:embryo development ending in birth or egg hatching; GO:0032502:developmental process; GO:0040007:growth	GO:0005840:ribosome; GO:0015935:small ribosomal subunit	GO:0003723:RNA binding; GO:0003735:structural constituent of ribosome	-
TR41917|c0_g7_i11	36	0.58	36	0.946	20	0.796	0.696	Y	0.45	SignalP-noTM	35-36	VKA-QY	Minc09759	-	-	-	-
TR21171|c0_g1_i1	22	0.104	69	0.113	56	0.098	0.101	N	0.45	SignalP-noTM	NA	NA	Minc09778	GO:0000003:reproduction; GO:0002119:nematode larval development; GO:0006412:translation; GO:0006915:apoptotic process; GO:0008340:determination of adult lifespan; GO:0009792:embryo development ending in birth or egg hatching; GO:0040007:growth	GO:0005622:intracellular; GO:0005840:ribosome	GO:0003735:structural constituent of ribosome	-
TR21171|c0_g1_i1	22	0.175	22	0.265	12	0.176	0.175	N	0.45	SignalP-noTM	NA	NA	Minc09778	GO:0000003:reproduction; GO:0002119:nematode larval development; GO:0006412:translation; GO:0006915:apoptotic process; GO:0008340:determination of adult lifespan; GO:0009792:embryo development ending in birth or egg hatching; GO:0040007:growth	GO:0005622:intracellular; GO:0005840:ribosome	GO:0003735:structural constituent of ribosome	-
TR1715|c0_g1_i2	15	0.197	15	0.322	12	0.216	0.205	N	0.5	SignalP-TM	NA	NA	Minc09790	GO:0006817:phosphate ion transport	GO:0016020:membrane	GO:0005315:inorganic phosphate transmembrane transporter activity	-
TR1715|c0_g1_i2	33	0.114	33	0.15	31	0.108	0.111	N	0.45	SignalP-noTM	NA	NA	Minc09790	GO:0006817:phosphate ion transport	GO:0016020:membrane	GO:0005315:inorganic phosphate transmembrane transporter activity	-
TR21135|c0_g1_i1	54	0.112	49	0.13	35	0.107	0.109	N	0.45	SignalP-noTM	NA	NA	Minc09871	GO:0000003:reproduction; GO:0002119:nematode larval development; GO:0006412:translation; GO:0006915:apoptotic process; GO:0009792:embryo development ending in birth or egg hatching; GO:0040007:growth	GO:0005622:intracellular; GO:0005840:ribosome	GO:0003735:structural constituent of ribosome	-
TR38963|c0_g1_i1	34	0.156	34	0.412	6	0.209	0.185	N	0.45	SignalP-noTM	NA	NA	Minc09951a	-	-	-	-
TR38963|c0_g1_i1	30	0.112	30	0.118	1	0.098	0.104	N	0.45	SignalP-noTM	NA	NA	Minc09951a	-	-	-	-
TR40830|c0_g1_i1	37	0.143	37	0.305	32	0.159	0.152	N	0.45	SignalP-noTM	NA	NA	Minc09951a	-	-	-	-
TR40830|c0_g1_i1	32	0.11	32	0.117	55	0.098	0.104	N	0.45	SignalP-noTM	NA	NA	Minc09951a	-	-	-	-
TR1568|c0_g1_i1	18	0.208	18	0.346	11	0.288	0.24	N	0.5	SignalP-TM	NA	NA	Minc09951a	-	-	-	-
TR1568|c0_g1_i1	24	0.201	24	0.346	19	0.21	0.206	N	0.45	SignalP-noTM	NA	NA	Minc09951a	-	-	-	-
TR15443|c0_g1_i1	69	0.105	69	0.114	20	0.097	0.101	N	0.45	SignalP-noTM	NA	NA	Minc09990a	GO:0000003:reproduction; GO:0002119:nematode larval development; GO:0009792:embryo development ending in birth or egg hatching; GO:0040007:growth; GO:0040010:positive regulation of growth rate	-	-	-
TR27977|c0_g1_i1	34	0.144	34	0.142	3	0.112	0.127	N	0.45	SignalP-noTM	NA	NA	Minc09990a	GO:0000003:reproduction; GO:0002119:nematode larval development; GO:0009792:embryo development ending in birth or egg hatching; GO:0040007:growth; GO:0040010:positive regulation of growth rate	-	-	-
TR8141|c1_g3_i1	21	0.107	48	0.116	37	0.097	0.102	N	0.45	SignalP-noTM	NA	NA	Minc10253	GO:0000003:reproduction; GO:0002119:nematode larval development; GO:0006898:receptor-mediated endocytosis; GO:0040007:growth; GO:0040010:positive regulation of growth rate	GO:0005634:nucleus	GO:0005525:GTP binding	-
TR36690|c1_g1_i2	33	0.505	33	0.912	19	0.75	0.637	Y	0.45	SignalP-noTM	32-33	FNC-EG	Minc10369	-	-	GO:0005515:protein binding	-
TR18808|c0_g2_i4	30	0.105	30	0.112	25	0.097	0.101	N	0.45	SignalP-noTM	NA	NA	Minc10491	-	-	-	-
TR12022|c0_g1_i1	47	0.249	11	0.782	3	0.581	0.428	N	0.45	SignalP-noTM	NA	NA	Minc10512	-	-	-	-
TR39165|c0_g1_i5	67	0.106	70	0.115	55	0.098	0.102	N	0.45	SignalP-noTM	NA	NA	Minc10598	-	-	-	-
TR5483|c0_g1_i4	34	0.104	56	0.114	37	0.097	0.1	N	0.45	SignalP-noTM	NA	NA	Minc10621c	GO:0008152:metabolic process; GO:0055114:oxidation-reduction process	-	GO:0016491:oxidoreductase activity	-
TR31233|c0_g1_i1	28	0.124	28	0.141	2	0.118	0.12	N	0.45	SignalP-noTM	NA	NA	Minc10921	GO:0000003:reproduction; GO:0002119:nematode larval development; GO:0006412:translation; GO:0006915:apoptotic process; GO:0009792:embryo development ending in birth or egg hatching; GO:0018996:molting cycle, collagen and cuticulin-based cuticle; GO:0040007:growth; GO:0040010:positive regulation of growth rate; GO:0040035:hermaphrodite genitalia development	GO:0005622:intracellular; GO:0005840:ribosome; GO:0015935:small ribosomal subunit	GO:0003735:structural constituent of ribosome	-
TR2142|c1_g1_i1	24	0.117	24	0.133	4	0.1	0.108	N	0.45	SignalP-noTM	NA	NA	Minc10931a	-	-	-	-
TR2142|c1_g1_i1	70	0.32	25	0.803	1	0.525	0.431	N	0.45	SignalP-noTM	NA	NA	Minc10931a	-	-	-	-
TR41789|c0_g1_i1	29	0.108	29	0.141	10	0.104	0.106	N	0.45	SignalP-noTM	NA	NA	Minc11005	GO:0000003:reproduction; GO:0002119:nematode larval development; GO:0008340:determination of adult lifespan; GO:0009792:embryo development ending in birth or egg hatching; GO:0010171:body morphogenesis; GO:0018996:molting cycle, collagen and cuticulin-based cuticle; GO:0019915:lipid storage; GO:0040007:growth; GO:0040010:positive regulation of growth rate; GO:0040011:locomotion; GO:0040035:hermap…	-	-	-
TR41789|c0_g1_i1	17	0.194	17	0.388	13	0.263	0.222	N	0.5	SignalP-TM	NA	NA	Minc11005	GO:0000003:reproduction; GO:0002119:nematode larval development; GO:0008340:determination of adult lifespan; GO:0009792:embryo development ending in birth or egg hatching; GO:0010171:body morphogenesis; GO:0018996:molting cycle, collagen and cuticulin-based cuticle; GO:0019915:lipid storage; GO:0040007:growth; GO:0040010:positive regulation of growth rate; GO:0040011:locomotion; GO:0040035:hermap…	-	-	-
TR23921|c4_g4_i11	24	0.221	24	0.488	12	0.348	0.272	N	0.5	SignalP-TM	NA	NA	Minc11136	-	-	GO:0005515:protein binding	-
TR23921|c4_g4_i12	30	0.113	30	0.128	37	0.095	0.103	N	0.45	SignalP-noTM	NA	NA	Minc11139	-	-	GO:0005515:protein binding	-
TR3269|c2_g3_i1	26	0.117	26	0.13	1	0.106	0.111	N	0.45	SignalP-noTM	NA	NA	Minc11139	-	-	GO:0005515:protein binding	-
TR34134|c0_g2_i1	20	0.105	12	0.11	1	0.095	0.1	N	0.45	SignalP-noTM	NA	NA	Minc11329	GO:0000003:reproduction; GO:0002119:nematode larval development; GO:0006412:translation; GO:0006915:apoptotic process; GO:0009792:embryo development ending in birth or egg hatching; GO:0040007:growth	GO:0005622:intracellular; GO:0005840:ribosome	GO:0003735:structural constituent of ribosome	-
TR35126|c0_g2_i1	32	0.151	32	0.311	30	0.126	0.138	N	0.45	SignalP-noTM	NA	NA	Minc11419	GO:0006486:protein glycosylation	GO:0016020:membrane	GO:0008417:fucosyltransferase activity	-
TR12385|c0_g1_i1	57	0.108	57	0.114	52	0.1	0.103	N	0.45	SignalP-noTM	NA	NA	Minc11536	GO:0000003:reproduction; GO:0002119:nematode larval development; GO:0006412:translation; GO:0006915:apoptotic process; GO:0009792:embryo development ending in birth or egg hatching; GO:0018996:molting cycle, collagen and cuticulin-based cuticle; GO:0040007:growth; GO:0040010:positive regulation of growth rate; GO:0040018:positive regulation of multicellular organism growth	GO:0005622:intracellular; GO:0005840:ribosome	GO:0003735:structural constituent of ribosome	-
TR12385|c0_g1_i1	26	0.291	26	0.269	1	0.195	0.239	N	0.45	SignalP-noTM	NA	NA	Minc11536	GO:0000003:reproduction; GO:0002119:nematode larval development; GO:0006412:translation; GO:0006915:apoptotic process; GO:0009792:embryo development ending in birth or egg hatching; GO:0018996:molting cycle, collagen and cuticulin-based cuticle; GO:0040007:growth; GO:0040010:positive regulation of growth rate; GO:0040018:positive regulation of multicellular organism growth	GO:0005622:intracellular; GO:0005840:ribosome	GO:0003735:structural constituent of ribosome	-
TR21200|c0_g1_i1	67	0.129	67	0.186	1	0.106	0.117	N	0.45	SignalP-noTM	NA	NA	Minc11882	GO:0000003:reproduction; GO:0002119:nematode larval development; GO:0006412:translation; GO:0006915:apoptotic process; GO:0009792:embryo development ending in birth or egg hatching; GO:0040007:growth; GO:0040010:positive regulation of growth rate	GO:0005840:ribosome	GO:0003735:structural constituent of ribosome	-
TR21200|c0_g1_i1	31	0.268	31	0.532	29	0.303	0.287	N	0.45	SignalP-noTM	NA	NA	Minc11882	GO:0000003:reproduction; GO:0002119:nematode larval development; GO:0006412:translation; GO:0006915:apoptotic process; GO:0009792:embryo development ending in birth or egg hatching; GO:0040007:growth; GO:0040010:positive regulation of growth rate	GO:0005840:ribosome	GO:0003735:structural constituent of ribosome	-
TR32945|c0_g1_i1	28	0.118	13	0.154	1	0.115	0.116	N	0.45	SignalP-noTM	NA	NA	Minc11882	GO:0000003:reproduction; GO:0002119:nematode larval development; GO:0006412:translation; GO:0006915:apoptotic process; GO:0009792:embryo development ending in birth or egg hatching; GO:0040007:growth; GO:0040010:positive regulation of growth rate	GO:0005840:ribosome	GO:0003735:structural constituent of ribosome	-
TR32945|c0_g1_i1	34	0.105	34	0.123	45	0.097	0.101	N	0.45	SignalP-noTM	NA	NA	Minc11882	GO:0000003:reproduction; GO:0002119:nematode larval development; GO:0006412:translation; GO:0006915:apoptotic process; GO:0009792:embryo development ending in birth or egg hatching; GO:0040007:growth; GO:0040010:positive regulation of growth rate	GO:0005840:ribosome	GO:0003735:structural constituent of ribosome	-
TR40184|c0_g1_i1	21	0.126	21	0.278	18	0.132	0.129	N	0.45	SignalP-noTM	NA	NA	Minc12105	GO:0000003:reproduction; GO:0002119:nematode larval development; GO:0006412:translation; GO:0006915:apoptotic process; GO:0009792:embryo development ending in birth or egg hatching; GO:0040007:growth; GO:0040010:positive regulation of growth rate	GO:0005622:intracellular; GO:0005840:ribosome; GO:0015934:large ribosomal subunit	GO:0003735:structural constituent of ribosome	-
TR1375|c0_g1_i1	51	0.11	16	0.151	11	0.115	0.113	N	0.45	SignalP-noTM	NA	NA	Minc12105	GO:0000003:reproduction; GO:0002119:nematode larval development; GO:0006412:translation; GO:0006915:apoptotic process; GO:0009792:embryo development ending in birth or egg hatching; GO:0040007:growth; GO:0040010:positive regulation of growth rate	GO:0005622:intracellular; GO:0005840:ribosome; GO:0015934:large ribosomal subunit	GO:0003735:structural constituent of ribosome	-
TR27755|c0_g2_i1	33	0.105	70	0.11	17	0.097	0.101	N	0.45	SignalP-noTM	NA	NA	Minc12483a	-	-	-	-
TR27755|c0_g2_i1	19	0.17	19	0.384	15	0.246	0.211	N	0.45	SignalP-noTM	NA	NA	Minc12483a	-	-	-	-
TR16210|c0_g1_i1	34	0.258	34	0.585	1	0.336	0.3	N	0.45	SignalP-noTM	NA	NA	Minc12537	GO:0000003:reproduction; GO:0002119:nematode larval development; GO:0006412:translation; GO:0040007:growth	GO:0005622:intracellular; GO:0005840:ribosome	GO:0003735:structural constituent of ribosome	-
TR16210|c0_g1_i1	35	0.121	35	0.149	34	0.103	0.111	N	0.45	SignalP-noTM	NA	NA	Minc12537	GO:0000003:reproduction; GO:0002119:nematode larval development; GO:0006412:translation; GO:0040007:growth	GO:0005622:intracellular; GO:0005840:ribosome	GO:0003735:structural constituent of ribosome	-
TR20393|c0_g1_i1	46	0.137	48	0.232	3	0.109	0.126	N	0.5	SignalP-TM	NA	NA	Minc12537	GO:0000003:reproduction; GO:0002119:nematode larval development; GO:0006412:translation; GO:0040007:growth	GO:0005622:intracellular; GO:0005840:ribosome	GO:0003735:structural constituent of ribosome	-
TR20393|c0_g1_i1	35	0.121	35	0.149	34	0.103	0.111	N	0.45	SignalP-noTM	NA	NA	Minc12537	GO:0000003:reproduction; GO:0002119:nematode larval development; GO:0006412:translation; GO:0040007:growth	GO:0005622:intracellular; GO:0005840:ribosome	GO:0003735:structural constituent of ribosome	-
TR34364|c1_g1_i1	11	0.105	67	0.113	46	0.097	0.101	N	0.45	SignalP-noTM	NA	NA	Minc12875	-	-	-	-
TR5908|c1_g1_i1	44	0.106	44	0.11	29	0.092	0.101	N	0.5	SignalP-TM	NA	NA	Minc12915	-	-	-	-
TR2095|c0_g2_i2	48	0.259	48	0.313	37	0.143	0.213	N	0.5	SignalP-TM	NA	NA	Minc12972	-	-	-	-
TR12231|c1_g2_i1	33	0.139	33	0.131	13	0.104	0.12	N	0.45	SignalP-noTM	NA	NA	Minc13172	GO:0006097:glyoxylate cycle; GO:0008152:metabolic process; GO:0008340:determination of adult lifespan; GO:0019752:carboxylic acid metabolic process	GO:0005739:mitochondrion	GO:0004474:malate synthase activity	PATHWAY: Carbohydrate metabolism; glyoxylate cycle; (S)-malate from isocitrate: step 1/2.; PATHWAY: Carbohydrate metabolism; glyoxylate cycle; (S)-malate from isocitrate: step 2/2.
TR25272|c0_g1_i1	42	0.108	28	0.13	13	0.105	0.106	N	0.45	SignalP-noTM	NA	NA	Minc13463	GO:0000003:reproduction; GO:0006412:translation; GO:0006898:receptor-mediated endocytosis	GO:0005622:intracellular; GO:0005840:ribosome	GO:0003735:structural constituent of ribosome	-
TR39030|c0_g1_i1	39	0.134	39	0.161	12	0.108	0.12	N	0.45	SignalP-noTM	NA	NA	Minc13497	GO:0006508:proteolysis; GO:0009792:embryo development ending in birth or egg hatching; GO:0040010:positive regulation of growth rate; GO:0040011:locomotion; GO:0070265:necrotic cell death	GO:0031983:vesicle lumen; GO:0042718:yolk granule	GO:0008234:cysteine-type peptidase activity	-
TR39030|c0_g1_i1	29	0.173	29	0.299	27	0.194	0.182	N	0.5	SignalP-TM	NA	NA	Minc13497	GO:0006508:proteolysis; GO:0009792:embryo development ending in birth or egg hatching; GO:0040010:positive regulation of growth rate; GO:0040011:locomotion; GO:0070265:necrotic cell death	GO:0031983:vesicle lumen; GO:0042718:yolk granule	GO:0008234:cysteine-type peptidase activity	-
TR39030|c0_g1_i1	38	0.17	16	0.385	14	0.197	0.184	N	0.45	SignalP-noTM	NA	NA	Minc13497	GO:0006508:proteolysis; GO:0009792:embryo development ending in birth or egg hatching; GO:0040010:positive regulation of growth rate; GO:0040011:locomotion; GO:0070265:necrotic cell death	GO:0031983:vesicle lumen; GO:0042718:yolk granule	GO:0008234:cysteine-type peptidase activity	-
TR41917|c0_g6_i1	31	0.806	31	0.955	8	0.852	0.831	Y	0.45	SignalP-noTM	30-31	VQA-QY	Minc13650	-	-	-	-
TR41917|c0_g7_i6	25	0.843	25	0.951	13	0.87	0.858	Y	0.45	SignalP-noTM	24-25	VQA-QY	Minc13650	-	-	-	-
TR28347|c0_g1_i1	22	0.143	22	0.273	4	0.146	0.144	N	0.45	SignalP-noTM	NA	NA	Minc13853	GO:0000003:reproduction; GO:0006520:cellular amino acid metabolic process; GO:0040007:growth; GO:0040010:positive regulation of growth rate; GO:0055114:oxidation-reduction process	-	GO:0016639:oxidoreductase activity, acting on the CH-NH2 group of donors, NAD or NADP as acceptor	-
TR28347|c0_g1_i1	46	0.103	46	0.12	45	0.096	0.099	N	0.45	SignalP-noTM	NA	NA	Minc13853	GO:0000003:reproduction; GO:0006520:cellular amino acid metabolic process; GO:0040007:growth; GO:0040010:positive regulation of growth rate; GO:0055114:oxidation-reduction process	-	GO:0016639:oxidoreductase activity, acting on the CH-NH2 group of donors, NAD or NADP as acceptor	-
TR34370|c0_g1_i1	43	0.109	12	0.119	1	0.102	0.105	N	0.45	SignalP-noTM	NA	NA	Minc13988	GO:0000003:reproduction; GO:0002119:nematode larval development; GO:0006412:translation; GO:0009792:embryo development ending in birth or egg hatching; GO:0040007:growth; GO:0040010:positive regulation of growth rate	GO:0005622:intracellular; GO:0005840:ribosome	GO:0003735:structural constituent of ribosome	-
TR34370|c0_g1_i1	42	0.199	42	0.405	28	0.221	0.208	N	0.5	SignalP-TM	NA	NA	Minc13988	GO:0000003:reproduction; GO:0002119:nematode larval development; GO:0006412:translation; GO:0009792:embryo development ending in birth or egg hatching; GO:0040007:growth; GO:0040010:positive regulation of growth rate	GO:0005622:intracellular; GO:0005840:ribosome	GO:0003735:structural constituent of ribosome	-
TR33982|c0_g2_i4	64	0.107	41	0.121	30	0.101	0.104	N	0.45	SignalP-noTM	NA	NA	Minc14102	-	-	GO:0046872:metal ion binding	-
TR18651|c0_g1_i4	34	0.418	34	0.425	13	0.295	0.369	N	0.5	SignalP-TM	NA	NA	Minc14159	GO:0006310:DNA recombination; GO:0015074:DNA integration	-	GO:0003677:DNA binding	-
TR42027|c0_g1_i1	26	0.61	26	0.754	8	0.597	0.605	Y	0.5	SignalP-TM	25-26	VQS-MN	Minc14159	GO:0006310:DNA recombination; GO:0015074:DNA integration	-	GO:0003677:DNA binding	-
TR23193|c0_g1_i1	41	0.107	41	0.109	43	0.101	0.104	N	0.45	SignalP-noTM	NA	NA	Minc14207	GO:0000003:reproduction; GO:0002119:nematode larval development; GO:0006412:translation; GO:0006915:apoptotic process; GO:0008340:determination of adult lifespan; GO:0009408:response to heat; GO:0018996:molting cycle, collagen and cuticulin-based cuticle	GO:0005622:intracellular; GO:0005840:ribosome	GO:0003735:structural constituent of ribosome	-
TR23193|c0_g1_i1	20	0.18	20	0.407	5	0.276	0.232	N	0.45	SignalP-noTM	NA	NA	Minc14207	GO:0000003:reproduction; GO:0002119:nematode larval development; GO:0006412:translation; GO:0006915:apoptotic process; GO:0008340:determination of adult lifespan; GO:0009408:response to heat; GO:0018996:molting cycle, collagen and cuticulin-based cuticle	GO:0005622:intracellular; GO:0005840:ribosome	GO:0003735:structural constituent of ribosome	-
TR37548|c0_g1_i1	21	0.111	40	0.122	32	0.1	0.105	N	0.45	SignalP-noTM	NA	NA	Minc14300	GO:0000003:reproduction; GO:0002119:nematode larval development; GO:0006412:translation; GO:0009792:embryo development ending in birth or egg hatching; GO:0040007:growth; GO:0040010:positive regulation of growth rate; GO:0040015:negative regulation of multicellular organism growth; GO:0040018:positive regulation of multicellular organism growth	GO:0005622:intracellular; GO:0005840:ribosome	GO:0003735:structural constituent of ribosome	-
TR19639|c0_g1_i1	27	0.487	27	0.688	23	0.553	0.523	Y	0.45	SignalP-noTM	26-27	SSA-MD	Minc14423b	-	-	-	-
TR4956|c0_g1_i1	22	0.151	22	0.233	8	0.144	0.147	N	0.45	SignalP-noTM	NA	NA	Minc14487	GO:0000003:reproduction; GO:0000910:cytokinesis; GO:0002119:nematode larval development; GO:0006412:translation; GO:0006915:apoptotic process; GO:0009792:embryo development ending in birth or egg hatching; GO:0032502:developmental process; GO:0040007:growth; GO:0051301:cell division	GO:0005622:intracellular; GO:0005840:ribosome	GO:0003735:structural constituent of ribosome	-
TR25588|c1_g1_i2	25	0.303	27	0.604	19	0.333	0.319	N	0.45	SignalP-noTM	NA	NA	Minc14697d	-	-	-	-
TR25588|c1_g1_i2	40	0.181	11	0.434	4	0.323	0.238	N	0.5	SignalP-TM	NA	NA	Minc14697d	-	-	-	-
TR26965|c3_g3_i4	64	0.103	64	0.107	43	0.098	0.1	N	0.45	SignalP-noTM	NA	NA	Minc14775	-	-	-	-
TR4624|c3_g1_i2	50	0.103	67	0.115	16	0.096	0.099	N	0.45	SignalP-noTM	NA	NA	Minc14812	GO:0000003:reproduction; GO:0002119:nematode larval development; GO:0006200:obsolete ATP catabolic process; GO:0006898:receptor-mediated endocytosis; GO:0006915:apoptotic process; GO:0008340:determination of adult lifespan; GO:0009408:response to heat; GO:0009792:embryo development ending in birth or egg hatching; GO:0010171:body morphogenesis; GO:0040007:growth; GO:0040011:locomotion; GO:0042147…	GO:0005634:nucleus; GO:0005737:cytoplasm; GO:0005829:cytosol	GO:0016887:ATPase activity	-
TR4624|c3_g1_i2	39	0.152	16	0.299	10	0.225	0.191	N	0.45	SignalP-noTM	NA	NA	Minc14812	GO:0000003:reproduction; GO:0002119:nematode larval development; GO:0006200:obsolete ATP catabolic process; GO:0006898:receptor-mediated endocytosis; GO:0006915:apoptotic process; GO:0008340:determination of adult lifespan; GO:0009408:response to heat; GO:0009792:embryo development ending in birth or egg hatching; GO:0010171:body morphogenesis; GO:0040007:growth; GO:0040011:locomotion; GO:0042147…	GO:0005634:nucleus; GO:0005737:cytoplasm; GO:0005829:cytosol	GO:0016887:ATPase activity	-
TR28982|c0_g3_i2	59	0.104	26	0.115	15	0.097	0.101	N	0.5	SignalP-TM	NA	NA	Minc14909	GO:0006814:sodium ion transport	GO:0016020:membrane	GO:0005272:sodium channel activity	-
TR3002|c0_g1_i1	36	0.113	22	0.134	13	0.102	0.107	N	0.45	SignalP-noTM	NA	NA	Minc14915	GO:0006486:protein glycosylation	GO:0016020:membrane	GO:0008378:galactosyltransferase activity	-
TR30704|c0_g2_i2	56	0.104	40	0.113	2	0.098	0.101	N	0.45	SignalP-noTM	NA	NA	Minc15114	-	-	-	-
TR30430|c1_g1_i7	44	0.18	18	0.346	5	0.28	0.234	N	0.45	SignalP-noTM	NA	NA	Minc15137	-	-	GO:0016491:oxidoreductase activity	-
TR20203|c0_g1_i1	54	0.103	16	0.118	14	0.101	0.102	N	0.45	SignalP-noTM	NA	NA	Minc15405a	-	-	-	-
TR22768|c0_g1_i1	33	0.159	33	0.202	4	0.131	0.144	N	0.45	SignalP-noTM	NA	NA	Minc15405a	-	-	-	-
TR22768|c0_g1_i1	27	0.135	15	0.288	5	0.192	0.165	N	0.45	SignalP-noTM	NA	NA	Minc15405a	-	-	-	-
TR22768|c1_g1_i2	26	0.109	19	0.154	13	0.111	0.11	N	0.45	SignalP-noTM	NA	NA	Minc15405a	-	-	-	-
TR22768|c1_g1_i2	18	0.129	18	0.223	12	0.132	0.131	N	0.5	SignalP-TM	NA	NA	Minc15405a	-	-	-	-
TR26232|c10_g1_i1	17	0.105	17	0.123	5	0.097	0.101	N	0.45	SignalP-noTM	NA	NA	Minc15653	-	-	GO:0005515:protein binding	-
TR32496|c0_g1_i1	45	0.104	28	0.129	12	0.099	0.101	N	0.45	SignalP-noTM	NA	NA	Minc15706	GO:0000003:reproduction; GO:0002119:nematode larval development; GO:0006412:translation; GO:0006915:apoptotic process; GO:0009792:embryo development ending in birth or egg hatching; GO:0018996:molting cycle, collagen and cuticulin-based cuticle; GO:0040007:growth	GO:0005840:ribosome	GO:0003735:structural constituent of ribosome	-
TR32496|c0_g1_i1	42	0.106	42	0.112	49	0.099	0.102	N	0.45	SignalP-noTM	NA	NA	Minc15706	GO:0000003:reproduction; GO:0002119:nematode larval development; GO:0006412:translation; GO:0006915:apoptotic process; GO:0009792:embryo development ending in birth or egg hatching; GO:0018996:molting cycle, collagen and cuticulin-based cuticle; GO:0040007:growth	GO:0005840:ribosome	GO:0003735:structural constituent of ribosome	-
TR39347|c1_g1_i2	43	0.113	13	0.15	3	0.116	0.115	N	0.45	SignalP-noTM	NA	NA	Minc15820	-	-	-	-
TR39347|c1_g1_i2	19	0.295	19	0.174	2	0.126	0.204	N	0.45	SignalP-noTM	NA	NA	Minc15820	-	-	-	-
TR36987|c0_g1_i2	23	0.285	23	0.384	20	0.256	0.273	N	0.5	SignalP-TM	NA	NA	Minc15975a	-	-	-	-
TR33668|c0_g1_i1	19	0.148	19	0.321	17	0.147	0.147	N	0.45	SignalP-noTM	NA	NA	Minc16132	GO:0008340:determination of adult lifespan	-	-	-
TR23502|c0_g2_i1	15	0.116	11	0.14	1	0.113	0.114	N	0.45	SignalP-noTM	NA	NA	Minc16139	GO:0006412:translation; GO:0009792:embryo development ending in birth or egg hatching	GO:0005622:intracellular; GO:0005840:ribosome	GO:0003723:RNA binding; GO:0003735:structural constituent of ribosome	-
TR23502|c0_g2_i1	22	0.114	22	0.115	1	0.093	0.103	N	0.45	SignalP-noTM	NA	NA	Minc16139	GO:0006412:translation; GO:0009792:embryo development ending in birth or egg hatching	GO:0005622:intracellular; GO:0005840:ribosome	GO:0003723:RNA binding; GO:0003735:structural constituent of ribosome	-
TR37553|c0_g2_i1	42	0.103	70	0.115	57	0.094	0.098	N	0.45	SignalP-noTM	NA	NA	Minc16139	GO:0006412:translation; GO:0009792:embryo development ending in birth or egg hatching	GO:0005622:intracellular; GO:0005840:ribosome	GO:0003723:RNA binding; GO:0003735:structural constituent of ribosome	-
TR37553|c0_g2_i1	26	0.104	68	0.108	28	0.095	0.099	N	0.45	SignalP-noTM	NA	NA	Minc16139	GO:0006412:translation; GO:0009792:embryo development ending in birth or egg hatching	GO:0005622:intracellular; GO:0005840:ribosome	GO:0003723:RNA binding; GO:0003735:structural constituent of ribosome	-
TR7959|c0_g4_i3	38	0.117	17	0.151	13	0.129	0.123	N	0.45	SignalP-noTM	NA	NA	Minc16223	-	GO:0005783:endoplasmic reticulum; GO:0030017:sarcomere; GO:0055120:striated muscle dense body	GO:0008270:zinc ion binding	-
TR22069|c0_g1_i2	29	0.438	29	0.929	20	0.853	0.662	Y	0.45	SignalP-noTM	28-29	LHW-DR	Minc16426	-	-	-	-
TR7199|c0_g1_i1	22	0.118	12	0.149	7	0.128	0.124	N	0.45	SignalP-noTM	NA	NA	Minc16442	GO:0006414:translational elongation	GO:0005737:cytoplasm	GO:0003746:translation elongation factor activity; GO:0003924:GTPase activity; GO:0005525:GTP binding	-
TR7219|c0_g1_i1	21	0.145	16	0.208	1	0.144	0.145	N	0.45	SignalP-noTM	NA	NA	Minc16442	GO:0006414:translational elongation	GO:0005737:cytoplasm	GO:0003746:translation elongation factor activity; GO:0003924:GTPase activity; GO:0005525:GTP binding	-
TR24657|c0_g1_i2	26	0.889	26	0.965	6	0.882	0.885	Y	0.45	SignalP-noTM	25-26	VRA-AK	Minc16446	-	-	-	-
TR28926|c0_g1_i1	45	0.106	45	0.142	33	0.098	0.102	N	0.45	SignalP-noTM	NA	NA	Minc16487a	-	-	-	-
TR20207|c0_g1_i1	56	0.143	56	0.346	51	0.123	0.135	N	0.5	SignalP-TM	NA	NA	Minc16562a	-	-	-	-
TR20207|c0_g1_i1	70	0.106	32	0.115	14	0.099	0.102	N	0.45	SignalP-noTM	NA	NA	Minc16562a	-	-	-	-
TR28610|c0_g1_i2	23	0.224	23	0.303	12	0.192	0.207	N	0.45	SignalP-noTM	NA	NA	Minc16589a	-	-	GO:0005515:protein binding	-
TR13204|c0_g1_i1	60	0.106	68	0.113	49	0.096	0.101	N	0.45	SignalP-noTM	NA	NA	Minc16629	GO:0000003:reproduction; GO:0002119:nematode larval development; GO:0006412:translation; GO:0006915:apoptotic process; GO:0009792:embryo development ending in birth or egg hatching; GO:0018996:molting cycle, collagen and cuticulin-based cuticle; GO:0040007:growth	GO:0005840:ribosome	GO:0003735:structural constituent of ribosome	-
TR13494|c0_g1_i1	35	0.105	58	0.127	44	0.097	0.101	N	0.45	SignalP-noTM	NA	NA	Minc16878	GO:0000003:reproduction; GO:0002119:nematode larval development; GO:0006412:translation; GO:0006605:protein targeting; GO:0006886:intracellular protein transport; GO:0009792:embryo development ending in birth or egg hatching; GO:0018996:molting cycle, collagen and cuticulin-based cuticle; GO:0040007:growth; GO:0040010:positive regulation of growth rate	GO:0005742:mitochondrial outer membrane translocase complex; GO:0005840:ribosome	GO:0003735:structural constituent of ribosome	-
TR14971|c0_g1_i1	42	0.106	65	0.118	50	0.098	0.101	N	0.45	SignalP-noTM	NA	NA	Minc16878	GO:0000003:reproduction; GO:0002119:nematode larval development; GO:0006412:translation; GO:0006605:protein targeting; GO:0006886:intracellular protein transport; GO:0009792:embryo development ending in birth or egg hatching; GO:0018996:molting cycle, collagen and cuticulin-based cuticle; GO:0040007:growth; GO:0040010:positive regulation of growth rate	GO:0005742:mitochondrial outer membrane translocase complex; GO:0005840:ribosome	GO:0003735:structural constituent of ribosome	-
TR6016|c0_g1_i1	25	0.124	25	0.145	23	0.102	0.112	N	0.45	SignalP-noTM	NA	NA	Minc16878	GO:0000003:reproduction; GO:0002119:nematode larval development; GO:0006412:translation; GO:0006605:protein targeting; GO:0006886:intracellular protein transport; GO:0009792:embryo development ending in birth or egg hatching; GO:0018996:molting cycle, collagen and cuticulin-based cuticle; GO:0040007:growth; GO:0040010:positive regulation of growth rate	GO:0005742:mitochondrial outer membrane translocase complex; GO:0005840:ribosome	GO:0003735:structural constituent of ribosome	-
TR27707|c0_g1_i2	58	0.105	58	0.115	54	0.095	0.099	N	0.45	SignalP-noTM	NA	NA	Minc16958	GO:0000003:reproduction; GO:0002119:nematode larval development; GO:0006412:translation; GO:0006915:apoptotic process; GO:0008340:determination of adult lifespan; GO:0009792:embryo development ending in birth or egg hatching; GO:0010171:body morphogenesis; GO:0032502:developmental process; GO:0040007:growth; GO:0040010:positive regulation of growth rate	GO:0005622:intracellular; GO:0015935:small ribosomal subunit	GO:0003723:RNA binding; GO:0003735:structural constituent of ribosome; GO:0019843:rRNA binding	-
TR39238|c0_g1_i1	8	0.108	12	0.138	11	0.11	0.109	N	0.45	SignalP-noTM	NA	NA	Minc16958	GO:0000003:reproduction; GO:0002119:nematode larval development; GO:0006412:translation; GO:0006915:apoptotic process; GO:0008340:determination of adult lifespan; GO:0009792:embryo development ending in birth or egg hatching; GO:0010171:body morphogenesis; GO:0032502:developmental process; GO:0040007:growth; GO:0040010:positive regulation of growth rate	GO:0005622:intracellular; GO:0015935:small ribosomal subunit	GO:0003723:RNA binding; GO:0003735:structural constituent of ribosome; GO:0019843:rRNA binding	-
TR15173|c0_g1_i1	47	0.108	64	0.166	47	0.099	0.103	N	0.45	SignalP-noTM	NA	NA	Minc17091	-	-	-	-
TR15384|c0_g1_i1	33	0.12	33	0.111	36	0.099	0.109	N	0.45	SignalP-noTM	NA	NA	Minc17091	-	-	-	-
TR36530|c0_g1_i1	19	0.235	19	0.303	7	0.244	0.24	N	0.45	SignalP-noTM	NA	NA	Minc17091	-	-	-	-
TR7143|c0_g1_i1	44	0.117	47	0.213	43	0.11	0.113	N	0.45	SignalP-noTM	NA	NA	Minc17124	-	-	GO:0003677:DNA binding	-
TR7143|c0_g1_i1	29	0.126	29	0.149	28	0.103	0.114	N	0.45	SignalP-noTM	NA	NA	Minc17124	-	-	GO:0003677:DNA binding	-
TR16195|c0_g1_i1	61	0.106	22	0.15	8	0.105	0.106	N	0.45	SignalP-noTM	NA	NA	Minc17132	GO:0000003:reproduction; GO:0002119:nematode larval development; GO:0006412:translation; GO:0006915:apoptotic process; GO:0008340:determination of adult lifespan; GO:0009792:embryo development ending in birth or egg hatching; GO:0018996:molting cycle, collagen and cuticulin-based cuticle; GO:0019915:lipid storage; GO:0040007:growth	GO:0005622:intracellular; GO:0005840:ribosome	GO:0003735:structural constituent of ribosome	-
TR16195|c1_g1_i2	28	0.12	11	0.174	25	0.13	0.125	N	0.45	SignalP-noTM	NA	NA	Minc17132	GO:0000003:reproduction; GO:0002119:nematode larval development; GO:0006412:translation; GO:0006915:apoptotic process; GO:0008340:determination of adult lifespan; GO:0009792:embryo development ending in birth or egg hatching; GO:0018996:molting cycle, collagen and cuticulin-based cuticle; GO:0019915:lipid storage; GO:0040007:growth	GO:0005622:intracellular; GO:0005840:ribosome	GO:0003735:structural constituent of ribosome	-
TR44237|c1_g1_i1	37	0.11	26	0.152	7	0.11	0.11	N	0.45	SignalP-noTM	NA	NA	Minc17171	-	-	-	-
TR44237|c1_g1_i1	33	0.181	20	0.354	10	0.265	0.214	N	0.5	SignalP-TM	NA	NA	Minc17171	-	-	-	-
TR44237|c0_g1_i1	19	0.363	19	0.673	5	0.562	0.442	N	0.5	SignalP-TM	NA	NA	Minc17323	-	-	-	-
TR44237|c0_g1_i1	37	0.17	21	0.338	5	0.236	0.197	N	0.5	SignalP-TM	NA	NA	Minc17323	-	-	-	-
TR16768|c2_g1_i3	28	0.126	12	0.215	5	0.15	0.139	N	0.45	SignalP-noTM	NA	NA	Minc17416	GO:0006355:regulation of transcription, DNA-templated	-	GO:0003700:transcription factor activity, sequence-specific DNA binding; GO:0008270:zinc ion binding; GO:0043565:sequence-specific DNA binding	-
TR25677|c0_g2_i3	4	0.14	12	0.214	10	0.163	0.152	N	0.45	SignalP-noTM	NA	NA	Minc17416	GO:0006355:regulation of transcription, DNA-templated	-	GO:0003700:transcription factor activity, sequence-specific DNA binding; GO:0008270:zinc ion binding; GO:0043565:sequence-specific DNA binding	-
TR7115|c0_g1_i1	37	0.108	37	0.123	14	0.101	0.104	N	0.45	SignalP-noTM	NA	NA	Minc17603a	GO:0006452:translational frameshifting; GO:0045901:positive regulation of translational elongation; GO:0045905:positive regulation of translational termination	-	GO:0043022:ribosome binding	-
TR2748|c0_g1_i3	70	0.102	21	0.13	34	0.091	0.098	N	0.5	SignalP-TM	NA	NA	Minc17689	GO:0055085:transmembrane transport	GO:0016021:integral component of membrane	-	-
TR2748|c1_g1_i1	20	0.234	20	0.482	11	0.386	0.295	N	0.5	SignalP-TM	NA	NA	Minc17689	GO:0055085:transmembrane transport	GO:0016021:integral component of membrane	-	-
TR2748|c1_g1_i13	61	0.111	12	0.14	2	0.11	0.111	N	0.45	SignalP-noTM	NA	NA	Minc17689	GO:0055085:transmembrane transport	GO:0016021:integral component of membrane	-	-
TR37309|c2_g1_i1	24	0.156	24	0.224	23	0.156	0.156	N	0.45	SignalP-noTM	NA	NA	Minc17720a	-	-	-	-
TR3845|c0_g2_i1	46	0.108	46	0.12	34	0.096	0.102	N	0.45	SignalP-noTM	NA	NA	Minc17865	-	-	-	-
TR3845|c0_g2_i1	22	0.112	22	0.127	18	0.11	0.111	N	0.45	SignalP-noTM	NA	NA	Minc17865	-	-	-	-
TR3845|c0_g3_i1	19	0.101	58	0.108	44	0.095	0.098	N	0.45	SignalP-noTM	NA	NA	Minc17865	-	-	-	-
TR3845|c0_g2_i3	26	0.118	15	0.144	4	0.122	0.121	N	0.45	SignalP-noTM	NA	NA	Minc17865	-	-	-	-
TR3845|c0_g2_i3	19	0.111	19	0.145	13	0.113	0.112	N	0.45	SignalP-noTM	NA	NA	Minc17865	-	-	-	-
TR3845|c0_g3_i5	38	0.104	38	0.113	31	0.097	0.1	N	0.45	SignalP-noTM	NA	NA	Minc17865	-	-	-	-
TR3845|c0_g2_i6	48	0.112	12	0.142	1	0.103	0.107	N	0.45	SignalP-noTM	NA	NA	Minc17865	-	-	-	-
TR3845|c0_g2_i6	25	0.122	11	0.161	1	0.137	0.13	N	0.45	SignalP-noTM	NA	NA	Minc17865	-	-	-	-
TR40452|c0_g1_i5	31	0.173	22	0.315	18	0.207	0.191	N	0.45	SignalP-noTM	NA	NA	Minc17865	-	-	-	-
TR43370|c2_g5_i6	19	0.149	19	0.178	14	0.131	0.139	N	0.45	SignalP-noTM	NA	NA	Minc17865	-	-	-	-
TR43370|c2_g5_i7	22	0.115	22	0.169	15	0.106	0.11	N	0.45	SignalP-noTM	NA	NA	Minc17865	-	-	-	-
TR9818|c0_g1_i2	44	0.122	44	0.199	5	0.119	0.121	N	0.45	SignalP-noTM	NA	NA	Minc18044	-	-	GO:0005515:protein binding	-
TR25254|c0_g1_i1	15	0.122	15	0.204	10	0.137	0.13	N	0.45	SignalP-noTM	NA	NA	Minc18053	GO:0000003:reproduction; GO:0002119:nematode larval development; GO:0006412:translation; GO:0006915:apoptotic process; GO:0008340:determination of adult lifespan; GO:0009408:response to heat; GO:0009792:embryo development ending in birth or egg hatching; GO:0040007:growth; GO:0040010:positive regulation of growth rate	GO:0005840:ribosome; GO:0015935:small ribosomal subunit	GO:0003735:structural constituent of ribosome	-
TR3845|c0_g2_i5	46	0.108	46	0.12	34	0.096	0.102	N	0.45	SignalP-noTM	NA	NA	Minc18081	-	-	-	-
TR38275|c0_g1_i1	4	0.106	60	0.116	40	0.096	0.101	N	0.45	SignalP-noTM	NA	NA	Minc18114a	GO:0000003:reproduction; GO:0002119:nematode larval development; GO:0006200:obsolete ATP catabolic process; GO:0006457:protein folding; GO:0006468:protein phosphorylation; GO:0006915:apoptotic process; GO:0006950:response to stress; GO:0006952:defense response; GO:0008340:determination of adult lifespan; GO:0008406:gonad development; GO:0009792:embryo development ending in birth or egg hatching; …	-	GO:0051082:unfolded protein binding	-
TR38275|c0_g1_i1	62	0.124	62	0.169	13	0.103	0.113	N	0.45	SignalP-noTM	NA	NA	Minc18114a	GO:0000003:reproduction; GO:0002119:nematode larval development; GO:0006200:obsolete ATP catabolic process; GO:0006457:protein folding; GO:0006468:protein phosphorylation; GO:0006915:apoptotic process; GO:0006950:response to stress; GO:0006952:defense response; GO:0008340:determination of adult lifespan; GO:0008406:gonad development; GO:0009792:embryo development ending in birth or egg hatching; …	-	GO:0051082:unfolded protein binding	-
TR19709|c0_g1_i1	6	0.109	21	0.153	15	0.112	0.11	N	0.45	SignalP-noTM	NA	NA	Minc18167	GO:0000003:reproduction; GO:0002119:nematode larval development; GO:0006412:translation; GO:0006915:apoptotic process; GO:0008340:determination of adult lifespan; GO:0009792:embryo development ending in birth or egg hatching; GO:0040007:growth	GO:0015935:small ribosomal subunit	GO:0003723:RNA binding; GO:0003735:structural constituent of ribosome	-
TR32019|c1_g1_i1	61	0.105	12	0.132	49	0.102	0.103	N	0.45	SignalP-noTM	NA	NA	Minc18167	GO:0000003:reproduction; GO:0002119:nematode larval development; GO:0006412:translation; GO:0006915:apoptotic process; GO:0008340:determination of adult lifespan; GO:0009792:embryo development ending in birth or egg hatching; GO:0040007:growth	GO:0015935:small ribosomal subunit	GO:0003723:RNA binding; GO:0003735:structural constituent of ribosome	-
TR21128|c0_g1_i1	61	0.108	11	0.125	1	0.101	0.104	N	0.45	SignalP-noTM	NA	NA	Minc18232	-	-	-	-
TR24724|c0_g1_i1	54	0.158	12	0.303	11	0.223	0.193	N	0.45	SignalP-noTM	NA	NA	Minc18479	GO:0006468:protein phosphorylation	-	GO:0004672:protein kinase activity; GO:0004713:protein tyrosine kinase activity; GO:0005524:ATP binding	-
TR26695|c0_g1_i1	18	0.115	27	0.141	25	0.102	0.108	N	0.45	SignalP-noTM	NA	NA	Minc18575	-	-	-	-
TR13309|c1_g1_i1	66	0.102	66	0.106	27	0.092	0.097	N	0.45	SignalP-noTM	NA	NA	Minc18979	-	-	GO:0016787:hydrolase activity	-
TR471|c0_g1_i3	22	0.138	22	0.255	2	0.161	0.15	N	0.45	SignalP-noTM	NA	NA	Minc19186	GO:0006529:asparagine biosynthetic process	-	GO:0004066:asparagine synthase (glutamine-hydrolyzing) activity	-

## Sheet: FLP
Transcript ID	Subject Hit ID	% Identity	Aln length	Mis match	Gap	Query start	Query End	Subject start	Subject End	E value	bit score	Gene ontology (biological process)	Gene ontology (molecular function)	Gene ontology (cellular component)	Protein names
TR1012|c0_g1_i1_len=353	sp|Q7YX32|FLP16_CAEEL	91.18	34	3	0	138	37	54	87	1e-18	67	negative regulation of striated muscle contraction [GO:0045988]; neuropeptide signaling pathway [GO:0007218]	NA	extracellular region [GO:0005576]	FMRFamide-like neuropeptides 16 [Cleaved into: AQTFVRF-amide 1; AQTFVRF-amide 2; GQTFVRF-amide]
TR1012|c0_g1_i1_len=353	sp|Q7YX32|FLP16_CAEEL	86.96	23	3	0	132	64	66	88	2e-10	44.3	negative regulation of striated muscle contraction [GO:0045988]; neuropeptide signaling pathway [GO:0007218]	NA	extracellular region [GO:0005576]	FMRFamide-like neuropeptides 16 [Cleaved into: AQTFVRF-amide 1; AQTFVRF-amide 2; GQTFVRF-amide]
TR2331|c0_g1_i1_len=274	sp|Q9XWV7|FLP14_CAEEL	63.89	36	13	0	109	2	50	85	2e-12	50.1	neuropeptide signaling pathway [GO:0007218]	neuropeptide hormone activity [GO:0005184]; neuropeptide receptor binding [GO:0071855]	extracellular space [GO:0005615]	FMRFamide-like neuropeptides 14 [Cleaved into: KHEYLRF-amide 1 (AF2 1); KHEYLRF-amide 2 (AF2 2); KHEYLRF-amide 3 (AF2 3); KHEYLRF-amide 4 (AF2 4)]
TR3812|c0_g2_i1_len=233	sp|Q9N4V0|FLP18_CAEEL	46.43	28	15	0	223	140	178	205	3e-05	30	neuropeptide signaling pathway [GO:0007218]	neuropeptide hormone activity [GO:0005184]; neuropeptide receptor binding [GO:0071855]; neuropeptide Y receptor binding [GO:0031841]	extracellular region [GO:0005576]; extracellular space [GO:0005615]	FMRFamide-like neuropeptide 18 [Cleaved into: EMPGVLRF-amide; SVPGVLRF-amide 1; SVPGVLRF-amide 2; EIPGVLRF-amide; SEVPGVLRF-amide; DVPGVLRF-amide; SVPGVLRF-amide 3]
TR3812|c0_g5_i1_len=328	sp|Q9N4V0|FLP18_CAEEL	42.86	28	16	0	201	118	178	205	0.0001	29.3	neuropeptide signaling pathway [GO:0007218]	neuropeptide hormone activity [GO:0005184]; neuropeptide receptor binding [GO:0071855]; neuropeptide Y receptor binding [GO:0031841]	extracellular region [GO:0005576]; extracellular space [GO:0005615]	FMRFamide-like neuropeptide 18 [Cleaved into: EMPGVLRF-amide; SVPGVLRF-amide 1; SVPGVLRF-amide 2; EIPGVLRF-amide; SEVPGVLRF-amide; DVPGVLRF-amide; SVPGVLRF-amide 3]
TR3812|c0_g5_i2_len=448	sp|Q9N4V0|FLP18_CAEEL	42.86	28	16	0	271	188	178	205	0.0003	29.3	neuropeptide signaling pathway [GO:0007218]	neuropeptide hormone activity [GO:0005184]; neuropeptide receptor binding [GO:0071855]; neuropeptide Y receptor binding [GO:0031841]	extracellular region [GO:0005576]; extracellular space [GO:0005615]	FMRFamide-like neuropeptide 18 [Cleaved into: EMPGVLRF-amide; SVPGVLRF-amide 1; SVPGVLRF-amide 2; EIPGVLRF-amide; SEVPGVLRF-amide; DVPGVLRF-amide; SVPGVLRF-amide 3]
TR4158|c1_g1_i3_len=515	sp|Q9XWV7|FLP14_CAEEL	65.96	94	25	2	156	416	38	131	1e-34	112	neuropeptide signaling pathway [GO:0007218]	neuropeptide hormone activity [GO:0005184]; neuropeptide receptor binding [GO:0071855]	extracellular space [GO:0005615]	FMRFamide-like neuropeptides 14 [Cleaved into: KHEYLRF-amide 1 (AF2 1); KHEYLRF-amide 2 (AF2 2); KHEYLRF-amide 3 (AF2 3); KHEYLRF-amide 4 (AF2 4)]
TR4158|c1_g1_i4_len=1469	sp|Q9XWV7|FLP14_CAEEL	61.9	84	25	2	158	388	38	121	5e-25	92	neuropeptide signaling pathway [GO:0007218]	neuropeptide hormone activity [GO:0005184]; neuropeptide receptor binding [GO:0071855]	extracellular space [GO:0005615]	FMRFamide-like neuropeptides 14 [Cleaved into: KHEYLRF-amide 1 (AF2 1); KHEYLRF-amide 2 (AF2 2); KHEYLRF-amide 3 (AF2 3); KHEYLRF-amide 4 (AF2 4)]
TR4158|c1_g1_i5_len=1497	sp|Q9XWV7|FLP14_CAEEL	65.96	94	25	2	156	416	38	131	1e-32	112	neuropeptide signaling pathway [GO:0007218]	neuropeptide hormone activity [GO:0005184]; neuropeptide receptor binding [GO:0071855]	extracellular space [GO:0005615]	FMRFamide-like neuropeptides 14 [Cleaved into: KHEYLRF-amide 1 (AF2 1); KHEYLRF-amide 2 (AF2 2); KHEYLRF-amide 3 (AF2 3); KHEYLRF-amide 4 (AF2 4)]
TR4709|c1_g1_i2_len=490	sp|P41855|FLP01_CAEEL	40.82	98	36	3	228	461	62	157	4e-14	57	hyperosmotic response [GO:0006972]; locomotory behavior [GO:0007626]; mechanosensory behavior [GO:0007638]; neuropeptide signaling pathway [GO:0007218]; regulation of oviposition [GO:0046662]	neuropeptide hormone activity [GO:0005184]; neuropeptide receptor binding [GO:0071855]	extracellular space [GO:0005615]	FMRFamide-like neuropeptides 1 [Cleaved into: PNFMRY-amide; AGSDPNFLRF-amide; SQPNFLRF-amide; ASGDPNFLRF-amide; SDPNFLRF-amide (PF1); AAADPNFLRF-amide; SADPNFLRF-amide (PF2); PNFLRF-amide]
TR4709|c1_g1_i2_len=490	sp|P41855|FLP01_CAEEL	52.86	70	24	4	252	458	114	175	3e-12	51.6	hyperosmotic response [GO:0006972]; locomotory behavior [GO:0007626]; mechanosensory behavior [GO:0007638]; neuropeptide signaling pathway [GO:0007218]; regulation of oviposition [GO:0046662]	neuropeptide hormone activity [GO:0005184]; neuropeptide receptor binding [GO:0071855]	extracellular space [GO:0005615]	FMRFamide-like neuropeptides 1 [Cleaved into: PNFMRY-amide; AGSDPNFLRF-amide; SQPNFLRF-amide; ASGDPNFLRF-amide; SDPNFLRF-amide (PF1); AAADPNFLRF-amide; SADPNFLRF-amide (PF2); PNFLRF-amide]
TR4709|c1_g1_i2_len=490	sp|P41855|FLP01_CAEEL	40	65	29	2	294	461	60	123	5e-08	40	hyperosmotic response [GO:0006972]; locomotory behavior [GO:0007626]; mechanosensory behavior [GO:0007638]; neuropeptide signaling pathway [GO:0007218]; regulation of oviposition [GO:0046662]	neuropeptide hormone activity [GO:0005184]; neuropeptide receptor binding [GO:0071855]	extracellular space [GO:0005615]	FMRFamide-like neuropeptides 1 [Cleaved into: PNFMRY-amide; AGSDPNFLRF-amide; SQPNFLRF-amide; ASGDPNFLRF-amide; SDPNFLRF-amide (PF1); AAADPNFLRF-amide; SADPNFLRF-amide (PF2); PNFLRF-amide]
TR4709|c2_g1_i1_len=832	sp|P41855|FLP01_CAEEL	43.8	121	46	5	586	251	62	169	1e-18	71.6	hyperosmotic response [GO:0006972]; locomotory behavior [GO:0007626]; mechanosensory behavior [GO:0007638]; neuropeptide signaling pathway [GO:0007218]; regulation of oviposition [GO:0046662]	neuropeptide hormone activity [GO:0005184]; neuropeptide receptor binding [GO:0071855]	extracellular space [GO:0005615]	FMRFamide-like neuropeptides 1 [Cleaved into: PNFMRY-amide; AGSDPNFLRF-amide; SQPNFLRF-amide; ASGDPNFLRF-amide; SDPNFLRF-amide (PF1); AAADPNFLRF-amide; SADPNFLRF-amide (PF2); PNFLRF-amide]
TR4709|c2_g1_i1_len=832	sp|P41855|FLP01_CAEEL	49.28	69	28	3	562	356	114	175	2e-11	51.6	hyperosmotic response [GO:0006972]; locomotory behavior [GO:0007626]; mechanosensory behavior [GO:0007638]; neuropeptide signaling pathway [GO:0007218]; regulation of oviposition [GO:0046662]	neuropeptide hormone activity [GO:0005184]; neuropeptide receptor binding [GO:0071855]	extracellular space [GO:0005615]	FMRFamide-like neuropeptides 1 [Cleaved into: PNFMRY-amide; AGSDPNFLRF-amide; SQPNFLRF-amide; ASGDPNFLRF-amide; SDPNFLRF-amide (PF1); AAADPNFLRF-amide; SADPNFLRF-amide (PF2); PNFLRF-amide]
TR4709|c2_g1_i1_len=832	sp|P41855|FLP01_CAEEL	38.24	102	43	4	520	242	60	150	1e-10	49.3	hyperosmotic response [GO:0006972]; locomotory behavior [GO:0007626]; mechanosensory behavior [GO:0007638]; neuropeptide signaling pathway [GO:0007218]; regulation of oviposition [GO:0046662]	neuropeptide hormone activity [GO:0005184]; neuropeptide receptor binding [GO:0071855]	extracellular space [GO:0005615]	FMRFamide-like neuropeptides 1 [Cleaved into: PNFMRY-amide; AGSDPNFLRF-amide; SQPNFLRF-amide; ASGDPNFLRF-amide; SDPNFLRF-amide (PF1); AAADPNFLRF-amide; SADPNFLRF-amide (PF2); PNFLRF-amide]
TR4709|c2_g1_i2_len=312	sp|P41855|FLP01_CAEEL	50.77	65	21	2	184	17	62	124	8e-14	54.3	hyperosmotic response [GO:0006972]; locomotory behavior [GO:0007626]; mechanosensory behavior [GO:0007638]; neuropeptide signaling pathway [GO:0007218]; regulation of oviposition [GO:0046662]	neuropeptide hormone activity [GO:0005184]; neuropeptide receptor binding [GO:0071855]	extracellular space [GO:0005615]	FMRFamide-like neuropeptides 1 [Cleaved into: PNFMRY-amide; AGSDPNFLRF-amide; SQPNFLRF-amide; ASGDPNFLRF-amide; SDPNFLRF-amide (PF1); AAADPNFLRF-amide; SADPNFLRF-amide (PF2); PNFLRF-amide]
TR4709|c2_g1_i2_len=312	sp|P41855|FLP01_CAEEL	46.77	62	24	2	184	23	84	144	3e-11	47.4	hyperosmotic response [GO:0006972]; locomotory behavior [GO:0007626]; mechanosensory behavior [GO:0007638]; neuropeptide signaling pathway [GO:0007218]; regulation of oviposition [GO:0046662]	neuropeptide hormone activity [GO:0005184]; neuropeptide receptor binding [GO:0071855]	extracellular space [GO:0005615]	FMRFamide-like neuropeptides 1 [Cleaved into: PNFMRY-amide; AGSDPNFLRF-amide; SQPNFLRF-amide; ASGDPNFLRF-amide; SDPNFLRF-amide (PF1); AAADPNFLRF-amide; SADPNFLRF-amide (PF2); PNFLRF-amide]
TR4709|c2_g1_i2_len=312	sp|P41855|FLP01_CAEEL	53.19	47	9	2	163	23	123	156	5e-10	43.9	hyperosmotic response [GO:0006972]; locomotory behavior [GO:0007626]; mechanosensory behavior [GO:0007638]; neuropeptide signaling pathway [GO:0007218]; regulation of oviposition [GO:0046662]	neuropeptide hormone activity [GO:0005184]; neuropeptide receptor binding [GO:0071855]	extracellular space [GO:0005615]	FMRFamide-like neuropeptides 1 [Cleaved into: PNFMRY-amide; AGSDPNFLRF-amide; SQPNFLRF-amide; ASGDPNFLRF-amide; SDPNFLRF-amide (PF1); AAADPNFLRF-amide; SADPNFLRF-amide (PF2); PNFLRF-amide]
TR4709|c2_g1_i2_len=312	sp|P41855|FLP01_CAEEL	41.46	41	15	1	118	23	60	100	7e-06	32.7	hyperosmotic response [GO:0006972]; locomotory behavior [GO:0007626]; mechanosensory behavior [GO:0007638]; neuropeptide signaling pathway [GO:0007218]; regulation of oviposition [GO:0046662]	neuropeptide hormone activity [GO:0005184]; neuropeptide receptor binding [GO:0071855]	extracellular space [GO:0005615]	FMRFamide-like neuropeptides 1 [Cleaved into: PNFMRY-amide; AGSDPNFLRF-amide; SQPNFLRF-amide; ASGDPNFLRF-amide; SDPNFLRF-amide (PF1); AAADPNFLRF-amide; SADPNFLRF-amide (PF2); PNFLRF-amide]
TR4709|c2_g1_i2_len=312	sp|P41855|FLP01_CAEEL	50	34	12	1	163	62	147	175	3e-05	31.2	hyperosmotic response [GO:0006972]; locomotory behavior [GO:0007626]; mechanosensory behavior [GO:0007638]; neuropeptide signaling pathway [GO:0007218]; regulation of oviposition [GO:0046662]	neuropeptide hormone activity [GO:0005184]; neuropeptide receptor binding [GO:0071855]	extracellular space [GO:0005615]	FMRFamide-like neuropeptides 1 [Cleaved into: PNFMRY-amide; AGSDPNFLRF-amide; SQPNFLRF-amide; ASGDPNFLRF-amide; SDPNFLRF-amide (PF1); AAADPNFLRF-amide; SADPNFLRF-amide (PF2); PNFLRF-amide]
TR4903|c0_g1_i1_len=357	sp|P41855|FLP01_CAEEL	41.18	102	37	4	99	353	62	157	1e-14	57.4	hyperosmotic response [GO:0006972]; locomotory behavior [GO:0007626]; mechanosensory behavior [GO:0007638]; neuropeptide signaling pathway [GO:0007218]; regulation of oviposition [GO:0046662]	neuropeptide hormone activity [GO:0005184]; neuropeptide receptor binding [GO:0071855]	extracellular space [GO:0005615]	FMRFamide-like neuropeptides 1 [Cleaved into: PNFMRY-amide; AGSDPNFLRF-amide; SQPNFLRF-amide; ASGDPNFLRF-amide; SDPNFLRF-amide (PF1); AAADPNFLRF-amide; SADPNFLRF-amide (PF2); PNFLRF-amide]
TR4903|c0_g1_i1_len=357	sp|P41855|FLP01_CAEEL	43.53	85	22	4	114	350	111	175	6e-14	55.5	hyperosmotic response [GO:0006972]; locomotory behavior [GO:0007626]; mechanosensory behavior [GO:0007638]; neuropeptide signaling pathway [GO:0007218]; regulation of oviposition [GO:0046662]	neuropeptide hormone activity [GO:0005184]; neuropeptide receptor binding [GO:0071855]	extracellular space [GO:0005615]	FMRFamide-like neuropeptides 1 [Cleaved into: PNFMRY-amide; AGSDPNFLRF-amide; SQPNFLRF-amide; ASGDPNFLRF-amide; SDPNFLRF-amide (PF1); AAADPNFLRF-amide; SADPNFLRF-amide (PF2); PNFLRF-amide]
TR4903|c0_g1_i1_len=357	sp|P41855|FLP01_CAEEL	42.11	76	28	4	159	356	55	124	1e-10	46.2	hyperosmotic response [GO:0006972]; locomotory behavior [GO:0007626]; mechanosensory behavior [GO:0007638]; neuropeptide signaling pathway [GO:0007218]; regulation of oviposition [GO:0046662]	neuropeptide hormone activity [GO:0005184]; neuropeptide receptor binding [GO:0071855]	extracellular space [GO:0005615]	FMRFamide-like neuropeptides 1 [Cleaved into: PNFMRY-amide; AGSDPNFLRF-amide; SQPNFLRF-amide; ASGDPNFLRF-amide; SDPNFLRF-amide (PF1); AAADPNFLRF-amide; SADPNFLRF-amide (PF2); PNFLRF-amide]
TR4998|c0_g1_i1_len=637	sp|P34405|FLP23_CAEEL	46.67	30	15	1	608	519	8	36	2e-05	32	neuropeptide signaling pathway [GO:0007218]	NA	extracellular region [GO:0005576]	FMRFamide-like neuropeptide 23 [Cleaved into: VVGQQDFLRF-amide]
TR5518|c0_g1_i1_len=246	tr|G5EEC2|G5EEC2_CAEEL	28.57	56	34	1	13	162	75	130	2e-06	33.5	negative regulation of locomotion [GO:0040013]; neuropeptide signaling pathway [GO:0007218]; second-messenger-mediated signaling [GO:0019932]	neuropeptide hormone activity [GO:0005184]; neuropeptide receptor binding [GO:0071855]	extracellular space [GO:0005615]; intracellular [GO:0005622]	FMRF-Like Peptide (FMRFamide-like peptide 7)
TR5518|c0_g1_i1_len=246	tr|G5EEC2|G5EEC2_CAEEL	28.3	53	31	1	25	162	65	117	8e-05	28.9	negative regulation of locomotion [GO:0040013]; neuropeptide signaling pathway [GO:0007218]; second-messenger-mediated signaling [GO:0019932]	neuropeptide hormone activity [GO:0005184]; neuropeptide receptor binding [GO:0071855]	extracellular space [GO:0005615]; intracellular [GO:0005622]	FMRF-Like Peptide (FMRFamide-like peptide 7)
TR6913|c0_g1_i1_len=417	tr|G5EEC2|G5EEC2_CAEEL	46.25	80	36	2	197	415	34	113	1e-23	82.8	negative regulation of locomotion [GO:0040013]; neuropeptide signaling pathway [GO:0007218]; second-messenger-mediated signaling [GO:0019932]	neuropeptide hormone activity [GO:0005184]; neuropeptide receptor binding [GO:0071855]	extracellular space [GO:0005615]; intracellular [GO:0005622]	FMRF-Like Peptide (FMRFamide-like peptide 7)
TR6913|c0_g1_i1_len=417	tr|G5EEC2|G5EEC2_CAEEL	64	50	17	1	263	412	77	125	2e-22	79.7	negative regulation of locomotion [GO:0040013]; neuropeptide signaling pathway [GO:0007218]; second-messenger-mediated signaling [GO:0019932]	neuropeptide hormone activity [GO:0005184]; neuropeptide receptor binding [GO:0071855]	extracellular space [GO:0005615]; intracellular [GO:0005622]	FMRF-Like Peptide (FMRFamide-like peptide 7)
TR6913|c0_g1_i1_len=417	tr|G5EEC2|G5EEC2_CAEEL	49.21	63	20	1	263	415	91	153	3e-19	70.9	negative regulation of locomotion [GO:0040013]; neuropeptide signaling pathway [GO:0007218]; second-messenger-mediated signaling [GO:0019932]	neuropeptide hormone activity [GO:0005184]; neuropeptide receptor binding [GO:0071855]	extracellular space [GO:0005615]; intracellular [GO:0005622]	FMRF-Like Peptide (FMRFamide-like peptide 7)
TR6913|c0_g1_i1_len=417	tr|G5EEC2|G5EEC2_CAEEL	63.64	44	15	1	266	397	119	161	4e-17	65.1	negative regulation of locomotion [GO:0040013]; neuropeptide signaling pathway [GO:0007218]; second-messenger-mediated signaling [GO:0019932]	neuropeptide hormone activity [GO:0005184]; neuropeptide receptor binding [GO:0071855]	extracellular space [GO:0005615]; intracellular [GO:0005622]	FMRF-Like Peptide (FMRFamide-like peptide 7)
TR6913|c0_g1_i1_len=417	tr|G5EEC2|G5EEC2_CAEEL	64.71	17	6	0	263	313	145	161	8e-05	30.8	negative regulation of locomotion [GO:0040013]; neuropeptide signaling pathway [GO:0007218]; second-messenger-mediated signaling [GO:0019932]	neuropeptide hormone activity [GO:0005184]; neuropeptide receptor binding [GO:0071855]	extracellular space [GO:0005615]; intracellular [GO:0005622]	FMRF-Like Peptide (FMRFamide-like peptide 7)
TR7525|c0_g1_i1_len=1485	sp|Q23212|FLP03_CAEEL	31.36	118	59	6	419	111	62	172	7e-08	42.4	negative regulation of action potential [GO:0045759]; neuropeptide signaling pathway [GO:0007218]; regulation of pharyngeal pumping [GO:0043051]	neuropeptide hormone activity [GO:0005184]; neuropeptide receptor binding [GO:0071855]	extracellular space [GO:0005615]	FMRFamide-like neuropeptides 3 [Cleaved into: SPLGTMRF-amide; TPLGTMRF-amide; SAEPFGTMRF-amide; NPENDTPFGTMRF-amide; ASEDALFGTMRF-amide; EAEEPLGTMRF-amide; SADDSAPFGTMRF-amide; NPLGTMRF-amide]
TR7525|c0_g1_i1_len=1485	sp|Q23212|FLP03_CAEEL	73.91	23	3	1	179	111	164	183	1e-05	35.4	negative regulation of action potential [GO:0045759]; neuropeptide signaling pathway [GO:0007218]; regulation of pharyngeal pumping [GO:0043051]	neuropeptide hormone activity [GO:0005184]; neuropeptide receptor binding [GO:0071855]	extracellular space [GO:0005615]	FMRFamide-like neuropeptides 3 [Cleaved into: SPLGTMRF-amide; TPLGTMRF-amide; SAEPFGTMRF-amide; NPENDTPFGTMRF-amide; ASEDALFGTMRF-amide; EAEEPLGTMRF-amide; SADDSAPFGTMRF-amide; NPLGTMRF-amide]
TR7525|c0_g1_i5_len=592	sp|Q23212|FLP03_CAEEL	31.36	118	59	6	422	114	62	172	2e-08	42.4	negative regulation of action potential [GO:0045759]; neuropeptide signaling pathway [GO:0007218]; regulation of pharyngeal pumping [GO:0043051]	neuropeptide hormone activity [GO:0005184]; neuropeptide receptor binding [GO:0071855]	extracellular space [GO:0005615]	FMRFamide-like neuropeptides 3 [Cleaved into: SPLGTMRF-amide; TPLGTMRF-amide; SAEPFGTMRF-amide; NPENDTPFGTMRF-amide; ASEDALFGTMRF-amide; EAEEPLGTMRF-amide; SADDSAPFGTMRF-amide; NPLGTMRF-amide]
TR7525|c0_g1_i5_len=592	sp|Q23212|FLP03_CAEEL	73.91	23	3	1	182	114	164	183	4e-06	35.4	negative regulation of action potential [GO:0045759]; neuropeptide signaling pathway [GO:0007218]; regulation of pharyngeal pumping [GO:0043051]	neuropeptide hormone activity [GO:0005184]; neuropeptide receptor binding [GO:0071855]	extracellular space [GO:0005615]	FMRFamide-like neuropeptides 3 [Cleaved into: SPLGTMRF-amide; TPLGTMRF-amide; SAEPFGTMRF-amide; NPENDTPFGTMRF-amide; ASEDALFGTMRF-amide; EAEEPLGTMRF-amide; SADDSAPFGTMRF-amide; NPLGTMRF-amide]
TR7755|c0_g1_i1_len=722	sp|P41855|FLP01_CAEEL	53.8	171	66	9	689	192	13	175	1e-49	154	hyperosmotic response [GO:0006972]; locomotory behavior [GO:0007626]; mechanosensory behavior [GO:0007638]; neuropeptide signaling pathway [GO:0007218]; regulation of oviposition [GO:0046662]	neuropeptide hormone activity [GO:0005184]; neuropeptide receptor binding [GO:0071855]	extracellular space [GO:0005615]	FMRFamide-like neuropeptides 1 [Cleaved into: PNFMRY-amide; AGSDPNFLRF-amide; SQPNFLRF-amide; ASGDPNFLRF-amide; SDPNFLRF-amide (PF1); AAADPNFLRF-amide; SADPNFLRF-amide (PF2); PNFLRF-amide]
TR7755|c0_g1_i1_len=722	sp|P41855|FLP01_CAEEL	44.44	45	8	2	218	120	70	109	5e-05	32.3	hyperosmotic response [GO:0006972]; locomotory behavior [GO:0007626]; mechanosensory behavior [GO:0007638]; neuropeptide signaling pathway [GO:0007218]; regulation of oviposition [GO:0046662]	neuropeptide hormone activity [GO:0005184]; neuropeptide receptor binding [GO:0071855]	extracellular space [GO:0005615]	FMRFamide-like neuropeptides 1 [Cleaved into: PNFMRY-amide; AGSDPNFLRF-amide; SQPNFLRF-amide; ASGDPNFLRF-amide; SDPNFLRF-amide (PF1); AAADPNFLRF-amide; SADPNFLRF-amide (PF2); PNFLRF-amide]
TR8799|c0_g1_i2_len=523	sp|Q19165|FLP06_CAEEL	41.56	77	9	2	351	521	47	107	8e-10	45.4	neuropeptide signaling pathway [GO:0007218]	neuropeptide hormone activity [GO:0005184]; neuropeptide receptor binding [GO:0071855]	extracellular space [GO:0005615]	FMRFamide-like neuropeptides 6 [Cleaved into: QQDSEVEREMM; KSAYMRF-amide 1 (AF8 1) (PF3 1); KSAYMRF-amide 2 (AF8 2) (PF3 2); KSAYMRF-amide 3 (AF8 3) (PF3 3); KSAYMRF-amide 4 (AF8 4) (PF3 4); KSAYMRF-amide 5 (AF8 5) (PF3 5); KSAYMRF-amide 6 (AF8 6) (PF3 6)]
TR8799|c0_g1_i2_len=523	sp|Q19165|FLP06_CAEEL	48.08	52	5	1	354	443	101	152	8e-08	39.7	neuropeptide signaling pathway [GO:0007218]	neuropeptide hormone activity [GO:0005184]; neuropeptide receptor binding [GO:0071855]	extracellular space [GO:0005615]	FMRFamide-like neuropeptides 6 [Cleaved into: QQDSEVEREMM; KSAYMRF-amide 1 (AF8 1) (PF3 1); KSAYMRF-amide 2 (AF8 2) (PF3 2); KSAYMRF-amide 3 (AF8 3) (PF3 3); KSAYMRF-amide 4 (AF8 4) (PF3 4); KSAYMRF-amide 5 (AF8 5) (PF3 5); KSAYMRF-amide 6 (AF8 6) (PF3 6)]
TR8799|c0_g1_i2_len=523	sp|Q19165|FLP06_CAEEL	55.88	34	2	1	366	428	137	170	9e-06	33.9	neuropeptide signaling pathway [GO:0007218]	neuropeptide hormone activity [GO:0005184]; neuropeptide receptor binding [GO:0071855]	extracellular space [GO:0005615]	FMRFamide-like neuropeptides 6 [Cleaved into: QQDSEVEREMM; KSAYMRF-amide 1 (AF8 1) (PF3 1); KSAYMRF-amide 2 (AF8 2) (PF3 2); KSAYMRF-amide 3 (AF8 3) (PF3 3); KSAYMRF-amide 4 (AF8 4) (PF3 4); KSAYMRF-amide 5 (AF8 5) (PF3 5); KSAYMRF-amide 6 (AF8 6) (PF3 6)]
TR8854|c0_g1_i2_len=240	sp|Q7YX32|FLP16_CAEEL	100	29	0	0	154	240	56	84	4e-16	59.3	negative regulation of striated muscle contraction [GO:0045988]; neuropeptide signaling pathway [GO:0007218]	NA	extracellular region [GO:0005576]	FMRFamide-like neuropeptides 16 [Cleaved into: AQTFVRF-amide 1; AQTFVRF-amide 2; GQTFVRF-amide]
TR8854|c0_g1_i2_len=240	sp|Q7YX32|FLP16_CAEEL	90.48	21	2	0	154	216	66	86	1e-09	40.8	negative regulation of striated muscle contraction [GO:0045988]; neuropeptide signaling pathway [GO:0007218]	NA	extracellular region [GO:0005576]	FMRFamide-like neuropeptides 16 [Cleaved into: AQTFVRF-amide 1; AQTFVRF-amide 2; GQTFVRF-amide]
TR8854|c0_g1_i3_len=293	sp|Q7YX32|FLP16_CAEEL	76.19	42	10	0	1	126	51	92	3e-18	65.9	negative regulation of striated muscle contraction [GO:0045988]; neuropeptide signaling pathway [GO:0007218]	NA	extracellular region [GO:0005576]	FMRFamide-like neuropeptides 16 [Cleaved into: AQTFVRF-amide 1; AQTFVRF-amide 2; GQTFVRF-amide]
TR8854|c0_g1_i4_len=444	sp|Q7YX32|FLP16_CAEEL	81.58	38	7	0	154	267	55	92	3e-17	64.3	negative regulation of striated muscle contraction [GO:0045988]; neuropeptide signaling pathway [GO:0007218]	NA	extracellular region [GO:0005576]	FMRFamide-like neuropeptides 16 [Cleaved into: AQTFVRF-amide 1; AQTFVRF-amide 2; GQTFVRF-amide]
TR8854|c0_g1_i5_len=566	sp|Q7YX32|FLP16_CAEEL	100	29	0	0	480	566	56	84	6e-16	61.2	negative regulation of striated muscle contraction [GO:0045988]; neuropeptide signaling pathway [GO:0007218]	NA	extracellular region [GO:0005576]	FMRFamide-like neuropeptides 16 [Cleaved into: AQTFVRF-amide 1; AQTFVRF-amide 2; GQTFVRF-amide]
TR8854|c0_g1_i5_len=566	sp|Q7YX32|FLP16_CAEEL	90.48	21	2	0	480	542	66	86	3e-09	42.7	negative regulation of striated muscle contraction [GO:0045988]; neuropeptide signaling pathway [GO:0007218]	NA	extracellular region [GO:0005576]	FMRFamide-like neuropeptides 16 [Cleaved into: AQTFVRF-amide 1; AQTFVRF-amide 2; GQTFVRF-amide]
TR8919|c0_g1_i1_len=522	tr|Q95QP2|Q95QP2_CAEEL	75	16	4	0	230	183	72	87	0.0001	29.3	negative regulation of turning behavior involved in mating [GO:0061096]	NA	NA	FMRF-Like Peptide
TR8919|c0_g1_i1_len=522	tr|Q95QP2|Q95QP2_CAEEL	68.75	16	5	0	230	183	64	79	0.0003	28.5	negative regulation of turning behavior involved in mating [GO:0061096]	NA	NA	FMRF-Like Peptide
TR8919|c0_g1_i1_len=522	tr|Q95QP2|Q95QP2_CAEEL	68.75	16	5	0	230	183	80	95	0.001	26.9	negative regulation of turning behavior involved in mating [GO:0061096]	NA	NA	FMRF-Like Peptide
TR9208|c0_g2_i1_len=469	sp|Q9XVX1|FLP19_CAEEL	50	18	9	0	44	97	10	27	0.0004	27.7	neuropeptide signaling pathway [GO:0007218]	NA	extracellular region [GO:0005576]	FMRFamide-like neuropeptides 19 [Cleaved into: WANQVRF-amide]
TR9215|c0_g1_i1_len=372	sp|Q9XVX1|FLP19_CAEEL	50	18	9	0	329	276	10	27	0.0003	27.7	neuropeptide signaling pathway [GO:0007218]	NA	extracellular region [GO:0005576]	FMRFamide-like neuropeptides 19 [Cleaved into: WANQVRF-amide]
TR9334|c1_g1_i1_len=688	sp|Q21156|FLP11_CAEEL	56.25	64	22	2	334	513	27	88	3e-16	62.8	neuropeptide signaling pathway [GO:0007218]; sleep [GO:0030431]	neuropeptide receptor binding [GO:0071855]	extracellular region [GO:0005576]	FMRFamide-like neuropeptides 11 [Cleaved into: AMRNALVRF-amide; ASGGMRNALVRF-amide; SPLDEEDFAPESPLQ-amide; NGAPQPFVRF-amide]
TR9676|c0_g1_i4_len=913	tr|G5EG31|G5EG31_CAEEL	37.5	48	29	1	170	27	46	92	0.001	27.7	neuropeptide signaling pathway [GO:0007218]	NA	NA	FMRF-Like Peptide (FMRFamide-like peptide 4)
TR9705|c2_g2_i1_len=423	sp|Q9N4V0|FLP18_CAEEL	53.54	99	19	5	55	276	53	149	2e-19	72	neuropeptide signaling pathway [GO:0007218]	neuropeptide hormone activity [GO:0005184]; neuropeptide receptor binding [GO:0071855]; neuropeptide Y receptor binding [GO:0031841]	extracellular region [GO:0005576]; extracellular space [GO:0005615]	FMRFamide-like neuropeptide 18 [Cleaved into: EMPGVLRF-amide; SVPGVLRF-amide 1; SVPGVLRF-amide 2; EIPGVLRF-amide; SEVPGVLRF-amide; DVPGVLRF-amide; SVPGVLRF-amide 3]
TR9705|c2_g2_i1_len=423	sp|Q9N4V0|FLP18_CAEEL	58.75	80	17	4	79	276	105	182	9e-19	70.1	neuropeptide signaling pathway [GO:0007218]	neuropeptide hormone activity [GO:0005184]; neuropeptide receptor binding [GO:0071855]; neuropeptide Y receptor binding [GO:0031841]	extracellular region [GO:0005576]; extracellular space [GO:0005615]	FMRFamide-like neuropeptide 18 [Cleaved into: EMPGVLRF-amide; SVPGVLRF-amide 1; SVPGVLRF-amide 2; EIPGVLRF-amide; SEVPGVLRF-amide; DVPGVLRF-amide; SVPGVLRF-amide 3]
TR9705|c2_g2_i1_len=423	sp|Q9N4V0|FLP18_CAEEL	50	76	9	3	82	249	142	208	3e-13	54.3	neuropeptide signaling pathway [GO:0007218]	neuropeptide hormone activity [GO:0005184]; neuropeptide receptor binding [GO:0071855]; neuropeptide Y receptor binding [GO:0031841]	extracellular region [GO:0005576]; extracellular space [GO:0005615]	FMRFamide-like neuropeptide 18 [Cleaved into: EMPGVLRF-amide; SVPGVLRF-amide 1; SVPGVLRF-amide 2; EIPGVLRF-amide; SEVPGVLRF-amide; DVPGVLRF-amide; SVPGVLRF-amide 3]
TR10737|c0_g2_i1_len=552	sp|Q23212|FLP03_CAEEL	33.93	56	35	1	111	278	19	72	0.0006	28.5	negative regulation of action potential [GO:0045759]; neuropeptide signaling pathway [GO:0007218]; regulation of pharyngeal pumping [GO:0043051]	neuropeptide hormone activity [GO:0005184]; neuropeptide receptor binding [GO:0071855]	extracellular space [GO:0005615]	FMRFamide-like neuropeptides 3 [Cleaved into: SPLGTMRF-amide; TPLGTMRF-amide; SAEPFGTMRF-amide; NPENDTPFGTMRF-amide; ASEDALFGTMRF-amide; EAEEPLGTMRF-amide; SADDSAPFGTMRF-amide; NPLGTMRF-amide]
TR11141|c0_g1_i1_len=353	sp|O44185|FLP13_CAEEL	42.11	38	20	2	260	147	86	121	0.0003	28.5	neuropeptide signaling pathway [GO:0007218]	neuropeptide hormone activity [GO:0005184]; neuropeptide receptor binding [GO:0071855]	extracellular region [GO:0005576]; extracellular space [GO:0005615]	FMRFamide-like neuropeptides 13 [Cleaved into: SDRPTRAMDSPLIRF-amide; AMDSPLIRF-amide; AADGAPLIRF-amide 1; APEASPFIRF-amide 1; AADGAPLIRF-amide 2; APEASPFIRF-amide 2; ASPSAPLIRF-amide; SPSAVPLIRF-amide; SAAAPLIRF-amide; ASSAPLIRF-amide]
TR11565|c1_g1_i2_len=1843	tr|G5EBV5|G5EBV5_CAEEL	41.67	48	27	1	1527	1384	38	84	2e-07	39.7	negative regulation of turning behavior involved in mating [GO:0061096]	NA	NA	FMRF-Like Peptide (FMRFamide-like peptide 12)
TR12284|c0_g1_i1_len=550	sp|O61466|FLP05_CAEEL	39.13	69	31	3	548	348	5	64	6e-09	41.6	neuropeptide signaling pathway [GO:0007218]	NA	extracellular region [GO:0005576]	FMRFamide-like neuropeptides 5 [Cleaved into: APKPKFIRF-amide; AGAKFIRF-amide; GAKFIRF-amide]
TR12284|c0_g1_i3_len=705	sp|O61466|FLP05_CAEEL	61.29	31	9	1	444	352	37	64	2e-08	41.2	neuropeptide signaling pathway [GO:0007218]	NA	extracellular region [GO:0005576]	FMRFamide-like neuropeptides 5 [Cleaved into: APKPKFIRF-amide; AGAKFIRF-amide; GAKFIRF-amide]
TR12377|c1_g1_i1_len=298	sp|Q7YX32|FLP16_CAEEL	86.49	37	5	0	208	98	56	92	4e-18	65.5	negative regulation of striated muscle contraction [GO:0045988]; neuropeptide signaling pathway [GO:0007218]	NA	extracellular region [GO:0005576]	FMRFamide-like neuropeptides 16 [Cleaved into: AQTFVRF-amide 1; AQTFVRF-amide 2; GQTFVRF-amide]
TR12377|c1_g3_i2_len=301	sp|Q7YX32|FLP16_CAEEL	81.58	38	7	0	166	53	55	92	4e-17	62.4	negative regulation of striated muscle contraction [GO:0045988]; neuropeptide signaling pathway [GO:0007218]	NA	extracellular region [GO:0005576]	FMRFamide-like neuropeptides 16 [Cleaved into: AQTFVRF-amide 1; AQTFVRF-amide 2; GQTFVRF-amide]
TR13349|c0_g1_i1_len=427	sp|Q9XWV7|FLP14_CAEEL	62.89	97	29	3	106	381	39	133	6e-36	114	neuropeptide signaling pathway [GO:0007218]	neuropeptide hormone activity [GO:0005184]; neuropeptide receptor binding [GO:0071855]	extracellular space [GO:0005615]	FMRFamide-like neuropeptides 14 [Cleaved into: KHEYLRF-amide 1 (AF2 1); KHEYLRF-amide 2 (AF2 2); KHEYLRF-amide 3 (AF2 3); KHEYLRF-amide 4 (AF2 4)]
TR13405|c0_g1_i1_len=321	sp|Q9N4V0|FLP18_CAEEL	43.66	71	31	3	236	42	121	188	1e-14	57.4	neuropeptide signaling pathway [GO:0007218]	neuropeptide hormone activity [GO:0005184]; neuropeptide receptor binding [GO:0071855]; neuropeptide Y receptor binding [GO:0031841]	extracellular region [GO:0005576]; extracellular space [GO:0005615]	FMRFamide-like neuropeptide 18 [Cleaved into: EMPGVLRF-amide; SVPGVLRF-amide 1; SVPGVLRF-amide 2; EIPGVLRF-amide; SEVPGVLRF-amide; DVPGVLRF-amide; SVPGVLRF-amide 3]
TR13405|c0_g1_i1_len=321	sp|Q9N4V0|FLP18_CAEEL	40.28	72	29	3	236	57	103	172	3e-12	50.4	neuropeptide signaling pathway [GO:0007218]	neuropeptide hormone activity [GO:0005184]; neuropeptide receptor binding [GO:0071855]; neuropeptide Y receptor binding [GO:0031841]	extracellular region [GO:0005576]; extracellular space [GO:0005615]	FMRFamide-like neuropeptide 18 [Cleaved into: EMPGVLRF-amide; SVPGVLRF-amide 1; SVPGVLRF-amide 2; EIPGVLRF-amide; SEVPGVLRF-amide; DVPGVLRF-amide; SVPGVLRF-amide 3]
TR13405|c0_g1_i1_len=321	sp|Q9N4V0|FLP18_CAEEL	35.9	78	25	3	233	57	61	132	1e-10	46.2	neuropeptide signaling pathway [GO:0007218]	neuropeptide hormone activity [GO:0005184]; neuropeptide receptor binding [GO:0071855]; neuropeptide Y receptor binding [GO:0031841]	extracellular region [GO:0005576]; extracellular space [GO:0005615]	FMRFamide-like neuropeptide 18 [Cleaved into: EMPGVLRF-amide; SVPGVLRF-amide 1; SVPGVLRF-amide 2; EIPGVLRF-amide; SEVPGVLRF-amide; DVPGVLRF-amide; SVPGVLRF-amide 3]
TR14069|c0_g1_i1_len=426	tr|G5EBV5|G5EBV5_CAEEL	43.64	55	28	2	288	133	22	76	1e-09	42.4	negative regulation of turning behavior involved in mating [GO:0061096]	NA	NA	FMRF-Like Peptide (FMRFamide-like peptide 12)
TR14143|c1_g1_i3_len=570	tr|Q95X32|Q95X32_CAEEL	43.59	78	37	2	261	473	27	104	2e-11	48.5	NA	NA	NA	FMRF-Like Peptide
TR15441|c0_g2_i1_len=348	sp|P34405|FLP23_CAEEL	48.28	29	15	0	34	120	5	33	5e-06	32.3	neuropeptide signaling pathway [GO:0007218]	NA	extracellular region [GO:0005576]	FMRFamide-like neuropeptide 23 [Cleaved into: VVGQQDFLRF-amide]
TR15441|c0_g2_i3_len=568	sp|P34405|FLP23_CAEEL	45.45	33	18	0	136	234	1	33	1e-05	32.3	neuropeptide signaling pathway [GO:0007218]	NA	extracellular region [GO:0005576]	FMRFamide-like neuropeptide 23 [Cleaved into: VVGQQDFLRF-amide]
TR16192|c0_g1_i1_len=649	sp|O44185|FLP13_CAEEL	43.37	83	26	4	214	438	80	149	4e-10	47	neuropeptide signaling pathway [GO:0007218]	neuropeptide hormone activity [GO:0005184]; neuropeptide receptor binding [GO:0071855]	extracellular region [GO:0005576]; extracellular space [GO:0005615]	FMRFamide-like neuropeptides 13 [Cleaved into: SDRPTRAMDSPLIRF-amide; AMDSPLIRF-amide; AADGAPLIRF-amide 1; APEASPFIRF-amide 1; AADGAPLIRF-amide 2; APEASPFIRF-amide 2; ASPSAPLIRF-amide; SPSAVPLIRF-amide; SAAAPLIRF-amide; ASSAPLIRF-amide]
TR16192|c0_g1_i1_len=649	sp|O44185|FLP13_CAEEL	41.57	89	47	3	178	438	53	138	5e-10	46.6	neuropeptide signaling pathway [GO:0007218]	neuropeptide hormone activity [GO:0005184]; neuropeptide receptor binding [GO:0071855]	extracellular region [GO:0005576]; extracellular space [GO:0005615]	FMRFamide-like neuropeptides 13 [Cleaved into: SDRPTRAMDSPLIRF-amide; AMDSPLIRF-amide; AADGAPLIRF-amide 1; APEASPFIRF-amide 1; AADGAPLIRF-amide 2; APEASPFIRF-amide 2; ASPSAPLIRF-amide; SPSAVPLIRF-amide; SAAAPLIRF-amide; ASSAPLIRF-amide]
TR16192|c0_g1_i1_len=649	sp|O44185|FLP13_CAEEL	45.33	75	20	5	214	435	105	159	1e-08	42.4	neuropeptide signaling pathway [GO:0007218]	neuropeptide hormone activity [GO:0005184]; neuropeptide receptor binding [GO:0071855]	extracellular region [GO:0005576]; extracellular space [GO:0005615]	FMRFamide-like neuropeptides 13 [Cleaved into: SDRPTRAMDSPLIRF-amide; AMDSPLIRF-amide; AADGAPLIRF-amide 1; APEASPFIRF-amide 1; AADGAPLIRF-amide 2; APEASPFIRF-amide 2; ASPSAPLIRF-amide; SPSAVPLIRF-amide; SAAAPLIRF-amide; ASSAPLIRF-amide]
TR16192|c0_g1_i1_len=649	sp|O44185|FLP13_CAEEL	30.53	95	37	3	163	435	18	87	2e-06	36.2	neuropeptide signaling pathway [GO:0007218]	neuropeptide hormone activity [GO:0005184]; neuropeptide receptor binding [GO:0071855]	extracellular region [GO:0005576]; extracellular space [GO:0005615]	FMRFamide-like neuropeptides 13 [Cleaved into: SDRPTRAMDSPLIRF-amide; AMDSPLIRF-amide; AADGAPLIRF-amide 1; APEASPFIRF-amide 1; AADGAPLIRF-amide 2; APEASPFIRF-amide 2; ASPSAPLIRF-amide; SPSAVPLIRF-amide; SAAAPLIRF-amide; ASSAPLIRF-amide]
TR19288|c0_g2_i1_len=360	tr|G5EEC2|G5EEC2_CAEEL	75	16	4	0	360	313	101	116	3e-05	31.2	negative regulation of locomotion [GO:0040013]; neuropeptide signaling pathway [GO:0007218]; second-messenger-mediated signaling [GO:0019932]	neuropeptide hormone activity [GO:0005184]; neuropeptide receptor binding [GO:0071855]	extracellular space [GO:0005615]; intracellular [GO:0005622]	FMRF-Like Peptide (FMRFamide-like peptide 7)
TR19288|c0_g2_i1_len=360	tr|G5EEC2|G5EEC2_CAEEL	68.75	16	5	0	360	313	73	88	0.0002	29.3	negative regulation of locomotion [GO:0040013]; neuropeptide signaling pathway [GO:0007218]; second-messenger-mediated signaling [GO:0019932]	neuropeptide hormone activity [GO:0005184]; neuropeptide receptor binding [GO:0071855]	extracellular space [GO:0005615]; intracellular [GO:0005622]	FMRF-Like Peptide (FMRFamide-like peptide 7)
TR19288|c0_g2_i1_len=360	tr|G5EEC2|G5EEC2_CAEEL	68.75	16	5	0	360	313	87	102	0.0002	29.3	negative regulation of locomotion [GO:0040013]; neuropeptide signaling pathway [GO:0007218]; second-messenger-mediated signaling [GO:0019932]	neuropeptide hormone activity [GO:0005184]; neuropeptide receptor binding [GO:0071855]	extracellular space [GO:0005615]; intracellular [GO:0005622]	FMRF-Like Peptide (FMRFamide-like peptide 7)
TR19716|c0_g1_i1_len=469	sp|O61466|FLP05_CAEEL	61.29	31	9	1	251	343	37	64	7e-09	40.8	neuropeptide signaling pathway [GO:0007218]	NA	extracellular region [GO:0005576]	FMRFamide-like neuropeptides 5 [Cleaved into: APKPKFIRF-amide; AGAKFIRF-amide; GAKFIRF-amide]
TR19822|c0_g1_i1_len=261	sp|Q18502|FLP09_CAEEL	29.09	55	37	1	161	3	46	100	0.0008	26.2	action potential [GO:0001508]; locomotory behavior [GO:0007626]; neuropeptide signaling pathway [GO:0007218]	neuropeptide hormone activity [GO:0005184]; neuropeptide receptor binding [GO:0071855]; neurotransmitter binding [GO:0042165]	extracellular space [GO:0005615]	FMRFamide-like neuropeptides 9 [Cleaved into: KPSFVRF-amide 1; KPSFVRF-amide 2]
TR20463|c0_g1_i3_len=584	sp|O61466|FLP05_CAEEL	53.85	26	11	1	170	244	6	31	0.0005	28.1	neuropeptide signaling pathway [GO:0007218]	NA	extracellular region [GO:0005576]	FMRFamide-like neuropeptides 5 [Cleaved into: APKPKFIRF-amide; AGAKFIRF-amide; GAKFIRF-amide]
TR21009|c0_g1_i1_len=277	sp|O44185|FLP13_CAEEL	48.31	89	39	3	15	266	66	152	9e-20	70.9	neuropeptide signaling pathway [GO:0007218]	neuropeptide hormone activity [GO:0005184]; neuropeptide receptor binding [GO:0071855]	extracellular region [GO:0005576]; extracellular space [GO:0005615]	FMRFamide-like neuropeptides 13 [Cleaved into: SDRPTRAMDSPLIRF-amide; AMDSPLIRF-amide; AADGAPLIRF-amide 1; APEASPFIRF-amide 1; AADGAPLIRF-amide 2; APEASPFIRF-amide 2; ASPSAPLIRF-amide; SPSAVPLIRF-amide; SAAAPLIRF-amide; ASSAPLIRF-amide]
TR21009|c0_g1_i1_len=277	sp|O44185|FLP13_CAEEL	45.68	81	35	3	48	269	52	130	7e-14	54.3	neuropeptide signaling pathway [GO:0007218]	neuropeptide hormone activity [GO:0005184]; neuropeptide receptor binding [GO:0071855]	extracellular region [GO:0005576]; extracellular space [GO:0005615]	FMRFamide-like neuropeptides 13 [Cleaved into: SDRPTRAMDSPLIRF-amide; AMDSPLIRF-amide; AADGAPLIRF-amide 1; APEASPFIRF-amide 1; AADGAPLIRF-amide 2; APEASPFIRF-amide 2; ASPSAPLIRF-amide; SPSAVPLIRF-amide; SAAAPLIRF-amide; ASSAPLIRF-amide]
TR21009|c0_g1_i1_len=277	sp|O44185|FLP13_CAEEL	69.57	23	5	1	18	86	140	160	1e-05	32	neuropeptide signaling pathway [GO:0007218]	neuropeptide hormone activity [GO:0005184]; neuropeptide receptor binding [GO:0071855]	extracellular region [GO:0005576]; extracellular space [GO:0005615]	FMRFamide-like neuropeptides 13 [Cleaved into: SDRPTRAMDSPLIRF-amide; AMDSPLIRF-amide; AADGAPLIRF-amide 1; APEASPFIRF-amide 1; AADGAPLIRF-amide 2; APEASPFIRF-amide 2; ASPSAPLIRF-amide; SPSAVPLIRF-amide; SAAAPLIRF-amide; ASSAPLIRF-amide]
TR22188|c0_g1_i2_len=356	sp|Q21156|FLP11_CAEEL	64.29	112	31	6	22	351	5	109	8e-39	120	neuropeptide signaling pathway [GO:0007218]; sleep [GO:0030431]	neuropeptide receptor binding [GO:0071855]	extracellular region [GO:0005576]	FMRFamide-like neuropeptides 11 [Cleaved into: AMRNALVRF-amide; ASGGMRNALVRF-amide; SPLDEEDFAPESPLQ-amide; NGAPQPFVRF-amide]
TR22736|c0_g1_i1_len=716	sp|Q19165|FLP06_CAEEL	44.23	104	25	3	377	144	73	169	2e-17	67.4	neuropeptide signaling pathway [GO:0007218]	neuropeptide hormone activity [GO:0005184]; neuropeptide receptor binding [GO:0071855]	extracellular space [GO:0005615]	FMRFamide-like neuropeptides 6 [Cleaved into: QQDSEVEREMM; KSAYMRF-amide 1 (AF8 1) (PF3 1); KSAYMRF-amide 2 (AF8 2) (PF3 2); KSAYMRF-amide 3 (AF8 3) (PF3 3); KSAYMRF-amide 4 (AF8 4) (PF3 4); KSAYMRF-amide 5 (AF8 5) (PF3 5); KSAYMRF-amide 6 (AF8 6) (PF3 6)]
TR22736|c0_g1_i1_len=716	sp|Q19165|FLP06_CAEEL	40.52	116	11	3	365	144	47	146	1e-15	62.8	neuropeptide signaling pathway [GO:0007218]	neuropeptide hormone activity [GO:0005184]; neuropeptide receptor binding [GO:0071855]	extracellular space [GO:0005615]	FMRFamide-like neuropeptides 6 [Cleaved into: QQDSEVEREMM; KSAYMRF-amide 1 (AF8 1) (PF3 1); KSAYMRF-amide 2 (AF8 2) (PF3 2); KSAYMRF-amide 3 (AF8 3) (PF3 3); KSAYMRF-amide 4 (AF8 4) (PF3 4); KSAYMRF-amide 5 (AF8 5) (PF3 5); KSAYMRF-amide 6 (AF8 6) (PF3 6)]
TR22736|c0_g1_i1_len=716	sp|Q19165|FLP06_CAEEL	47.92	96	17	4	359	144	28	114	2e-15	61.6	neuropeptide signaling pathway [GO:0007218]	neuropeptide hormone activity [GO:0005184]; neuropeptide receptor binding [GO:0071855]	extracellular space [GO:0005615]	FMRFamide-like neuropeptides 6 [Cleaved into: QQDSEVEREMM; KSAYMRF-amide 1 (AF8 1) (PF3 1); KSAYMRF-amide 2 (AF8 2) (PF3 2); KSAYMRF-amide 3 (AF8 3) (PF3 3); KSAYMRF-amide 4 (AF8 4) (PF3 4); KSAYMRF-amide 5 (AF8 5) (PF3 5); KSAYMRF-amide 6 (AF8 6) (PF3 6)]
TR22736|c0_g2_i1_len=229	sp|Q9XWV7|FLP14_CAEEL	68.18	22	7	0	209	144	100	121	2e-07	35.4	neuropeptide signaling pathway [GO:0007218]	neuropeptide hormone activity [GO:0005184]; neuropeptide receptor binding [GO:0071855]	extracellular space [GO:0005615]	FMRFamide-like neuropeptides 14 [Cleaved into: KHEYLRF-amide 1 (AF2 1); KHEYLRF-amide 2 (AF2 2); KHEYLRF-amide 3 (AF2 3); KHEYLRF-amide 4 (AF2 4)]
TR22736|c0_g2_i1_len=229	sp|Q9XWV7|FLP14_CAEEL	65	20	7	0	203	144	112	131	6e-06	32	neuropeptide signaling pathway [GO:0007218]	neuropeptide hormone activity [GO:0005184]; neuropeptide receptor binding [GO:0071855]	extracellular space [GO:0005615]	FMRFamide-like neuropeptides 14 [Cleaved into: KHEYLRF-amide 1 (AF2 1); KHEYLRF-amide 2 (AF2 2); KHEYLRF-amide 3 (AF2 3); KHEYLRF-amide 4 (AF2 4)]
TR22736|c0_g2_i1_len=229	sp|Q9XWV7|FLP14_CAEEL	65	20	7	0	203	144	122	141	6e-06	32	neuropeptide signaling pathway [GO:0007218]	neuropeptide hormone activity [GO:0005184]; neuropeptide receptor binding [GO:0071855]	extracellular space [GO:0005615]	FMRFamide-like neuropeptides 14 [Cleaved into: KHEYLRF-amide 1 (AF2 1); KHEYLRF-amide 2 (AF2 2); KHEYLRF-amide 3 (AF2 3); KHEYLRF-amide 4 (AF2 4)]
TR22774|c2_g1_i2_len=426	sp|Q9XWV7|FLP14_CAEEL	28.95	76	51	1	194	421	63	135	7e-09	41.6	neuropeptide signaling pathway [GO:0007218]	neuropeptide hormone activity [GO:0005184]; neuropeptide receptor binding [GO:0071855]	extracellular space [GO:0005615]	FMRFamide-like neuropeptides 14 [Cleaved into: KHEYLRF-amide 1 (AF2 1); KHEYLRF-amide 2 (AF2 2); KHEYLRF-amide 3 (AF2 3); KHEYLRF-amide 4 (AF2 4)]
TR22774|c2_g1_i3_len=675	sp|Q9XWV7|FLP14_CAEEL	28.57	84	57	1	194	445	63	143	2e-09	44.7	neuropeptide signaling pathway [GO:0007218]	neuropeptide hormone activity [GO:0005184]; neuropeptide receptor binding [GO:0071855]	extracellular space [GO:0005615]	FMRFamide-like neuropeptides 14 [Cleaved into: KHEYLRF-amide 1 (AF2 1); KHEYLRF-amide 2 (AF2 2); KHEYLRF-amide 3 (AF2 3); KHEYLRF-amide 4 (AF2 4)]
TR22774|c2_g1_i3_len=675	sp|Q9XWV7|FLP14_CAEEL	34.33	67	44	0	257	457	71	137	6e-09	43.1	neuropeptide signaling pathway [GO:0007218]	neuropeptide hormone activity [GO:0005184]; neuropeptide receptor binding [GO:0071855]	extracellular space [GO:0005615]	FMRFamide-like neuropeptides 14 [Cleaved into: KHEYLRF-amide 1 (AF2 1); KHEYLRF-amide 2 (AF2 2); KHEYLRF-amide 3 (AF2 3); KHEYLRF-amide 4 (AF2 4)]
TR22797|c0_g1_i1_len=733	tr|G5EEC2|G5EEC2_CAEEL	50.5	101	47	2	519	223	33	132	3e-32	109	negative regulation of locomotion [GO:0040013]; neuropeptide signaling pathway [GO:0007218]; second-messenger-mediated signaling [GO:0019932]	neuropeptide hormone activity [GO:0005184]; neuropeptide receptor binding [GO:0071855]	extracellular space [GO:0005615]; intracellular [GO:0005622]	FMRF-Like Peptide (FMRFamide-like peptide 7)
TR22797|c0_g1_i1_len=733	tr|G5EEC2|G5EEC2_CAEEL	57.65	85	24	1	438	220	76	160	6e-31	105	negative regulation of locomotion [GO:0040013]; neuropeptide signaling pathway [GO:0007218]; second-messenger-mediated signaling [GO:0019932]	neuropeptide hormone activity [GO:0005184]; neuropeptide receptor binding [GO:0071855]	extracellular space [GO:0005615]; intracellular [GO:0005622]	FMRF-Like Peptide (FMRFamide-like peptide 7)
TR22797|c0_g1_i1_len=733	tr|G5EEC2|G5EEC2_CAEEL	60.29	68	26	1	423	220	40	106	9e-25	89	negative regulation of locomotion [GO:0040013]; neuropeptide signaling pathway [GO:0007218]; second-messenger-mediated signaling [GO:0019932]	neuropeptide hormone activity [GO:0005184]; neuropeptide receptor binding [GO:0071855]	extracellular space [GO:0005615]; intracellular [GO:0005622]	FMRF-Like Peptide (FMRFamide-like peptide 7)
TR22797|c0_g1_i1_len=733	tr|G5EEC2|G5EEC2_CAEEL	52.78	72	22	1	438	259	90	161	5e-23	84	negative regulation of locomotion [GO:0040013]; neuropeptide signaling pathway [GO:0007218]; second-messenger-mediated signaling [GO:0019932]	neuropeptide hormone activity [GO:0005184]; neuropeptide receptor binding [GO:0071855]	extracellular space [GO:0005615]; intracellular [GO:0005622]	FMRF-Like Peptide (FMRFamide-like peptide 7)
TR22797|c1_g1_i1_len=427	tr|G5EEC2|G5EEC2_CAEEL	66.67	51	17	0	1	153	69	119	1e-22	80.5	negative regulation of locomotion [GO:0040013]; neuropeptide signaling pathway [GO:0007218]; second-messenger-mediated signaling [GO:0019932]	neuropeptide hormone activity [GO:0005184]; neuropeptide receptor binding [GO:0071855]	extracellular space [GO:0005615]; intracellular [GO:0005622]	FMRF-Like Peptide (FMRFamide-like peptide 7)
TR22797|c1_g1_i1_len=427	tr|G5EEC2|G5EEC2_CAEEL	69.23	52	15	1	1	156	56	106	1e-21	77.8	negative regulation of locomotion [GO:0040013]; neuropeptide signaling pathway [GO:0007218]; second-messenger-mediated signaling [GO:0019932]	neuropeptide hormone activity [GO:0005184]; neuropeptide receptor binding [GO:0071855]	extracellular space [GO:0005615]; intracellular [GO:0005622]	FMRF-Like Peptide (FMRFamide-like peptide 7)
TR22797|c1_g1_i1_len=427	tr|G5EEC2|G5EEC2_CAEEL	57.81	64	15	1	1	156	97	160	5e-20	73.2	negative regulation of locomotion [GO:0040013]; neuropeptide signaling pathway [GO:0007218]; second-messenger-mediated signaling [GO:0019932]	neuropeptide hormone activity [GO:0005184]; neuropeptide receptor binding [GO:0071855]	extracellular space [GO:0005615]; intracellular [GO:0005622]	FMRF-Like Peptide (FMRFamide-like peptide 7)
TR22797|c1_g1_i1_len=427	tr|G5EEC2|G5EEC2_CAEEL	63.27	49	17	1	10	156	45	92	3e-17	65.5	negative regulation of locomotion [GO:0040013]; neuropeptide signaling pathway [GO:0007218]; second-messenger-mediated signaling [GO:0019932]	neuropeptide hormone activity [GO:0005184]; neuropeptide receptor binding [GO:0071855]	extracellular space [GO:0005615]; intracellular [GO:0005622]	FMRF-Like Peptide (FMRFamide-like peptide 7)
TR22797|c1_g1_i1_len=427	tr|G5EEC2|G5EEC2_CAEEL	64.1	39	13	1	1	117	124	161	4e-13	53.5	negative regulation of locomotion [GO:0040013]; neuropeptide signaling pathway [GO:0007218]; second-messenger-mediated signaling [GO:0019932]	neuropeptide hormone activity [GO:0005184]; neuropeptide receptor binding [GO:0071855]	extracellular space [GO:0005615]; intracellular [GO:0005622]	FMRF-Like Peptide (FMRFamide-like peptide 7)
TR22797|c1_g1_i2_len=262	tr|G5EEC2|G5EEC2_CAEEL	67.39	46	15	0	1	138	74	119	7e-21	73.9	negative regulation of locomotion [GO:0040013]; neuropeptide signaling pathway [GO:0007218]; second-messenger-mediated signaling [GO:0019932]	neuropeptide hormone activity [GO:0005184]; neuropeptide receptor binding [GO:0071855]	extracellular space [GO:0005615]; intracellular [GO:0005622]	FMRF-Like Peptide (FMRFamide-like peptide 7)
TR22797|c1_g1_i2_len=262	tr|G5EEC2|G5EEC2_CAEEL	70.21	47	13	1	1	141	61	106	7e-20	70.9	negative regulation of locomotion [GO:0040013]; neuropeptide signaling pathway [GO:0007218]; second-messenger-mediated signaling [GO:0019932]	neuropeptide hormone activity [GO:0005184]; neuropeptide receptor binding [GO:0071855]	extracellular space [GO:0005615]; intracellular [GO:0005622]	FMRF-Like Peptide (FMRFamide-like peptide 7)
TR22797|c1_g1_i2_len=262	tr|G5EEC2|G5EEC2_CAEEL	50.7	71	23	1	1	177	102	172	1e-18	67.8	negative regulation of locomotion [GO:0040013]; neuropeptide signaling pathway [GO:0007218]; second-messenger-mediated signaling [GO:0019932]	neuropeptide hormone activity [GO:0005184]; neuropeptide receptor binding [GO:0071855]	extracellular space [GO:0005615]; intracellular [GO:0005622]	FMRF-Like Peptide (FMRFamide-like peptide 7)
TR22797|c1_g1_i2_len=262	tr|G5EEC2|G5EEC2_CAEEL	68.18	44	13	1	10	141	50	92	2e-17	64.3	negative regulation of locomotion [GO:0040013]; neuropeptide signaling pathway [GO:0007218]; second-messenger-mediated signaling [GO:0019932]	neuropeptide hormone activity [GO:0005184]; neuropeptide receptor binding [GO:0071855]	extracellular space [GO:0005615]; intracellular [GO:0005622]	FMRF-Like Peptide (FMRFamide-like peptide 7)
TR22797|c1_g3_i1_len=396	tr|G5EEC2|G5EEC2_CAEEL	63.64	33	12	0	296	394	76	108	4e-14	56.2	negative regulation of locomotion [GO:0040013]; neuropeptide signaling pathway [GO:0007218]; second-messenger-mediated signaling [GO:0019932]	neuropeptide hormone activity [GO:0005184]; neuropeptide receptor binding [GO:0071855]	extracellular space [GO:0005615]; intracellular [GO:0005622]	FMRF-Like Peptide (FMRFamide-like peptide 7)
TR22797|c1_g3_i1_len=396	tr|G5EEC2|G5EEC2_CAEEL	40.32	62	35	1	215	394	33	94	1e-13	55.1	negative regulation of locomotion [GO:0040013]; neuropeptide signaling pathway [GO:0007218]; second-messenger-mediated signaling [GO:0019932]	neuropeptide hormone activity [GO:0005184]; neuropeptide receptor binding [GO:0071855]	extracellular space [GO:0005615]; intracellular [GO:0005622]	FMRF-Like Peptide (FMRFamide-like peptide 7)
TR22797|c1_g3_i1_len=396	tr|G5EEC2|G5EEC2_CAEEL	63.64	33	11	1	296	394	90	121	2e-12	51.6	negative regulation of locomotion [GO:0040013]; neuropeptide signaling pathway [GO:0007218]; second-messenger-mediated signaling [GO:0019932]	neuropeptide hormone activity [GO:0005184]; neuropeptide receptor binding [GO:0071855]	extracellular space [GO:0005615]; intracellular [GO:0005622]	FMRF-Like Peptide (FMRFamide-like peptide 7)
TR22797|c1_g3_i1_len=396	tr|G5EEC2|G5EEC2_CAEEL	56.67	30	13	0	302	391	132	161	4e-10	45.1	negative regulation of locomotion [GO:0040013]; neuropeptide signaling pathway [GO:0007218]; second-messenger-mediated signaling [GO:0019932]	neuropeptide hormone activity [GO:0005184]; neuropeptide receptor binding [GO:0071855]	extracellular space [GO:0005615]; intracellular [GO:0005622]	FMRF-Like Peptide (FMRFamide-like peptide 7)
TR22797|c1_g3_i1_len=396	tr|G5EEC2|G5EEC2_CAEEL	58.06	31	12	1	302	394	119	148	2e-09	43.5	negative regulation of locomotion [GO:0040013]; neuropeptide signaling pathway [GO:0007218]; second-messenger-mediated signaling [GO:0019932]	neuropeptide hormone activity [GO:0005184]; neuropeptide receptor binding [GO:0071855]	extracellular space [GO:0005615]; intracellular [GO:0005622]	FMRF-Like Peptide (FMRFamide-like peptide 7)
TR22797|c1_g3_i1_len=396	tr|G5EEC2|G5EEC2_CAEEL	57.89	19	8	0	293	349	143	161	6e-05	30.8	negative regulation of locomotion [GO:0040013]; neuropeptide signaling pathway [GO:0007218]; second-messenger-mediated signaling [GO:0019932]	neuropeptide hormone activity [GO:0005184]; neuropeptide receptor binding [GO:0071855]	extracellular space [GO:0005615]; intracellular [GO:0005622]	FMRF-Like Peptide (FMRFamide-like peptide 7)
TR22797|c1_g6_i1_len=242	tr|G5EEC2|G5EEC2_CAEEL	61.11	36	14	0	133	240	76	111	9e-16	59.3	negative regulation of locomotion [GO:0040013]; neuropeptide signaling pathway [GO:0007218]; second-messenger-mediated signaling [GO:0019932]	neuropeptide hormone activity [GO:0005184]; neuropeptide receptor binding [GO:0071855]	extracellular space [GO:0005615]; intracellular [GO:0005622]	FMRF-Like Peptide (FMRFamide-like peptide 7)
TR22797|c1_g6_i1_len=242	tr|G5EEC2|G5EEC2_CAEEL	40	65	37	1	52	240	33	97	4e-15	57.4	negative regulation of locomotion [GO:0040013]; neuropeptide signaling pathway [GO:0007218]; second-messenger-mediated signaling [GO:0019932]	neuropeptide hormone activity [GO:0005184]; neuropeptide receptor binding [GO:0071855]	extracellular space [GO:0005615]; intracellular [GO:0005622]	FMRF-Like Peptide (FMRFamide-like peptide 7)
TR22797|c1_g6_i1_len=242	tr|G5EEC2|G5EEC2_CAEEL	63.89	36	12	1	133	240	90	124	1e-14	56.2	negative regulation of locomotion [GO:0040013]; neuropeptide signaling pathway [GO:0007218]; second-messenger-mediated signaling [GO:0019932]	neuropeptide hormone activity [GO:0005184]; neuropeptide receptor binding [GO:0071855]	extracellular space [GO:0005615]; intracellular [GO:0005622]	FMRF-Like Peptide (FMRFamide-like peptide 7)
TR22797|c1_g6_i1_len=242	tr|G5EEC2|G5EEC2_CAEEL	55.88	34	14	1	139	240	119	151	6e-11	45.8	negative regulation of locomotion [GO:0040013]; neuropeptide signaling pathway [GO:0007218]; second-messenger-mediated signaling [GO:0019932]	neuropeptide hormone activity [GO:0005184]; neuropeptide receptor binding [GO:0071855]	extracellular space [GO:0005615]; intracellular [GO:0005622]	FMRF-Like Peptide (FMRFamide-like peptide 7)
TR22797|c1_g6_i1_len=242	tr|G5EEC2|G5EEC2_CAEEL	56.67	30	13	0	139	228	132	161	1e-10	45.1	negative regulation of locomotion [GO:0040013]; neuropeptide signaling pathway [GO:0007218]; second-messenger-mediated signaling [GO:0019932]	neuropeptide hormone activity [GO:0005184]; neuropeptide receptor binding [GO:0071855]	extracellular space [GO:0005615]; intracellular [GO:0005622]	FMRF-Like Peptide (FMRFamide-like peptide 7)
TR22797|c1_g6_i1_len=242	tr|G5EEC2|G5EEC2_CAEEL	57.89	19	8	0	130	186	143	161	2e-05	30.8	negative regulation of locomotion [GO:0040013]; neuropeptide signaling pathway [GO:0007218]; second-messenger-mediated signaling [GO:0019932]	neuropeptide hormone activity [GO:0005184]; neuropeptide receptor binding [GO:0071855]	extracellular space [GO:0005615]; intracellular [GO:0005622]	FMRF-Like Peptide (FMRFamide-like peptide 7)
TR23558|c0_g1_i1_len=317	tr|G5EGN5|G5EGN5_CAEEL	45.71	35	17	1	201	305	68	100	4e-05	30.4	negative regulation of turning behavior involved in mating [GO:0061096]; neuropeptide signaling pathway [GO:0007218]	neuropeptide hormone activity [GO:0005184]; neuropeptide receptor binding [GO:0071855]	extracellular space [GO:0005615]	FMRF-Like Peptide (FMRFamide-like peptide 8)
TR23558|c0_g1_i3_len=449	tr|Q93702|Q93702_CAEEL	43.18	44	17	2	110	241	51	86	2e-06	34.3	neuropeptide signaling pathway [GO:0007218]	neuropeptide hormone activity [GO:0005184]; neuropeptide receptor binding [GO:0071855]	extracellular space [GO:0005615]	FMRF-Like Peptide
TR23558|c0_g1_i4_len=400	tr|Q93702|Q93702_CAEEL	46.15	39	13	2	282	398	51	81	2e-05	31.2	neuropeptide signaling pathway [GO:0007218]	neuropeptide hormone activity [GO:0005184]; neuropeptide receptor binding [GO:0071855]	extracellular space [GO:0005615]	FMRF-Like Peptide
TR23558|c0_g1_i5_len=622	tr|Q93702|Q93702_CAEEL	41.18	51	20	3	282	428	51	93	2e-06	35	neuropeptide signaling pathway [GO:0007218]	neuropeptide hormone activity [GO:0005184]; neuropeptide receptor binding [GO:0071855]	extracellular space [GO:0005615]	FMRF-Like Peptide
TR24153|c0_g1_i1_len=466	sp|O61466|FLP05_CAEEL	48.39	31	14	2	432	346	1	31	0.0003	28.5	neuropeptide signaling pathway [GO:0007218]	NA	extracellular region [GO:0005576]	FMRFamide-like neuropeptides 5 [Cleaved into: APKPKFIRF-amide; AGAKFIRF-amide; GAKFIRF-amide]
TR25057|c0_g2_i1_len=947	tr|A0A0K3AST3|A0A0K3AST3_CAEEL	43.59	78	37	2	687	475	27	104	9e-11	48.9	NA	NA	NA	FMRF-Like Peptide
TR25189|c0_g2_i2_len=784	sp|Q23212|FLP03_CAEEL	31.36	118	59	6	363	671	62	172	3e-08	42.4	negative regulation of action potential [GO:0045759]; neuropeptide signaling pathway [GO:0007218]; regulation of pharyngeal pumping [GO:0043051]	neuropeptide hormone activity [GO:0005184]; neuropeptide receptor binding [GO:0071855]	extracellular space [GO:0005615]	FMRFamide-like neuropeptides 3 [Cleaved into: SPLGTMRF-amide; TPLGTMRF-amide; SAEPFGTMRF-amide; NPENDTPFGTMRF-amide; ASEDALFGTMRF-amide; EAEEPLGTMRF-amide; SADDSAPFGTMRF-amide; NPLGTMRF-amide]
TR25189|c0_g2_i2_len=784	sp|Q23212|FLP03_CAEEL	73.91	23	3	1	603	671	164	183	5e-06	35.4	negative regulation of action potential [GO:0045759]; neuropeptide signaling pathway [GO:0007218]; regulation of pharyngeal pumping [GO:0043051]	neuropeptide hormone activity [GO:0005184]; neuropeptide receptor binding [GO:0071855]	extracellular space [GO:0005615]	FMRFamide-like neuropeptides 3 [Cleaved into: SPLGTMRF-amide; TPLGTMRF-amide; SAEPFGTMRF-amide; NPENDTPFGTMRF-amide; ASEDALFGTMRF-amide; EAEEPLGTMRF-amide; SADDSAPFGTMRF-amide; NPLGTMRF-amide]
TR25256|c0_g1_i1_len=544	sp|Q9XVX1|FLP19_CAEEL	33.87	62	31	3	325	140	38	89	4e-07	36.6	neuropeptide signaling pathway [GO:0007218]	NA	extracellular region [GO:0005576]	FMRFamide-like neuropeptides 19 [Cleaved into: WANQVRF-amide]
TR25256|c0_g1_i2_len=422	sp|Q9XVX1|FLP19_CAEEL	30.65	62	33	3	323	138	38	89	2e-05	31.6	neuropeptide signaling pathway [GO:0007218]	NA	extracellular region [GO:0005576]	FMRFamide-like neuropeptides 19 [Cleaved into: WANQVRF-amide]
TR25260|c0_g1_i1_len=635	tr|Q18234|Q18234_CAEEL	92.86	14	0	1	289	248	54	66	8e-05	30	feeding behavior [GO:0007631]; G-protein coupled receptor signaling pathway involved in social behavior [GO:1904068]; neuropeptide signaling pathway [GO:0007218]	neuropeptide Y receptor binding [GO:0031841]	extracellular space [GO:0005615]	FMRF-Like Peptide
TR27358|c0_g1_i1_len=459	sp|Q9N4V0|FLP18_CAEEL	41.78	146	44	7	84	443	19	149	9e-20	73.2	neuropeptide signaling pathway [GO:0007218]	neuropeptide hormone activity [GO:0005184]; neuropeptide receptor binding [GO:0071855]; neuropeptide Y receptor binding [GO:0031841]	extracellular region [GO:0005576]; extracellular space [GO:0005615]	FMRFamide-like neuropeptide 18 [Cleaved into: EMPGVLRF-amide; SVPGVLRF-amide 1; SVPGVLRF-amide 2; EIPGVLRF-amide; SEVPGVLRF-amide; DVPGVLRF-amide; SVPGVLRF-amide 3]
TR27358|c0_g1_i1_len=459	sp|Q9N4V0|FLP18_CAEEL	58.75	80	17	4	246	443	105	182	3e-19	71.6	neuropeptide signaling pathway [GO:0007218]	neuropeptide hormone activity [GO:0005184]; neuropeptide receptor binding [GO:0071855]; neuropeptide Y receptor binding [GO:0031841]	extracellular region [GO:0005576]; extracellular space [GO:0005615]	FMRFamide-like neuropeptide 18 [Cleaved into: EMPGVLRF-amide; SVPGVLRF-amide 1; SVPGVLRF-amide 2; EIPGVLRF-amide; SEVPGVLRF-amide; DVPGVLRF-amide; SVPGVLRF-amide 3]
TR27358|c0_g1_i1_len=459	sp|Q9N4V0|FLP18_CAEEL	50	76	9	3	249	416	142	208	4e-13	54.3	neuropeptide signaling pathway [GO:0007218]	neuropeptide hormone activity [GO:0005184]; neuropeptide receptor binding [GO:0071855]; neuropeptide Y receptor binding [GO:0031841]	extracellular region [GO:0005576]; extracellular space [GO:0005615]	FMRFamide-like neuropeptide 18 [Cleaved into: EMPGVLRF-amide; SVPGVLRF-amide 1; SVPGVLRF-amide 2; EIPGVLRF-amide; SEVPGVLRF-amide; DVPGVLRF-amide; SVPGVLRF-amide 3]
TR28690|c0_g1_i2_len=1790	tr|G5EBV5|G5EBV5_CAEEL	41.67	48	27	1	327	470	38	84	2e-07	39.7	negative regulation of turning behavior involved in mating [GO:0061096]	NA	NA	FMRF-Like Peptide (FMRFamide-like peptide 12)
TR29572|c0_g2_i1_len=466	sp|Q9N4V0|FLP18_CAEEL	43.66	71	31	3	108	302	121	188	3e-14	57.8	neuropeptide signaling pathway [GO:0007218]	neuropeptide hormone activity [GO:0005184]; neuropeptide receptor binding [GO:0071855]; neuropeptide Y receptor binding [GO:0031841]	extracellular region [GO:0005576]; extracellular space [GO:0005615]	FMRFamide-like neuropeptide 18 [Cleaved into: EMPGVLRF-amide; SVPGVLRF-amide 1; SVPGVLRF-amide 2; EIPGVLRF-amide; SEVPGVLRF-amide; DVPGVLRF-amide; SVPGVLRF-amide 3]
TR29572|c0_g2_i1_len=466	sp|Q9N4V0|FLP18_CAEEL	40.28	72	29	3	108	287	103	172	1e-11	50.4	neuropeptide signaling pathway [GO:0007218]	neuropeptide hormone activity [GO:0005184]; neuropeptide receptor binding [GO:0071855]; neuropeptide Y receptor binding [GO:0031841]	extracellular region [GO:0005576]; extracellular space [GO:0005615]	FMRFamide-like neuropeptide 18 [Cleaved into: EMPGVLRF-amide; SVPGVLRF-amide 1; SVPGVLRF-amide 2; EIPGVLRF-amide; SEVPGVLRF-amide; DVPGVLRF-amide; SVPGVLRF-amide 3]
TR29572|c0_g2_i1_len=466	sp|Q9N4V0|FLP18_CAEEL	35.9	78	25	3	111	287	61	132	5e-10	45.8	neuropeptide signaling pathway [GO:0007218]	neuropeptide hormone activity [GO:0005184]; neuropeptide receptor binding [GO:0071855]; neuropeptide Y receptor binding [GO:0031841]	extracellular region [GO:0005576]; extracellular space [GO:0005615]	FMRFamide-like neuropeptide 18 [Cleaved into: EMPGVLRF-amide; SVPGVLRF-amide 1; SVPGVLRF-amide 2; EIPGVLRF-amide; SEVPGVLRF-amide; DVPGVLRF-amide; SVPGVLRF-amide 3]
TR30534|c0_g1_i1_len=717	sp|Q18502|FLP09_CAEEL	30.36	56	37	1	236	397	46	101	0.0006	28.1	action potential [GO:0001508]; locomotory behavior [GO:0007626]; neuropeptide signaling pathway [GO:0007218]	neuropeptide hormone activity [GO:0005184]; neuropeptide receptor binding [GO:0071855]; neurotransmitter binding [GO:0042165]	extracellular space [GO:0005615]	FMRFamide-like neuropeptides 9 [Cleaved into: KPSFVRF-amide 1; KPSFVRF-amide 2]
TR31863|c0_g1_i1_len=228	sp|Q9XWV7|FLP14_CAEEL	30.14	73	48	1	223	5	66	135	7e-08	37	neuropeptide signaling pathway [GO:0007218]	neuropeptide hormone activity [GO:0005184]; neuropeptide receptor binding [GO:0071855]	extracellular space [GO:0005615]	FMRFamide-like neuropeptides 14 [Cleaved into: KHEYLRF-amide 1 (AF2 1); KHEYLRF-amide 2 (AF2 2); KHEYLRF-amide 3 (AF2 3); KHEYLRF-amide 4 (AF2 4)]
TR31863|c0_g2_i1_len=390	sp|Q9XWV7|FLP14_CAEEL	35.09	57	34	1	175	5	82	135	6e-07	36.2	neuropeptide signaling pathway [GO:0007218]	neuropeptide hormone activity [GO:0005184]; neuropeptide receptor binding [GO:0071855]	extracellular space [GO:0005615]	FMRFamide-like neuropeptides 14 [Cleaved into: KHEYLRF-amide 1 (AF2 1); KHEYLRF-amide 2 (AF2 2); KHEYLRF-amide 3 (AF2 3); KHEYLRF-amide 4 (AF2 4)]
TR31863|c0_g2_i1_len=390	sp|Q9XWV7|FLP14_CAEEL	45.16	31	17	0	103	11	113	143	2e-05	32	neuropeptide signaling pathway [GO:0007218]	neuropeptide hormone activity [GO:0005184]; neuropeptide receptor binding [GO:0071855]	extracellular space [GO:0005615]	FMRFamide-like neuropeptides 14 [Cleaved into: KHEYLRF-amide 1 (AF2 1); KHEYLRF-amide 2 (AF2 2); KHEYLRF-amide 3 (AF2 3); KHEYLRF-amide 4 (AF2 4)]
TR31863|c0_g2_i1_len=390	sp|Q9XWV7|FLP14_CAEEL	30.91	55	38	0	169	5	71	125	9e-05	30	neuropeptide signaling pathway [GO:0007218]	neuropeptide hormone activity [GO:0005184]; neuropeptide receptor binding [GO:0071855]	extracellular space [GO:0005615]	FMRFamide-like neuropeptides 14 [Cleaved into: KHEYLRF-amide 1 (AF2 1); KHEYLRF-amide 2 (AF2 2); KHEYLRF-amide 3 (AF2 3); KHEYLRF-amide 4 (AF2 4)]
TR32070|c0_g1_i1_len=403	tr|G5EBV5|G5EBV5_CAEEL	45.61	57	28	2	178	339	22	78	2e-11	47.4	negative regulation of turning behavior involved in mating [GO:0061096]	NA	NA	FMRF-Like Peptide (FMRFamide-like peptide 12)
TR33340|c0_g1_i2_len=713	tr|Q6LAC9|Q6LAC9_CAEEL	41.67	36	8	1	424	531	72	94	0.0001	30	neuropeptide signaling pathway [GO:0007218]	NA	NA	FMRF-Like Peptide
TR33397|c0_g1_i1_len=311	sp|P41855|FLP01_CAEEL	58.54	41	14	1	15	137	106	143	5e-10	43.9	hyperosmotic response [GO:0006972]; locomotory behavior [GO:0007626]; mechanosensory behavior [GO:0007638]; neuropeptide signaling pathway [GO:0007218]; regulation of oviposition [GO:0046662]	neuropeptide hormone activity [GO:0005184]; neuropeptide receptor binding [GO:0071855]	extracellular space [GO:0005615]	FMRFamide-like neuropeptides 1 [Cleaved into: PNFMRY-amide; AGSDPNFLRF-amide; SQPNFLRF-amide; ASGDPNFLRF-amide; SDPNFLRF-amide (PF1); AAADPNFLRF-amide; SADPNFLRF-amide (PF2); PNFLRF-amide]
TR33397|c0_g1_i1_len=311	sp|P41855|FLP01_CAEEL	53.19	47	16	2	15	137	128	174	4e-09	41.6	hyperosmotic response [GO:0006972]; locomotory behavior [GO:0007626]; mechanosensory behavior [GO:0007638]; neuropeptide signaling pathway [GO:0007218]; regulation of oviposition [GO:0046662]	neuropeptide hormone activity [GO:0005184]; neuropeptide receptor binding [GO:0071855]	extracellular space [GO:0005615]	FMRFamide-like neuropeptides 1 [Cleaved into: PNFMRY-amide; AGSDPNFLRF-amide; SQPNFLRF-amide; ASGDPNFLRF-amide; SDPNFLRF-amide (PF1); AAADPNFLRF-amide; SADPNFLRF-amide (PF2); PNFLRF-amide]
TR33397|c0_g1_i1_len=311	sp|P41855|FLP01_CAEEL	61.76	34	10	1	36	137	91	121	5e-09	41.2	hyperosmotic response [GO:0006972]; locomotory behavior [GO:0007626]; mechanosensory behavior [GO:0007638]; neuropeptide signaling pathway [GO:0007218]; regulation of oviposition [GO:0046662]	neuropeptide hormone activity [GO:0005184]; neuropeptide receptor binding [GO:0071855]	extracellular space [GO:0005615]	FMRFamide-like neuropeptides 1 [Cleaved into: PNFMRY-amide; AGSDPNFLRF-amide; SQPNFLRF-amide; ASGDPNFLRF-amide; SDPNFLRF-amide (PF1); AAADPNFLRF-amide; SADPNFLRF-amide (PF2); PNFLRF-amide]
TR33397|c0_g1_i1_len=311	sp|P41855|FLP01_CAEEL	44.44	45	8	2	39	137	70	109	1e-05	32.3	hyperosmotic response [GO:0006972]; locomotory behavior [GO:0007626]; mechanosensory behavior [GO:0007638]; neuropeptide signaling pathway [GO:0007218]; regulation of oviposition [GO:0046662]	neuropeptide hormone activity [GO:0005184]; neuropeptide receptor binding [GO:0071855]	extracellular space [GO:0005615]	FMRFamide-like neuropeptides 1 [Cleaved into: PNFMRY-amide; AGSDPNFLRF-amide; SQPNFLRF-amide; ASGDPNFLRF-amide; SDPNFLRF-amide (PF1); AAADPNFLRF-amide; SADPNFLRF-amide (PF2); PNFLRF-amide]
TR33397|c0_g2_i1_len=557	sp|P41855|FLP01_CAEEL	53.8	171	66	9	40	537	13	175	4e-50	154	hyperosmotic response [GO:0006972]; locomotory behavior [GO:0007626]; mechanosensory behavior [GO:0007638]; neuropeptide signaling pathway [GO:0007218]; regulation of oviposition [GO:0046662]	neuropeptide hormone activity [GO:0005184]; neuropeptide receptor binding [GO:0071855]	extracellular space [GO:0005615]	FMRFamide-like neuropeptides 1 [Cleaved into: PNFMRY-amide; AGSDPNFLRF-amide; SQPNFLRF-amide; ASGDPNFLRF-amide; SDPNFLRF-amide (PF1); AAADPNFLRF-amide; SADPNFLRF-amide (PF2); PNFLRF-amide]
TR33397|c0_g2_i2_len=264	sp|P41855|FLP01_CAEEL	43.28	67	35	2	40	234	13	78	6e-16	60.1	hyperosmotic response [GO:0006972]; locomotory behavior [GO:0007626]; mechanosensory behavior [GO:0007638]; neuropeptide signaling pathway [GO:0007218]; regulation of oviposition [GO:0046662]	neuropeptide hormone activity [GO:0005184]; neuropeptide receptor binding [GO:0071855]	extracellular space [GO:0005615]	FMRFamide-like neuropeptides 1 [Cleaved into: PNFMRY-amide; AGSDPNFLRF-amide; SQPNFLRF-amide; ASGDPNFLRF-amide; SDPNFLRF-amide (PF1); AAADPNFLRF-amide; SADPNFLRF-amide (PF2); PNFLRF-amide]
TR33397|c0_g2_i2_len=264	sp|P41855|FLP01_CAEEL	76.92	13	3	0	196	234	163	175	0.0004	27.3	hyperosmotic response [GO:0006972]; locomotory behavior [GO:0007626]; mechanosensory behavior [GO:0007638]; neuropeptide signaling pathway [GO:0007218]; regulation of oviposition [GO:0046662]	neuropeptide hormone activity [GO:0005184]; neuropeptide receptor binding [GO:0071855]	extracellular space [GO:0005615]	FMRFamide-like neuropeptides 1 [Cleaved into: PNFMRY-amide; AGSDPNFLRF-amide; SQPNFLRF-amide; ASGDPNFLRF-amide; SDPNFLRF-amide (PF1); AAADPNFLRF-amide; SADPNFLRF-amide (PF2); PNFLRF-amide]
TR34321|c0_g1_i1_len=656	tr|Q93702|Q93702_CAEEL	70	40	10	2	400	519	46	83	4e-14	56.6	neuropeptide signaling pathway [GO:0007218]	neuropeptide hormone activity [GO:0005184]; neuropeptide receptor binding [GO:0071855]	extracellular space [GO:0005615]	FMRF-Like Peptide
TR34321|c0_g1_i1_len=656	tr|Q93702|Q93702_CAEEL	72.41	29	6	2	433	519	45	71	1e-08	41.6	neuropeptide signaling pathway [GO:0007218]	neuropeptide hormone activity [GO:0005184]; neuropeptide receptor binding [GO:0071855]	extracellular space [GO:0005615]	FMRF-Like Peptide
TR34742|c1_g1_i9_len=620	sp|Q9N4V0|FLP18_CAEEL	46.43	28	15	0	398	481	178	205	0.0003	30	neuropeptide signaling pathway [GO:0007218]	neuropeptide hormone activity [GO:0005184]; neuropeptide receptor binding [GO:0071855]; neuropeptide Y receptor binding [GO:0031841]	extracellular region [GO:0005576]; extracellular space [GO:0005615]	FMRFamide-like neuropeptide 18 [Cleaved into: EMPGVLRF-amide; SVPGVLRF-amide 1; SVPGVLRF-amide 2; EIPGVLRF-amide; SEVPGVLRF-amide; DVPGVLRF-amide; SVPGVLRF-amide 3]
TR36262|c0_g1_i1_len=256	sp|Q9N4V0|FLP18_CAEEL	30	40	26	2	158	39	63	100	0.0006	26.6	neuropeptide signaling pathway [GO:0007218]	neuropeptide hormone activity [GO:0005184]; neuropeptide receptor binding [GO:0071855]; neuropeptide Y receptor binding [GO:0031841]	extracellular region [GO:0005576]; extracellular space [GO:0005615]	FMRFamide-like neuropeptide 18 [Cleaved into: EMPGVLRF-amide; SVPGVLRF-amide 1; SVPGVLRF-amide 2; EIPGVLRF-amide; SEVPGVLRF-amide; DVPGVLRF-amide; SVPGVLRF-amide 3]
TR38374|c0_g1_i1_len=524	tr|Q86G91|Q86G91_CAEEL	42.11	38	18	1	343	444	23	60	0.0006	27.7	NA	NA	NA	FMRF-Like Peptide
TR38375|c0_g1_i3_len=3458	tr|Q93702|Q93702_CAEEL	45.83	24	13	0	2179	2108	37	60	0.0003	31.2	neuropeptide signaling pathway [GO:0007218]	neuropeptide hormone activity [GO:0005184]; neuropeptide receptor binding [GO:0071855]	extracellular space [GO:0005615]	FMRF-Like Peptide
TR38834|c0_g1_i2_len=2740	tr|Q93702|Q93702_CAEEL	45.83	24	13	0	692	763	37	60	0.0002	31.2	neuropeptide signaling pathway [GO:0007218]	neuropeptide hormone activity [GO:0005184]; neuropeptide receptor binding [GO:0071855]	extracellular space [GO:0005615]	FMRF-Like Peptide
TR38834|c0_g1_i3_len=2884	tr|Q93702|Q93702_CAEEL	45.83	24	13	0	836	907	37	60	0.0002	31.2	neuropeptide signaling pathway [GO:0007218]	neuropeptide hormone activity [GO:0005184]; neuropeptide receptor binding [GO:0071855]	extracellular space [GO:0005615]	FMRF-Like Peptide
TR39423|c1_g1_i2_len=585	tr|Q86G91|Q86G91_CAEEL	44.83	29	14	1	325	405	58	86	0.0001	29.6	NA	NA	NA	FMRF-Like Peptide
TR40198|c1_g1_i1_len=455	sp|Q9XWV7|FLP14_CAEEL	71.62	74	15	1	455	252	58	131	8e-32	104	neuropeptide signaling pathway [GO:0007218]	neuropeptide hormone activity [GO:0005184]; neuropeptide receptor binding [GO:0071855]	extracellular space [GO:0005615]	FMRFamide-like neuropeptides 14 [Cleaved into: KHEYLRF-amide 1 (AF2 1); KHEYLRF-amide 2 (AF2 2); KHEYLRF-amide 3 (AF2 3); KHEYLRF-amide 4 (AF2 4)]
TR40198|c1_g1_i3_len=632	sp|Q9XWV7|FLP14_CAEEL	61.9	84	25	2	482	252	38	121	2e-26	92	neuropeptide signaling pathway [GO:0007218]	neuropeptide hormone activity [GO:0005184]; neuropeptide receptor binding [GO:0071855]	extracellular space [GO:0005615]	FMRFamide-like neuropeptides 14 [Cleaved into: KHEYLRF-amide 1 (AF2 1); KHEYLRF-amide 2 (AF2 2); KHEYLRF-amide 3 (AF2 3); KHEYLRF-amide 4 (AF2 4)]
TR41776|c0_g1_i1_len=385	sp|Q21156|FLP11_CAEEL	72.04	93	20	5	360	88	21	109	4e-36	113	neuropeptide signaling pathway [GO:0007218]; sleep [GO:0030431]	neuropeptide receptor binding [GO:0071855]	extracellular region [GO:0005576]	FMRFamide-like neuropeptides 11 [Cleaved into: AMRNALVRF-amide; ASGGMRNALVRF-amide; SPLDEEDFAPESPLQ-amide; NGAPQPFVRF-amide]
TR41803|c0_g1_i1_len=501	tr|Q21656|Q21656_CAEEL	84.21	19	3	0	356	300	25	43	6e-07	35.8	NA	NA	NA	FMRF-Like Peptide
TR42101|c0_g3_i1_len=279	sp|Q9XWV7|FLP14_CAEEL	46.67	30	16	0	188	277	109	138	0.0005	26.9	neuropeptide signaling pathway [GO:0007218]	neuropeptide hormone activity [GO:0005184]; neuropeptide receptor binding [GO:0071855]	extracellular space [GO:0005615]	FMRFamide-like neuropeptides 14 [Cleaved into: KHEYLRF-amide 1 (AF2 1); KHEYLRF-amide 2 (AF2 2); KHEYLRF-amide 3 (AF2 3); KHEYLRF-amide 4 (AF2 4)]
TR43484|c0_g1_i4_len=231	tr|G5EGN5|G5EGN5_CAEEL	37.04	54	25	2	179	18	68	112	2e-05	30	negative regulation of turning behavior involved in mating [GO:0061096]; neuropeptide signaling pathway [GO:0007218]	neuropeptide hormone activity [GO:0005184]; neuropeptide receptor binding [GO:0071855]	extracellular space [GO:0005615]	FMRF-Like Peptide (FMRFamide-like peptide 8)
TR43484|c0_g1_i4_len=231	tr|G5EGN5|G5EGN5_CAEEL	45.95	37	19	1	113	3	71	106	7e-05	28.9	negative regulation of turning behavior involved in mating [GO:0061096]; neuropeptide signaling pathway [GO:0007218]	neuropeptide hormone activity [GO:0005184]; neuropeptide receptor binding [GO:0071855]	extracellular space [GO:0005615]	FMRF-Like Peptide (FMRFamide-like peptide 8)

## Sheet: Insulin like
Transcript ID	Subject Hit ID	% Identity	Aln length	Mis match	Gap	Query start	Query End	Subject start	Subject End	E value	bit score	Gene ontology (biological process)	Gene ontology (molecular function)	Gene ontology (cellular component)	Protein names
TR788|c0_g1_i2_len=376	tr|Q7JKM9|Q7JKM9_CAEEL	40.54	37	22	0	334	224	14	50	0.0001	28.9	NA	NA	extracellular region [GO:0005576]	INSulin related
TR1860|c0_g1_i1_len=466	tr|Q7YTH4|Q7YTH4_CAEEL	26.98	63	38	1	164	352	49	103	0.0003	28.5	NA	NA	extracellular region [GO:0005576]	INSulin related
TR4523|c0_g1_i4_len=364	tr|Q7KX46|Q7KX46_CAEEL	45.45	22	12	0	125	60	4	25	0.0006	26.6	NA	NA	extracellular region [GO:0005576]	INSulin related
TR4636|c0_g3_i1_len=931	tr|G5EFY8|G5EFY8_CAEEL	26.21	103	59	3	758	459	16	104	7e-06	34.3	learning or memory [GO:0007611]; negative regulation of insulin receptor signaling pathway [GO:0046627]; regulation of chemotaxis [GO:0050920]; regulation of glucose metabolic process [GO:0010906]	NA	cytoplasmic vesicle [GO:0031410]; extracellular region [GO:0005576]; neuronal cell body [GO:0043025]; neuron projection [GO:0043005]; synapse [GO:0045202]	INSulin related (Insulin-like peptide)
TR5018|c0_g1_i2_len=706	tr|Q7YTH4|Q7YTH4_CAEEL	26.98	63	38	1	542	354	49	103	0.0005	28.5	NA	NA	extracellular region [GO:0005576]	INSulin related
TR6702|c0_g1_i1_len=329	sp|Q09626|ILB1_CAEEL	26.67	75	47	2	247	44	20	93	4e-05	30.4	NA	NA	extracellular region [GO:0005576]	Probable insulin-like peptide beta-type 1
TR7187|c0_g1_i1_len=342	tr|Q7JP82|Q7JP82_CAEEL	37.5	32	20	0	11	106	19	50	6e-05	29.3	NA	NA	extracellular region [GO:0005576]	INSulin related
TR11412|c0_g1_i1_len=663	tr|G5EFY8|G5EFY8_CAEEL	28.23	124	44	4	483	112	30	108	3e-07	37.7	learning or memory [GO:0007611]; negative regulation of insulin receptor signaling pathway [GO:0046627]; regulation of chemotaxis [GO:0050920]; regulation of glucose metabolic process [GO:0010906]	NA	cytoplasmic vesicle [GO:0031410]; extracellular region [GO:0005576]; neuronal cell body [GO:0043025]; neuron projection [GO:0043005]; synapse [GO:0045202]	INSulin related (Insulin-like peptide)
TR11412|c0_g1_i4_len=484	tr|G5EFY8|G5EFY8_CAEEL	47.06	34	17	1	213	112	76	108	5e-07	36.6	learning or memory [GO:0007611]; negative regulation of insulin receptor signaling pathway [GO:0046627]; regulation of chemotaxis [GO:0050920]; regulation of glucose metabolic process [GO:0010906]	NA	cytoplasmic vesicle [GO:0031410]; extracellular region [GO:0005576]; neuronal cell body [GO:0043025]; neuron projection [GO:0043005]; synapse [GO:0045202]	INSulin related (Insulin-like peptide)
TR12073|c1_g4_i1_len=408	sp|Q09628|ILB3_CAEEL	40.74	27	16	0	163	83	3	29	0.0009	26.9	NA	NA	extracellular region [GO:0005576]	Probable insulin-like peptide beta-type 3
TR13292|c0_g1_i1_len=670	tr|O16588|O16588_CAEEL	34.09	44	27	2	335	466	67	108	0.0007	28.5	NA	NA	NA	INSulin related
TR18655|c0_g1_i1_len=396	sp|Q09626|ILB1_CAEEL	25.64	78	37	3	128	310	32	105	0.0005	27.7	NA	NA	extracellular region [GO:0005576]	Probable insulin-like peptide beta-type 1
TR19069|c0_g2_i2_len=1290	sp|Q09628|ILB3_CAEEL	32.31	65	25	2	424	615	60	106	1e-05	34.3	NA	NA	extracellular region [GO:0005576]	Probable insulin-like peptide beta-type 3
TR19069|c0_g2_i3_len=1113	sp|Q09628|ILB3_CAEEL	32.31	65	25	2	292	483	60	106	1e-05	34.3	NA	NA	extracellular region [GO:0005576]	Probable insulin-like peptide beta-type 3
TR19069|c0_g2_i3_len=1113	sp|Q09628|ILB3_CAEEL	32.31	65	25	2	970	779	60	106	9e-05	31.6	NA	NA	extracellular region [GO:0005576]	Probable insulin-like peptide beta-type 3
TR19069|c0_g2_i4_len=636	tr|Q71UE4|Q71UE4_CAEEL	29.82	57	25	2	293	460	46	88	0.0004	28.9	NA	NA	extracellular region [GO:0005576]	INSulin related
TR19069|c0_g2_i5_len=1603	sp|Q09628|ILB3_CAEEL	32.31	65	25	2	424	615	60	106	1e-05	34.3	NA	NA	extracellular region [GO:0005576]	Probable insulin-like peptide beta-type 3
TR19069|c0_g2_i5_len=1603	sp|Q09628|ILB3_CAEEL	32.31	65	25	2	1102	911	60	106	1e-05	34.3	NA	NA	extracellular region [GO:0005576]	Probable insulin-like peptide beta-type 3
TR19069|c0_g2_i8_len=1537	sp|Q09628|ILB3_CAEEL	32.31	65	25	2	1102	911	60	106	1e-05	34.3	NA	NA	extracellular region [GO:0005576]	Probable insulin-like peptide beta-type 3
TR19069|c0_g2_i8_len=1537	sp|Q09628|ILB3_CAEEL	32.31	65	25	2	424	615	60	106	1e-05	34.3	NA	NA	extracellular region [GO:0005576]	Probable insulin-like peptide beta-type 3
TR19069|c0_g2_i9_len=333	tr|Q9XVA1|Q9XVA1_CAEEL	32.05	78	36	3	24	257	21	81	8e-06	32.7	NA	NA	extracellular region [GO:0005576]	INSulin related
TR19069|c0_g2_i10_len=278	tr|Q9XVA1|Q9XVA1_CAEEL	37.29	59	33	3	32	202	25	81	3e-06	33.5	NA	NA	extracellular region [GO:0005576]	INSulin related
TR21632|c0_g1_i13_len=436	sp|Q09628|ILB3_CAEEL	39.13	23	14	0	256	324	37	59	0.0004	28.1	NA	NA	extracellular region [GO:0005576]	Probable insulin-like peptide beta-type 3
TR21764|c1_g1_i2_len=1059	tr|Q7JP82|Q7JP82_CAEEL	40.62	32	19	0	611	516	19	50	0.001	27.7	NA	NA	extracellular region [GO:0005576]	INSulin related
TR22038|c0_g2_i1_len=269	tr|G5ECC6|G5ECC6_CAEEL	32.18	87	33	1	263	3	28	88	9e-16	58.5	maintenance of dauer [GO:0043055]; negative regulation of insulin receptor signaling pathway [GO:0046627]	NA	extracellular region [GO:0005576]	Ceinsulin-1 (INSulin related)
TR22038|c0_g2_i2_len=396	tr|G5ECC6|G5ECC6_CAEEL	28.43	102	47	1	308	3	13	88	2e-16	61.2	maintenance of dauer [GO:0043055]; negative regulation of insulin receptor signaling pathway [GO:0046627]	NA	extracellular region [GO:0005576]	Ceinsulin-1 (INSulin related)
TR22038|c0_g4_i1_len=267	tr|G5ECC6|G5ECC6_CAEEL	36	25	16	0	230	156	68	92	9e-05	28.5	maintenance of dauer [GO:0043055]; negative regulation of insulin receptor signaling pathway [GO:0046627]	NA	extracellular region [GO:0005576]	Ceinsulin-1 (INSulin related)
TR23542|c1_g6_i2_len=329	tr|G5ECC6|G5ECC6_CAEEL	39.62	53	32	0	145	303	13	65	9e-14	53.5	maintenance of dauer [GO:0043055]; negative regulation of insulin receptor signaling pathway [GO:0046627]	NA	extracellular region [GO:0005576]	Ceinsulin-1 (INSulin related)
TR24482|c0_g1_i1_len=296	tr|G5ECC6|G5ECC6_CAEEL	40.38	52	31	0	84	239	3	54	8e-15	56.2	maintenance of dauer [GO:0043055]; negative regulation of insulin receptor signaling pathway [GO:0046627]	NA	extracellular region [GO:0005576]	Ceinsulin-1 (INSulin related)
TR24938|c0_g1_i1_len=1739	tr|Q7JPJ3|Q7JPJ3_CAEEL	50	26	13	0	545	622	3	28	0.0007	29.3	NA	NA	extracellular region [GO:0005576]	INSulin related
TR24938|c1_g2_i2_len=1271	tr|Q7JPJ3|Q7JPJ3_CAEEL	50	26	13	0	863	786	3	28	0.0005	29.3	NA	NA	extracellular region [GO:0005576]	INSulin related
TR24998|c1_g1_i1_len=232	sp|Q23430|ILB4_CAEEL	33.33	33	19	1	114	16	15	44	0.0007	25.8	olfactory learning [GO:0008355]	NA	extracellular region [GO:0005576]	Probable insulin-like peptide beta-type 4
TR25427|c0_g1_i3_len=250	tr|O16588|O16588_CAEEL	41.18	34	19	1	62	163	3	35	0.0002	27.7	NA	NA	NA	INSulin related
TR25981|c0_g1_i1_len=225	tr|Q9XUV3|Q9XUV3_CAEEL	30.3	33	22	1	150	52	34	65	0.0006	25.8	NA	NA	NA	INSulin related
TR26135|c0_g1_i1_len=295	sp|P56173|ILB6_CAEEL	38.46	26	16	0	164	241	75	100	0.0001	28.5	NA	NA	extracellular region [GO:0005576]	Putative insulin-like peptide beta-type 6
TR27786|c0_g1_i5_len=1411	tr|Q9XUI9|Q9XUI9_CAEEL	25	88	55	3	1175	942	13	99	0.0005	29.6	NA	NA	extracellular region [GO:0005576]	INSulin related
TR27786|c0_g1_i6_len=2001	tr|Q9XUI9|Q9XUI9_CAEEL	25	88	55	3	1119	886	13	99	0.0005	30	NA	NA	extracellular region [GO:0005576]	INSulin related
TR27792|c0_g2_i1_len=239	tr|Q7YTH4|Q7YTH4_CAEEL	36.51	63	39	1	10	195	9	71	0.0003	26.9	NA	NA	extracellular region [GO:0005576]	INSulin related
TR28287|c0_g2_i2_len=813	tr|G5ECC6|G5ECC6_CAEEL	25.47	106	41	3	458	141	28	95	4e-09	43.5	maintenance of dauer [GO:0043055]; negative regulation of insulin receptor signaling pathway [GO:0046627]	NA	extracellular region [GO:0005576]	Ceinsulin-1 (INSulin related)
TR28287|c0_g2_i3_len=1135	tr|G5ECC6|G5ECC6_CAEEL	25.71	105	40	3	784	470	28	94	2e-09	45.1	maintenance of dauer [GO:0043055]; negative regulation of insulin receptor signaling pathway [GO:0046627]	NA	extracellular region [GO:0005576]	Ceinsulin-1 (INSulin related)
TR28543|c1_g1_i5_len=882	tr|Q9XUI9|Q9XUI9_CAEEL	25	88	55	3	545	778	13	99	0.0007	28.5	NA	NA	extracellular region [GO:0005576]	INSulin related
TR28756|c0_g1_i1_len=2692	tr|Q7JP48|Q7JP48_CAEEL	26.42	53	34	1	1845	1687	11	58	0.001	28.9	NA	NA	extracellular region [GO:0005576]	INSulin related
TR29511|c0_g1_i2_len=752	tr|G5EFY8|G5EFY8_CAEEL	59.26	27	11	0	418	498	81	107	1e-08	42.4	learning or memory [GO:0007611]; negative regulation of insulin receptor signaling pathway [GO:0046627]; regulation of chemotaxis [GO:0050920]; regulation of glucose metabolic process [GO:0010906]	NA	cytoplasmic vesicle [GO:0031410]; extracellular region [GO:0005576]; neuronal cell body [GO:0043025]; neuron projection [GO:0043005]; synapse [GO:0045202]	INSulin related (Insulin-like peptide)
TR29511|c0_g1_i2_len=752	tr|G5EFY8|G5EFY8_CAEEL	51.52	33	16	0	198	296	28	60	8e-07	36.6	learning or memory [GO:0007611]; negative regulation of insulin receptor signaling pathway [GO:0046627]; regulation of chemotaxis [GO:0050920]; regulation of glucose metabolic process [GO:0010906]	NA	cytoplasmic vesicle [GO:0031410]; extracellular region [GO:0005576]; neuronal cell body [GO:0043025]; neuron projection [GO:0043005]; synapse [GO:0045202]	INSulin related (Insulin-like peptide)
TR31529|c0_g1_i2_len=726	sp|Q21508|ILA2_CAEEL	37.04	54	26	2	473	315	33	79	0.0005	28.1	NA	NA	extracellular region [GO:0005576]	Probable insulin-like peptide alpha-type 2
TR33965|c1_g1_i1_len=436	tr|G5EFY8|G5EFY8_CAEEL	59.26	27	11	0	341	261	81	107	2e-09	42.4	learning or memory [GO:0007611]; negative regulation of insulin receptor signaling pathway [GO:0046627]; regulation of chemotaxis [GO:0050920]; regulation of glucose metabolic process [GO:0010906]	NA	cytoplasmic vesicle [GO:0031410]; extracellular region [GO:0005576]; neuronal cell body [GO:0043025]; neuron projection [GO:0043005]; synapse [GO:0045202]	INSulin related (Insulin-like peptide)
TR33965|c1_g1_i2_len=2060	tr|G5EFY8|G5EFY8_CAEEL	34	100	46	2	1858	1559	28	107	4e-13	57.4	learning or memory [GO:0007611]; negative regulation of insulin receptor signaling pathway [GO:0046627]; regulation of chemotaxis [GO:0050920]; regulation of glucose metabolic process [GO:0010906]	NA	cytoplasmic vesicle [GO:0031410]; extracellular region [GO:0005576]; neuronal cell body [GO:0043025]; neuron projection [GO:0043005]; synapse [GO:0045202]	INSulin related (Insulin-like peptide)
TR35856|c0_g4_i1_len=418	tr|G5ECC6|G5ECC6_CAEEL	47.62	21	11	0	351	413	28	48	9e-06	32.3	maintenance of dauer [GO:0043055]; negative regulation of insulin receptor signaling pathway [GO:0046627]	NA	extracellular region [GO:0005576]	Ceinsulin-1 (INSulin related)
TR35856|c0_g6_i1_len=529	tr|G5ECC6|G5ECC6_CAEEL	25.47	106	41	3	140	457	28	95	1e-09	43.5	maintenance of dauer [GO:0043055]; negative regulation of insulin receptor signaling pathway [GO:0046627]	NA	extracellular region [GO:0005576]	Ceinsulin-1 (INSulin related)
TR35856|c0_g6_i2_len=825	tr|G5ECC6|G5ECC6_CAEEL	25.47	106	41	3	204	521	28	95	3e-09	43.9	maintenance of dauer [GO:0043055]; negative regulation of insulin receptor signaling pathway [GO:0046627]	NA	extracellular region [GO:0005576]	Ceinsulin-1 (INSulin related)
TR36634|c0_g2_i10_len=275	tr|Q7JP45|Q7JP45_CAEEL	58.82	17	7	0	100	150	7	23	0.001	25.8	NA	NA	extracellular region [GO:0005576]	INSulin related
TR37098|c0_g2_i1_len=793	tr|Q7JP82|Q7JP82_CAEEL	35.9	39	25	0	213	97	32	70	0.0004	28.5	NA	NA	extracellular region [GO:0005576]	INSulin related
TR38836|c0_g2_i7_len=933	tr|Q7JKM9|Q7JKM9_CAEEL	40.54	37	22	0	736	846	14	50	0.0002	29.6	NA	NA	extracellular region [GO:0005576]	INSulin related
TR39280|c2_g1_i1_len=3640	sp|Q09626|ILB1_CAEEL	26.67	75	47	2	960	1163	20	93	0.0005	30.8	NA	NA	extracellular region [GO:0005576]	Probable insulin-like peptide beta-type 1
TR42827|c0_g3_i1_len=242	sp|Q09626|ILB1_CAEEL	30.56	36	25	0	20	127	48	83	5e-05	29.3	NA	NA	extracellular region [GO:0005576]	Probable insulin-like peptide beta-type 1

## Sheet: NLP
Transcript ID	Subject Hit ID	% Identity	Aln length	Mis match	Gap	Query start	Query End	Subject start	Subject End	E value	bit score
TR1091|c0_g1_i1_len=421	NLP-15	52.29	109	36	2	24	347	45	138	1e-24	84.3
TR1091|c0_g1_i1_len=421	NLP-15	60.24	83	32	1	9	254	56	138	9e-22	76.3
TR1091|c0_g1_i1_len=421	NLP-15	52.58	97	30	2	72	359	45	126	9e-21	73.6
TR1091|c0_g1_i1_len=421	NLP-15	50	22	11	0	6	71	120	141	0.0007	26.6
TR1307|c0_g2_i1_len=263	NLP-3	70.83	24	7	0	154	225	64	87	3e-08	36.2
TR1752|c0_g1_i1_len=435	NLP-1	44.64	56	22	2	145	285	92	147	2e-10	45.1
TR1752|c0_g1_i1_len=435	NLP-1	42.11	57	19	1	145	273	49	105	2e-10	45.1
TR1752|c0_g1_i1_len=435	NLP-1	52.27	44	15	2	145	276	26	63	1e-09	43.1
TR1752|c0_g1_i1_len=435	NLP-1	44.44	45	11	2	145	279	130	160	3e-07	36.6
TR1752|c0_g1_i1_len=435	NLP-1	80	15	3	0	229	273	25	39	4e-05	30.4
TR1752|c0_g1_i3_len=728	NLP-1	41.07	56	24	1	145	285	92	147	2e-09	44.7
TR1752|c0_g1_i3_len=728	NLP-1	38.6	57	21	1	145	273	49	105	3e-08	40.8
TR1752|c0_g1_i3_len=728	NLP-1	47.73	44	17	1	145	276	26	63	4e-08	40.4
TR1752|c0_g1_i3_len=728	NLP-1	29.81	104	48	3	229	540	25	103	4e-05	31.6
TR3388|c0_g1_i1_len=300	NLP-15	58.33	96	37	3	292	8	45	138	5e-27	89
TR3388|c0_g1_i1_len=300	NLP-15	58.75	80	32	1	298	59	60	138	8e-25	83.2
TR3388|c0_g1_i1_len=300	NLP-15	58.54	82	31	3	244	2	45	124	1e-22	77.4
TR3388|c0_g1_i1_len=300	NLP-15	58.46	65	26	1	292	98	78	141	4e-19	67.8
TR4709|c2_g1_i1_len=832	NLP-13	25.49	153	83	7	703	266	8	136	0.0002	29.3
TR4880|c0_g1_i2_len=699	NLP-15	34.69	49	30	1	525	671	32	78	0.0007	27.3
TR5105|c1_g2_i3_len=300	NLP-2	28.95	38	27	0	288	175	53	90	0.0003	26.9
TR5269|c2_g3_i1_len=399	NLP-36	29.82	57	31	2	346	176	29	76	0.0003	26.6
TR5339|c2_g3_i1_len=3845	NLP-40,	42.03	69	27	1	468	674	65	120	2e-11	52.4
TR5339|c2_g3_i2_len=1680	NLP-40,	42.03	69	27	1	468	674	65	120	8e-12	52.4
TR5339|c2_g3_i5_len=1140	NLP-40,	44.93	69	25	2	688	894	65	120	4e-12	52.4
TR5339|c2_g3_i7_len=1195	NLP-40,	44.93	69	25	2	743	949	65	120	9e-12	51.6
TR5339|c2_g3_i8_len=2391	NLP-40,	42.03	69	27	1	468	674	65	120	1e-11	52.4
TR5729|c0_g1_i1_len=263	NLP-8	35.71	42	27	0	238	113	77	118	0.0002	26.9
TR6044|c0_g2_i1_len=276	NLP-8	37.04	81	36	2	7	249	70	135	1e-08	38.9
TR6120|c0_g1_i2_len=625	NLP-42	48.48	33	11	2	452	532	33	65	0.0003	27.7
TR6120|c0_g1_i2_len=625	NLP-42	71.43	14	4	0	476	517	77	90	0.0003	27.7
TR8373|c0_g1_i1_len=344	NLP-2	54.79	73	30	2	127	339	83	154	1e-19	70.5
TR8373|c0_g1_i1_len=344	NLP-2	34.44	90	25	3	124	342	41	113	2e-09	42
TR8373|c0_g1_i2_len=521	NLP-2	54.79	73	30	2	304	516	83	154	3e-19	70.9
TR8373|c0_g1_i2_len=521	NLP-2	39.25	107	46	3	253	519	22	127	2e-16	62.8
TR8373|c0_g1_i2_len=521	NLP-2	72.22	18	5	0	55	108	94	111	3e-05	31.2
TR8373|c0_g1_i2_len=521	NLP-2	34.69	49	29	1	22	159	49	97	0.0001	29.3
TR8373|c0_g1_i2_len=521	NLP-2	75	16	4	0	61	108	110	125	0.0005	27.7
TR8373|c0_g1_i2_len=521	NLP-2	75	16	4	0	61	108	124	139	0.0005	27.7
TR8373|c0_g1_i2_len=521	NLP-2	75	16	4	0	61	108	138	153	0.0005	27.7
TR8373|c0_g1_i3_len=935	NLP-2	49.37	79	37	2	464	694	83	160	4e-17	67
TR8373|c0_g1_i3_len=935	NLP-2	41.41	99	38	3	434	679	32	127	1e-14	60.1
TR8373|c0_g1_i3_len=935	NLP-2	56.67	30	13	0	623	712	64	93	3e-06	35
TR8373|c0_g1_i3_len=935	NLP-2	72.22	18	5	0	215	268	94	111	5e-05	31.6
TR8373|c0_g1_i3_len=935	NLP-2	75	16	4	0	221	268	110	125	0.0008	27.7
TR8373|c0_g1_i3_len=935	NLP-2	75	16	4	0	221	268	124	139	0.0008	27.7
TR8373|c0_g1_i3_len=935	NLP-2	75	16	4	0	221	268	138	153	0.0008	27.7
TR8373|c0_g1_i4_len=435	NLP-2	72.22	18	5	0	215	268	94	111	1e-05	32
TR8373|c0_g1_i4_len=435	NLP-2	75	16	4	0	221	268	110	125	0.0003	27.7
TR8373|c0_g1_i4_len=435	NLP-2	75	16	4	0	221	268	124	139	0.0003	27.7
TR8373|c0_g1_i4_len=435	NLP-2	75	16	4	0	221	268	138	153	0.0003	27.7
TR9136|c0_g2_i1_len=391	NLP-46	86.67	15	2	0	260	304	51	65	5e-06	31.2
TR9419|c0_g1_i2_len=2721	NLP-36	42	50	26	2	2585	2439	6	53	0.0007	28.5
TR10947|c0_g1_i3_len=521	NLP-36	38.24	68	39	2	488	291	6	72	1e-07	37
TR11348|c0_g2_i1_len=1112	NLP-8	36.62	142	57	9	1091	720	21	147	1e-09	45.4
TR11348|c0_g2_i3_len=806	NLP-8	42.55	94	30	7	476	249	46	133	2e-09	44.3
TR13349|c0_g1_i1_len=427	NLP-12	30.51	59	40	1	235	408	14	72	3e-07	35
TR13405|c0_g1_i1_len=321	NLP-3	41.03	39	23	0	209	93	27	65	0.001	25
TR13919|c2_g4_i1_len=227	NLP-3	38.89	36	20	1	88	189	41	76	0.0002	25.8
TR15166|c1_g1_i1_len=399	NLP-10	78.57	14	3	0	399	358	72	85	0.0005	26.9
TR15166|c1_g1_i2_len=703	NLP-10	38.89	72	25	3	682	509	51	117	1e-09	44.3
TR15166|c1_g1_i2_len=703	NLP-10	37.5	48	14	2	679	578	86	131	2e-05	32.3
TR15166|c1_g1_i3_len=390	NLP-10	38.89	72	25	3	369	196	51	117	2e-10	44.3
TR15166|c1_g1_i3_len=390	NLP-10	37.5	48	14	2	366	265	86	131	6e-06	32.3
TR15166|c1_g1_i6_len=289	NLP-10	78.57	14	3	0	289	248	72	85	0.0003	26.9
TR15166|c1_g2_i1_len=327	NLP-10	57.14	21	7	1	74	12	86	104	0.0002	27.3
TR15216|c0_g3_i1_len=273	NLP-10	38.89	72	25	3	92	265	51	117	8e-11	44.3
TR15216|c0_g3_i1_len=273	NLP-10	37.5	48	14	2	95	196	86	131	2e-06	32.3
TR16140|c0_g1_i1_len=1327	NLP-15	42.11	38	20	1	759	646	101	136	0.0004	29.3
TR16480|c0_g1_i2_len=943	NLP-42	32.14	56	33	3	617	453	23	74	0.0002	28.9
TR16480|c0_g1_i3_len=867	NLP-42	32.14	56	33	3	707	543	23	74	0.0002	28.5
TR16480|c0_g1_i4_len=1179	NLP-42	32.14	56	33	3	617	453	23	74	0.0003	28.5
TR16480|c0_g1_i9_len=2001	NLP-42	32.14	56	33	3	707	543	23	74	0.0004	28.9
TR16480|c0_g1_i11_len=1956	NLP-42	32.14	56	33	3	707	543	23	74	0.0004	28.9
TR16498|c1_g1_i7_len=1224	NLP-40,	54.55	22	10	0	493	428	4	25	0.0008	27.7
TR16498|c1_g1_i8_len=723	NLP-40,	54.55	22	10	0	499	434	4	25	0.0004	28.1
TR16498|c1_g1_i9_len=777	NLP-40,	54.55	22	10	0	499	434	4	25	0.0004	28.1
TR17046|c3_g3_i1_len=238	NLP-2	31.43	35	24	0	123	227	51	85	0.0008	25
TR18429|c0_g1_i1_len=578	NLP-36	28	75	47	1	278	75	7	81	3e-05	30
TR18429|c0_g1_i4_len=452	NLP-36	28.81	59	35	1	161	6	4	62	0.0003	26.9
TR18594|c0_g1_i3_len=500	NLP-15	31.34	67	38	2	435	247	32	94	0.0009	26.6
TR19415|c1_g1_i2_len=233	NLP-15	59.21	76	31	0	1	228	63	138	6e-26	85.1
TR19415|c1_g1_i2_len=233	NLP-15	60.26	78	30	1	1	231	46	123	1e-25	84.7
TR19415|c1_g1_i2_len=233	NLP-15	61.9	63	24	0	1	189	79	141	1e-21	73.9
TR19415|c1_g1_i2_len=233	NLP-15	55.56	63	27	1	46	231	45	107	3e-18	64.7
TR19415|c1_g2_i2_len=259	NLP-15	65.79	38	13	0	146	259	95	132	1e-14	54.7
TR19415|c1_g2_i2_len=259	NLP-15	63.16	38	14	0	146	259	79	116	2e-13	51.2
TR19415|c1_g2_i2_len=259	NLP-15	41.1	73	39	2	44	259	15	84	3e-12	48.1
TR19415|c1_g2_i2_len=259	NLP-15	60.71	28	11	0	146	229	111	138	8e-08	35.8
TR19415|c1_g2_i3_len=360	NLP-15	62.5	48	17	1	215	358	79	125	4e-15	57.4
TR19415|c1_g2_i3_len=360	NLP-15	41.98	81	43	3	110	349	13	90	7e-14	53.5
TR19415|c1_g2_i3_len=360	NLP-15	62.22	45	16	1	215	349	95	138	3e-13	52
TR19415|c1_g2_i4_len=359	NLP-15	46.9	113	57	2	22	357	13	123	2e-30	98.6
TR19415|c1_g2_i4_len=359	NLP-15	61.9	63	24	0	127	315	79	141	3e-22	77
TR19415|c1_g2_i6_len=260	NLP-15	56.79	81	34	1	7	249	59	138	9e-25	82.4
TR19415|c1_g2_i6_len=260	NLP-15	58.02	81	32	2	16	255	45	124	1e-24	82
TR19415|c1_g2_i6_len=260	NLP-15	57.58	66	28	0	1	198	73	138	2e-21	73.6
TR19415|c1_g2_i6_len=260	NLP-15	60.38	53	21	0	1	159	89	141	2e-17	62.8
TR19415|c1_g3_i1_len=287	NLP-15	56.98	86	34	3	4	258	45	128	7e-24	80.5
TR19415|c1_g3_i1_len=287	NLP-15	57.5	80	32	2	1	240	61	138	5e-23	78.2
TR19415|c1_g3_i1_len=287	NLP-15	60	50	19	1	1	150	93	141	1e-14	55.5
TR19431|c0_g6_i1_len=466	NLP-42	43.75	32	17	1	119	214	50	80	0.0009	25.8
TR20439|c0_g1_i1_len=393	NLP-3	80.95	21	4	0	163	225	64	84	7e-09	39.3
TR20551|c0_g5_i1_len=603	NLP-40,	44.93	69	25	2	375	169	65	120	1e-12	51.6
TR20551|c0_g4_i3_len=3281	NLP-40,	42.03	69	27	1	2814	2608	65	120	2e-11	52.4
TR21191|c0_g1_i1_len=624	NLP-15	48.12	133	56	2	617	222	18	138	8e-29	97.1
TR21191|c0_g1_i1_len=624	NLP-15	52.58	97	30	2	404	117	45	126	1e-21	77.8
TR21191|c0_g1_i1_len=624	NLP-15	56.25	48	21	0	500	357	94	141	6e-14	55.8
TR21937|c0_g1_i1_len=227	NLP-12	36	25	16	0	1	75	54	78	0.0007	24.6
TR21937|c0_g2_i3_len=334	NLP-12	34.38	32	21	0	212	307	47	78	0.0002	26.6
TR22774|c2_g1_i2_len=426	NLP-12	64.52	62	19	2	239	415	2	63	4e-21	73.2
TR22774|c2_g1_i2_len=426	NLP-12	100	12	0	0	383	418	32	43	3e-05	29.6
TR22774|c2_g1_i3_len=675	NLP-12	70.59	51	6	1	296	448	23	64	3e-19	69.7
TR22774|c2_g1_i3_len=675	NLP-12	87.5	24	2	1	383	451	32	55	7e-10	43.9
TR22774|c2_g1_i3_len=675	NLP-12	81.25	16	3	0	413	460	32	47	5e-05	29.6
TR22797|c0_g1_i1_len=733	NLP-13	38.79	116	55	9	546	217	32	137	3e-07	37.4
TR22797|c0_g1_i1_len=733	NLP-13	40.74	81	38	6	438	220	29	107	0.0002	29.3
TR22797|c1_g1_i1_len=427	NLP-13	41.51	53	27	3	10	159	86	137	3e-05	30.4
TR22797|c1_g1_i1_len=427	NLP-13	42.86	56	24	4	10	156	38	92	0.0009	26.2
TR22797|c1_g1_i2_len=262	NLP-13	42.86	49	26	2	1	141	44	92	0.0009	25
TR23558|c0_g1_i1_len=317	NLP-13	50	32	15	1	219	314	65	95	3e-08	37.7
TR23558|c0_g1_i1_len=317	NLP-13	48.48	33	15	1	219	317	81	111	2e-07	35.8
TR23558|c0_g1_i1_len=317	NLP-13	50	36	16	2	213	314	30	65	3e-07	35.4
TR23558|c0_g1_i1_len=317	NLP-13	44.44	36	13	2	198	305	108	136	3e-06	32.3
TR23558|c0_g1_i1_len=317	NLP-13	48.28	29	13	1	222	308	97	123	6e-06	31.6
TR23558|c0_g1_i1_len=317	NLP-13	55.56	18	8	0	255	308	28	45	0.0009	25.4
TR23558|c0_g1_i2_len=322	NLP-13	55.32	47	19	1	7	147	78	122	2e-13	52
TR23558|c0_g1_i2_len=322	NLP-13	61.9	42	14	2	25	147	52	92	2e-12	49.3
TR23558|c0_g1_i2_len=322	NLP-13	52.17	46	21	1	13	150	93	137	3e-12	48.5
TR23558|c0_g1_i2_len=322	NLP-13	56.25	32	11	1	64	150	32	63	3e-06	32.3
TR23558|c0_g1_i3_len=449	NLP-13	51.85	81	33	4	41	274	30	107	3e-21	75.1
TR23558|c0_g1_i3_len=449	NLP-13	49.35	77	35	3	47	277	65	137	7e-21	73.9
TR23558|c0_g1_i3_len=449	NLP-13	51.32	76	31	3	50	274	52	122	1e-19	70.9
TR23558|c0_g1_i3_len=449	NLP-13	54.55	66	27	3	83	274	28	92	3e-17	63.9
TR23558|c0_g1_i4_len=400	NLP-13	46.67	60	29	2	219	398	65	121	9e-16	59.3
TR23558|c0_g1_i4_len=400	NLP-13	34.26	108	51	3	117	398	5	106	2e-14	55.8
TR23558|c0_g1_i4_len=400	NLP-13	43.48	46	21	2	222	359	97	137	1e-09	42.4
TR23558|c0_g1_i5_len=622	NLP-13	50.65	77	34	3	219	449	65	137	4e-21	76.3
TR23558|c0_g1_i5_len=622	NLP-13	39.82	113	57	4	114	446	4	107	7e-21	75.5
TR23558|c0_g1_i5_len=622	NLP-13	50	76	32	3	222	446	52	122	7e-19	69.7
TR23574|c1_g1_i1_len=860	NLP-15	39.29	84	39	3	529	278	59	130	1e-08	41.6
TR24627|c0_g1_i1_len=256	NLP-42	52.08	48	17	2	141	13	46	92	8e-12	46.6
TR27748|c0_g1_i2_len=286	NLP-46	86.67	15	2	0	133	89	51	65	2e-06	31.2
TR27851|c1_g3_i7_len=285	NLP-13	33.33	39	21	1	201	85	43	76	0.0005	26.2
TR28520|c0_g1_i1_len=1796	NLP-36	28	75	47	1	931	1134	7	81	0.0001	30.4
TR29572|c0_g2_i1_len=466	NLP-3	41.03	39	23	0	135	251	27	65	0.0008	25.8
TR30911|c2_g1_i1_len=3109	NLP-40,	32.2	59	39	1	310	483	20	78	0.0002	30.8
TR31569|c0_g13_i1_len=740	NLP-15	42.11	38	20	1	567	680	101	136	0.0005	28.1
TR31757|c0_g1_i1_len=488	NLP-2	50.63	79	36	2	140	370	83	160	3e-19	70.5
TR31757|c0_g1_i1_len=488	NLP-2	40.19	107	45	3	89	355	22	127	3e-16	62
TR31757|c0_g1_i1_len=488	NLP-2	60	30	12	0	299	388	64	93	5e-07	36.2
TR31863|c0_g1_i1_len=228	NLP-12	80.95	42	7	1	130	8	23	64	6e-21	70.5
TR31863|c0_g2_i1_len=390	NLP-12	91.89	37	2	1	118	11	27	63	1e-20	71.2
TR33717|c1_g1_i2_len=638	NLP-36	41.38	29	17	0	386	300	54	82	0.0006	26.6
TR33968|c0_g1_i2_len=2819	NLP-42	32.14	56	33	3	2094	2258	23	74	0.0006	28.9
TR33968|c0_g1_i3_len=2767	NLP-42	32.14	56	33	3	2042	2206	23	74	0.0006	28.9
TR33968|c0_g1_i4_len=2865	NLP-42	32.14	56	33	3	2140	2304	23	74	0.001	28.1
TR34038|c0_g2_i2_len=546	NLP-38,	28.57	105	41	3	290	30	13	101	1e-09	42.7
TR34367|c0_g2_i2_len=709	NLP-2	49.37	79	37	2	421	191	83	160	3e-18	68.6
TR34367|c0_g2_i2_len=709	NLP-2	38.32	107	47	3	472	206	22	127	5e-15	59.7
TR34367|c0_g2_i2_len=709	NLP-2	56.67	30	13	0	262	173	64	93	2e-06	35
TR34367|c0_g2_i2_len=709	NLP-2	72.22	18	5	0	670	617	94	111	4e-05	31.6
TR34367|c0_g2_i2_len=709	NLP-2	34.69	49	29	1	703	566	49	97	0.0002	29.3
TR34367|c0_g2_i2_len=709	NLP-2	75	16	4	0	664	617	110	125	0.0006	27.7
TR34367|c0_g2_i2_len=709	NLP-2	75	16	4	0	664	617	124	139	0.0006	27.7
TR34367|c0_g2_i2_len=709	NLP-2	75	16	4	0	664	617	138	153	0.0006	27.7
TR36964|c0_g4_i1_len=492	NLP-1	48.48	33	17	0	442	344	12	44	6e-06	33.1
TR36964|c0_g4_i1_len=492	NLP-1	48.57	35	14	1	415	311	140	170	2e-05	31.6
TR36964|c0_g4_i1_len=492	NLP-1	66.67	18	6	0	412	359	88	105	0.0001	29.3
TR36964|c0_g4_i1_len=492	NLP-1	56.52	23	10	0	424	356	41	63	0.0001	29.3
TR36964|c0_g4_i3_len=531	NLP-1	36.14	83	30	3	490	311	88	170	2e-10	46.2
TR36964|c0_g4_i3_len=531	NLP-1	43.64	55	28	1	520	356	12	63	1e-09	43.5
TR36964|c0_g4_i3_len=531	NLP-1	37.1	62	22	1	493	359	44	105	2e-08	40.8
TR36964|c0_g4_i3_len=531	NLP-1	68.42	19	6	0	400	344	26	44	4e-05	30.8
TR36964|c0_g4_i3_len=531	NLP-1	40.91	44	19	2	493	362	140	176	0.0003	28.1
TR37137|c0_g1_i2_len=379	NLP-15	58.33	72	28	2	379	164	59	128	6e-20	70.9
TR37137|c0_g1_i2_len=379	NLP-15	58.06	62	25	1	367	182	78	138	2e-17	64.3
TR37137|c0_g1_i2_len=379	NLP-15	47.06	68	20	2	319	164	45	112	1e-11	47.4
TR37137|c0_g1_i2_len=379	NLP-15	58.33	36	14	1	379	272	107	141	3e-08	38.5
TR37137|c0_g3_i2_len=343	NLP-15	65.79	38	13	0	128	15	95	132	2e-14	55.1
TR37137|c0_g3_i2_len=343	NLP-15	59.52	42	17	0	128	3	79	120	6e-14	53.5
TR37137|c0_g3_i2_len=343	NLP-15	31.87	91	47	1	233	6	13	103	7e-13	50.4
TR37137|c0_g3_i2_len=343	NLP-15	60.71	28	11	0	128	45	111	138	2e-07	36.2
TR37137|c0_g3_i5_len=504	NLP-15	47.29	129	64	3	395	12	13	138	2e-31	103
TR37137|c0_g3_i5_len=504	NLP-15	61.9	63	24	0	290	102	79	141	1e-21	76.6
TR37265|c0_g1_i1_len=496	NLP-3	27.12	59	38	1	51	212	26	84	0.0008	26.2
TR37329|c0_g1_i2_len=1072	NLP-36	42	50	26	2	207	353	6	53	0.0002	28.5
TR38177|c0_g1_i5_len=688	NLP-36	28.85	52	31	1	134	289	29	74	0.0002	28.5
TR40237|c0_g1_i3_len=418	NLP-42	71.43	14	4	0	147	106	77	90	0.0002	27.7
TR40237|c0_g1_i3_len=418	NLP-42	45.45	33	12	2	171	91	33	65	0.0002	27.3
TR40307|c0_g1_i2_len=621	NLP-8	41.28	109	39	8	322	594	46	147	9e-10	44.7
TR40431|c1_g1_i1_len=1520	NLP-40,	31.03	58	33	2	1024	866	53	108	0.0004	29.3
TR40431|c2_g1_i1_len=693	NLP-40,	29.03	62	37	2	496	666	53	112	3e-05	31.2
TR40431|c2_g1_i5_len=917	NLP-40,	29.51	61	36	2	496	663	53	111	1e-05	32.7
TR40859|c1_g1_i8_len=725	NLP-15	31.08	74	40	3	234	434	25	94	0.0007	27.7
TR41378|c0_g1_i1_len=343	NLP-8	40	50	13	2	168	317	95	127	9e-06	31.6
TR41863|c0_g1_i2_len=1229	NLP-36	33.33	27	18	0	2	82	48	74	0.0005	27.7
TR41863|c0_g1_i3_len=1061	NLP-36	33.33	27	18	0	2	82	48	74	0.0004	27.7
TR41932|c1_g1_i1_len=904	NLP-3	46.67	30	15	1	682	768	32	61	0.0003	28.1
TR41932|c1_g1_i3_len=1663	NLP-3	46.67	30	15	1	874	960	32	61	0.0005	28.1
TR42101|c0_g3_i1_len=279	NLP-12	90.91	22	1	1	215	277	37	58	7e-10	40.8
TR42101|c0_g3_i1_len=279	NLP-12	88.24	17	2	0	215	265	48	64	7e-08	35.4
TR42101|c0_g3_i1_len=279	NLP-12	94.12	17	0	1	230	277	32	48	1e-06	32.3
TR42101|c0_g3_i1_len=279	NLP-12	68.75	16	5	0	12	59	23	38	0.0001	26.9
TR42483|c0_g2_i1_len=359	NLP-1	48.48	33	17	0	88	186	12	44	3e-06	33.1
TR42483|c0_g2_i1_len=359	NLP-1	48.57	35	14	1	115	219	140	170	1e-05	31.6
TR42483|c0_g2_i1_len=359	NLP-1	50	24	12	0	118	189	88	111	6e-05	29.6
TR42483|c0_g2_i1_len=359	NLP-1	36	50	28	1	25	174	18	63	6e-05	29.3
TR42483|c0_g2_i2_len=392	NLP-1	68.42	19	6	0	42	98	26	44	2e-05	31.2
TR42483|c0_g2_i2_len=392	NLP-1	57.14	21	9	0	24	86	43	63	5e-05	30
TR42483|c0_g2_i2_len=392	NLP-1	51.85	27	8	1	30	95	121	147	0.0001	28.9
TR42483|c0_g2_i2_len=392	NLP-1	53.33	30	10	1	42	131	145	170	0.0001	28.5
TR42483|c0_g2_i2_len=392	NLP-1	78.57	14	3	0	42	83	92	105	0.0003	27.7
TR42483|c0_g2_i5_len=263	NLP-1	45.45	55	27	1	88	252	12	63	1e-11	47
TR42483|c0_g2_i5_len=263	NLP-1	41.67	60	23	2	118	261	88	147	1e-10	44.3
TR42483|c0_g2_i5_len=263	NLP-1	58.54	41	6	2	130	252	130	159	8e-10	42
TR42483|c0_g2_i5_len=263	NLP-1	37.1	62	22	1	115	249	44	105	2e-09	40.8
TR42483|c0_g2_i5_len=263	NLP-1	72.22	18	5	0	208	261	26	43	1e-05	30.4
TR42483|c0_g2_i5_len=263	NLP-1	57.89	19	8	0	115	171	140	158	0.0002	26.9
TR42613|c0_g1_i1_len=244	NLP-8	38.71	31	12	1	221	150	21	51	0.0008	25
TR43484|c0_g1_i4_len=231	NLP-13	45.28	53	26	2	161	3	65	114	5e-14	52.8
TR43484|c0_g1_i4_len=231	NLP-13	46.55	58	25	4	167	3	30	84	9e-12	46.2
TR43484|c0_g1_i4_len=231	NLP-13	43.48	46	21	2	158	21	97	137	2e-10	42.4
TR43484|c0_g1_i4_len=231	NLP-13	47.37	38	19	1	125	15	28	65	1e-08	38.1
TR43765|c0_g4_i1_len=269	NLP-1	30.56	36	25	0	248	141	19	54	0.0006	25.8
TR43934|c1_g1_i1_len=281	NLP-3	80.95	21	4	0	197	135	64	84	3e-09	39.3
